# Supplementary material for: Multidrug-Resistant Lineage of Enterotoxigenic Escherichia coli ST182 With Serotype O169:H41 in Airline Waste
Source: Front Microbiol. 2021 Sep 7;12:731050. doi: 10.3389/fmicb.2021.731050 (PMC8454413; doi:10.3389/fmicb.2021.731050)
Supplement: Supplementary file 1 [file Data_Sheet_1.XLSX]

## Sheet: Sheet1
Name	Genome size (bp)	# Contigs	Largest contig size	Average contig size	N50 (n)	N70 (n)	N90 (n)	N_count	Gaps	# Reads	Sequence depth (x)
SS_1_H10	5261412	203	489818	25918.3	211173 (9)	111208 (16)	30963 (32)	0	0	517874130	98
SS_1_H11	5132113	165	410869	31103.7	211173 (9)	145154 (15)	40277 (29)	0	0	387407110	75
SS_1_H12	5259011	221	410869	23796.4	175907 (10)	109217 (17)	31390 (34)	0	0	345562896	66
SS_1_H2	5247971	186	486549	28214.9	206273 (9)	111208 (16)	30963 (33)	0	0	470733742	89
SS_1_H5	5135340	163	489818	31505.2	206273 (9)	133687 (15)	43683 (28)	0	0	422401662	82
SS_1_H6	5264926	209	410869	25191	206273 (10)	109647 (17)	32278 (34)	0	0	484806338	92
SS_1_H7	5250054	199	410869	26382.2	175907 (10)	109313 (17)	30963 (36)	0	0	555608426	105
SS_1_H9	5236038	168	410869	31166.9	175907 (10)	111208 (17)	35182 (31)	0	0	511348514	99
SS_2_A1	5169382	171	489188	30230.3	174242 (10)	109313 (17)	35795 (33)	0	0	437012724	84
SS_2_A10	5255722	211	410869	24908.6	173736 (11)	105548 (18)	36797(36)	0	0	462066040	87
SS_2_A12	5106356	179	410869	28527.1	175907 (10)	111208 (16)	32278 (32)	0	0	382631282	75
SS_2_A2	5259366	208	410869	25285.4	206273 (10)	109647 (17)	30963 (34)	0	0	324611344	61
SS_2_A3	5133521	160	410869	32084.5	175907 (10)	111208 (17)	43535 (31)	0	0	576734534	112
SS_2_A6	5323601	188	410869	28317	175907 (10)	111208 (17)	32278 (35)	0	0	406682864	77
SS_2_A7	5132192	170	410869	30189.4	174144 (10)	108817 (17)	40513 (33)	0	0	475229314	92
SS_2_A8	5131380	167	489848	30726.8	206273 (9)	145154 (15)	41594 (30)	0	0	437088828	85
SS_2_A9	5132135	164	489818	31293.5	206273 (9)	145154 (15)	40513 (30)	0	0	559718042	108
SS_2_B1	5258660	212	486549	24805	211173 (9)	111005 (16)	32278 (31)	0	0	434125906	82
SS_2_B2	5136425	145	489818	35423.6	211173 (9)	133687 (15)	40513 (29)	0	0	429068010	82
SS_2_B3	5313854	217	410869	24487.8	206273 (10)	109313 (17)	30963 (33)	0	0	617010764	102
SS_2_B5	5264500	210	489818	25069	173635 (10)	109647 (17)	30963 (35)	0	0	536227576	101
SS_2_B6	5248427	172	410869	30514.1	175907 (10)	109647 (17)	40277 (33)	0	0	397807084	74
SS_2_B7	5327796	188	489818	28339.3	175907 (10)	111208 (17)	32278 (35)	0	0	420699590	80
SS_2_B8	5246816	185	410869	28361.2	175907 (10)	109313 (17)	40513 (34)	0	0	339793790	65
SS_2_C10	5224303	172	410869	30373.8	176026 (10)	111208 (17)	40513 (32)	0	0	315278034	61
SS_2_C11	5233662	157	410869	33335.4	206273 (10)	111208 (16)	35124 (32)	0	0	330002044	63
SS_2_C12	5136690	168	410869	30575.5	211173 (9)	133687 (16)	40513 (29)	0	0	408999506	79
SS_2_C6	5140555	169	410869	30417.5	203785 (10)	133942 (16)	40513 (30)	0	0	300410876	58
SS_2_D5	5257855	192	486549	27284.7	206273 (9)	111208 (16)	32278 (35)	0	0	381682700	72
SS_2_D6	5251782	176	487333	39839.7	211173 (9)	111005 (16)	30963 (31)	0	0	522599826	98
SS_2_D7	5261412	190	410869	27691.6	206273 (10)	109313 (17)	40277 (32)	0	0	454069382	85
SS_2_D8	5285102	229	410869	23079	173728 (10)	105548 (19)	32278 (37)	0	0	469359642	86
SS_2_D9	5146669	199	410869	25862.7	154078 (11)	105545 (19)	35649 (36)	0	0	559017402	108
SS_2_E1	5253040	174	489818	30189.9	211173 (9)	111208 (16)	32278 (30)	0	0	453117176	86
SS_2_E11	5326576	180	410869	29592.1	175907 (10)	108817 (18)	32278 (35)	0	0	403225568	76
SS_2_E12	5047146	155	410869	32562.2	173635 (10)	111208 (17)	43275 (30)	0	0	414875218	82
SS_2_E2	5136823	156	410869	32928.3	211173 (9)	145154 (15)	43535 (28)	0	0	594910706	112
SS_2_E3	5219695	164	489818	31827.4	211173 (9)	145154 (15)	43275 (28)	0	0	448445236	87
SS_2_E4	5249950	190	410869	27631.3	175907 (10)	109313 (17)	30963 (35)	0	0	420191324	80
SS_2_E5	5137760	166	486549	30950.4	206273 (9)	145154 (15)	43275 (29)	0	0	386280348	75
SS_2_E6	5141528	194	410869	26502.7	163837 (10)	106332 (18)	35795 (34)	0	0	570555312	109
SS_2_E8	5322005	254	410869	20952.8	175907 (10)	106859 (18)	32278 (37)	0	0	461441504	77
SS_2_E9	5145032	163	410869	31564.6	211592 (9)	145154 (15)	40277 (29)	0	0	320587798	62
SS_2_F4	4988334	145	410869	34402.3	206273 (9)	111208 (16)	41698 (30)	0	0	426043782	85
SS_5_E6	5175195	183	489818	28279.8	211173 (9)	145154 (15)	40063 (28)	0	0	724806040	124
SS_5_F6	5266957	198	486549	26600.8	206480 (9)	109313 (17)	32278 (31)	0	0	489060914	91
	5.20815e+06	183.37									85.413
