# Supplementary material for: Multidrug-Resistant Lineage of Enterotoxigenic Escherichia coli ST182 With Serotype O169:H41 in Airline Waste
Source: Front Microbiol. 2021 Sep 7;12:731050. doi: 10.3389/fmicb.2021.731050 (PMC8454413; doi:10.3389/fmicb.2021.731050)
Supplement: Supplementary file 2 [file Data_Sheet_2.XLSX]

## Sheet: From Enterobase
Uberstrain	Name	Data Source(Accession No.	Host	Collection Year	Country	Serotype	Pathogen	Bio Project ID	Project ID	ST	Phylogroup
ESC_OA7961AA	348713	SRR10417671	Human	2017	United Kingdom	O167:H41	Yes	PRJNA315192	SRP071789	182	E
ESC_JA2892AA	350666	SRR7290964	Human	2017	United Kingdom	O167:H41	Yes	PRJNA248792	SRP042645	182	E
ESC_IA9707AA	370608	SRR7204436	Human	2017	United Kingdom	O167:H41	Yes	PRJNA248792	SRP042645	182	E
ESC_KA4452AA	623213	SRR8105425	Human	2018	United Kingdom	O167:H41	Yes	PRJNA315192	SRP071789	182	E
ESC_NA6352AA	783208	SRR9899921	Human	2019	United Kingdom	O167:H41	Yes	PRJNA315192	SRP071789	182	E
ESC_GA2164AA	05f3c8f0-8b0c-11e6-95da-3c4a9275d6c8	ERR1937479	Human	NA	Nepal	O167:H41	NA	PRJEB18106	ERP020030	182	E
ESC_GA2070AA	0e122f40-8b0c-11e6-95da-3c4a9275d6c8	ERR1937573	Human	NA	Nepal	O167:H41	NA	PRJEB18106	ERP020030	182	E
ESC_GA2047AA	0ecc5780-8b0c-11e6-95da-3c4a9275d6c8	ERR1937596	Human	NA	Nepal	O167:H41	NA	PRJEB18106	ERP020030	182	E
ESC_CA9431AA	VRES0085	ERR1036109	NA	NA	NA	O167:H41	NA	PRJEB8770	ERP009806	182	E
ESC_CA0770AA	370	ERR049164	Human	1998	Guatemala	O169:H41	NA	PRJEB2581	ERP000733	182	E
ESC_CA0638AA	1245	ERR052917	Human	2001	Egypt	O169:H41	Yes	PRJEB2581	ERP000733	182	E
ESC_BA8895AA	1329	ERR279364	Human	1996	Kenya	O169:H41	Yes	PRJEB1252	ERP002086	182	E
ESC_BA8889AA	1484	ERR279370	Human	2003	Guinea-Bissau	O169:H41	No	PRJEB1252	ERP002086	182	E
ESC_FA2413AA	285828	SRR5005554	Human	2016	United Kingdom	O169:H41	Yes	PRJNA315192	SRP071789	182	E
ESC_FA0365AA	289639	SRR4788335	Human	2016	United Kingdom	O169:H41	Yes	PRJNA315192	SRP071789	182	E
ESC_IA9417AA	312802	SRR7191555	Human	2016	United Kingdom	O169:H41	Yes	PRJNA248792	SRP042645	182	E
ESC_JA1107AA	330502	SRR7251475	Human	2017	United Kingdom	O169:H41	Yes	PRJNA248792	SRP042645	182	E
ESC_JA0043AA	353835	SRR7221198	Human	2017	United Kingdom	O169:H41	Yes	PRJNA248792	SRP042645	182	E
ESC_IA8380AA	358418	SRR7163930	Human	2017	United Kingdom	O169:H41	Yes	PRJNA248792	SRP042645	182	E
ESC_JA1136AA	363572	SRR7251424	Human	2017	United Kingdom	O169:H41	Yes	PRJNA248792	SRP042645	182	E
ESC_OA7941AA	369863	SRR10417651	Human	2017	United Kingdom	O169:H41	Yes	PRJNA315192	SRP071789	182	E
ESC_JA1113AA	369865	SRR7251465	Human	2017	United Kingdom	O169:H41	Yes	PRJNA248792	SRP042645	182	E
ESC_OA8029AA	370866	SRR10417739	Human	2017	United Kingdom	O169:H41	Yes	PRJNA315192	SRP071789	182	E
ESC_JA2844AA	385483	SRR7291040	Human	2017	United Kingdom	O169:H41	Yes	PRJNA248792	SRP042645	182	E
ESC_JA2130AA	393958	SRR7283755	Human	2017	United Kingdom	O169:H41	Yes	PRJNA248792	SRP042645	182	E
ESC_OA7928AA	404715	SRR10417638	Human	2017	United Kingdom	O169:H41	Yes	PRJNA315192	SRP071789	182	E
ESC_NA5713AA	777331	SRR9826929	Human	2019	United Kingdom	O169:H41	Yes	PRJNA315192	SRP071789	182	E
ESC_OA6268AA	826305	SRR10350831	Human	2019	United Kingdom	O169:H41	Yes	PRJNA315192	SRP071789	182	E
ESC_GA2195AA	04d49d50-8b0c-11e6-95da-3c4a9275d6c8	ERR1937448	Human	NA	Nepal	O169:H41	NA	PRJEB18106	ERP020030	182	E
ESC_GA2189AA	05039c90-8b0c-11e6-95da-3c4a9275d6c8	ERR1937454	Human	NA	Nepal	O169:H41	NA	PRJEB18106	ERP020030	182	E
ESC_GA2188AA	050b3db0-8b0c-11e6-95da-3c4a9275d6c8	ERR1937455	Human	NA	Nepal	O169:H41	NA	PRJEB18106	ERP020030	182	E
ESC_GA2145AA	069d2850-8b0c-11e6-95da-3c4a9275d6c8	ERR1937498	Human	NA	Nepal	O169:H41	NA	PRJEB18106	ERP020030	182	E
ESC_GA2137AA	06dcf070-8b0c-11e6-95da-3c4a9275d6c8	ERR1937506	Human	NA	Nepal	O169:H41	NA	PRJEB18106	ERP020030	182	E
ESC_GA2129AA	071a2080-8b0c-11e6-95da-3c4a9275d6c8	ERR1937514	Human	NA	Nepal	O169:H41	NA	PRJEB18106	ERP020030	182	E
ESC_GA2127AA	072962c0-8b0c-11e6-95da-3c4a9275d6c8	ERR1937516	Human	NA	Nepal	O169:H41	NA	PRJEB18106	ERP020030	182	E
ESC_GA2112AA	0cbe8620-8b0c-11e6-95da-3c4a9275d6c8	ERR1937531	Human	NA	Nepal	O169:H41	NA	PRJEB18106	ERP020030	182	E
ESC_GA2079AA	0dca77e0-8b0c-11e6-95da-3c4a9275d6c8	ERR1937564	Human	NA	Nepal	O169:H41	NA	PRJEB18106	ERP020030	182	E
ESC_GA2051AA	0eacc190-8b0c-11e6-95da-3c4a9275d6c8	ERR1937592	Human	NA	Nepal	O169:H41	NA	PRJEB18106	ERP020030	182	E
ESC_GA2038AA	0f108c70-8b0c-11e6-95da-3c4a9275d6c8	ERR1937605	Human	NA	Nepal	O169:H41	NA	PRJEB18106	ERP020030	182	E
ESC_AA8012AA	2013C-4958	SRR2103272	NA	2013	United States	O169:H41	Yes	PRJNA218110	SRP046387	182	E
ESC_KA7259AA	2014EL-1345-2	GCF_002741435	Human	2014	United States	O169:H41		PRJNA224116	NA	182	E
ESC_GA5979AA	2016EL-1001a	SRR5616875	NA	2016	United States	O169:H41	Yes	PRJNA218110	SRP046387	182	E
ESC_HA6950AA	2016EL-1097a	SRR6195939	NA	2016	United States	O169:H41	Yes	PRJNA218110	SRP046387	182	E
ESC_IA8363AA	2017EL-1019b	SRR7161257	NA	2017	United States	O169:H41	Yes	PRJNA218110	SRP046387	182	E
ESC_CA3798AA	AA072	ERR1010261	Human	2013	Denmark	O169:H41	Yes	PRJEB10700	ERP011986	182	E
ESC_MA8896AA	ALQ017456	ERR3328039	Poultry	2015	Kenya	O169:H41	NA	PRJEB32607	ERP115308	182	E
ESC_CA0656AA	E5084	ERR089744	Human	2011	Bangladesh	O169:H41	Yes	PRJEB2581	ERP000733	182	E
ESC_CA0447AA	E520	ERR119406	Human	2000	Mexico	O169:H41	NA	PRJEB2796	ERP001074	182	E
ESC_GA9404AA	ETEC-18	ERR2010894	NA	2014	Bangladesh	O169:H41	Yes	PRJEB21201	ERP023438	182	E
ESC_KA7256AA	F6326-C1	GCF_002741495	NA	1998	United States	O169:H41	Yes	PRJNA224116	NA	182	E
ESC_IA8330AA	F7222	SRR7155094	NA	NA	United States	O169:H41	Yes	PRJNA218110	SRP046387	182	E
ESC_IA8328AA	F7223	SRR7155096	NA	NA	United States	O169:H41	Yes	PRJNA218110	SRP046387	182	E
ESC_IA8321AA	F7224	SRR7155198	NA	NA	United States	O169:H41	Yes	PRJNA218110	SRP046387	182	E
ESC_IA8323AA	F7225	SRR7155186	NA	NA	United States	O169:H41	Yes	PRJNA218110	SRP046387	182	E
ESC_IA8322AA	F7226	SRR7155188	NA	NA	United States	O169:H41	Yes	PRJNA218110	SRP046387	182	E
ESC_IA8320AA	F7228	SRR7155199	NA	NA	United States	O169:H41	Yes	PRJNA218110	SRP046387	182	E
ESC_IA8318AA	F7252-C5	SRR7155201	NA	NA	United States	O169:H41	Yes	PRJNA218110	SRP046387	182	E
ESC_IA8312AA	F7254-B1	SRR7155210	NA	NA	United States	O169:H41	Yes	PRJNA218110	SRP046387	182	E
ESC_IA8309AA	F7257-B2	SRR7155213	NA	NA	United States	O169:H41	Yes	PRJNA218110	SRP046387	182	E
ESC_IA8307AA	F7263-B1	SRR7155219	NA	NA	United States	O169:H41	Yes	PRJNA218110	SRP046387	182	E
ESC_IA8310AA	F7263-B3	SRR7155212	NA	NA	United States	O169:H41	Yes	PRJNA218110	SRP046387	182	E
ESC_IA8329AA	F8025-B2	SRR7155095	NA	NA	United States	O169:H41	Yes	PRJNA218110	SRP046387	182	E
ESC_IA8331AA	F8027-B1	SRR7155093	NA	NA	United States	O169:H41	Yes	PRJNA218110	SRP046387	182	E
ESC_IA8324AA	F8028-B1	SRR7155157	NA	NA	United States	O169:H41	Yes	PRJNA218110	SRP046387	182	E
ESC_IA8317AA	F8028-C1	SRR7155202	NA	NA	United States	O169:H41	Yes	PRJNA218110	SRP046387	182	E
ESC_IA8327AA	F8108-1	SRR7155152	NA	NA	United States	O169:H41	Yes	PRJNA218110	SRP046387	182	E
ESC_IA8326AA	F8110-10	SRR7155155	NA	NA	United States	O169:H41	Yes	PRJNA218110	SRP046387	182	E
ESC_GA5965AA	F8111-1SC3	SRR5617250	NA	NA	United States	O169:H41	Yes	PRJNA218110	SRP046387	182	E
ESC_IA8325AA	F8111-4	SRR7155156	NA	NA	United States	O169:H41	Yes	PRJNA218110	SRP046387	182	E
ESC_IA8314AA	F8651-C1	SRR7155208	NA	NA	United States	O169:H41	Yes	PRJNA218110	SRP046387	182	E
ESC_IA8315AA	F8652-C1	SRR7155207	NA	NA	United States	O169:H41	Yes	PRJNA218110	SRP046387	182	E
ESC_IA8313AA	F8653-C1	SRR7155209	NA	NA	United States	O169:H41	Yes	PRJNA218110	SRP046387	182	E
ESC_IA8319AA	F8654-C1	SRR7155200	NA	NA	United States	O169:H41	Yes	PRJNA218110	SRP046387	182	E
ESC_IA8311AA	F9793-C1	SRR7155211	NA	NA	United States	O169:H41	Yes	PRJNA218110	SRP046387	182	E
ESC_IA8306AA	F9794-C1	SRR7155220	NA	NA	United States	O169:H41	Yes	PRJNA218110	SRP046387	182	E
ESC_IA8308AA	F9801-C1	SRR7155214	NA	NA	United States	O169:H41	Yes	PRJNA218110	SRP046387	182	E
ESC_GA2290AA	fc996030-8b0b-11e6-95da-3c4a9275d6c8	ERR1937353	Human	NA	Nepal	O169:H41	NA	PRJEB18106	ERP020030	182	E
ESC_GA2209AA	ff2b2ea0-8b0b-11e6-95da-3c4a9275d6c8	ERR1937434	Human	NA	Nepal	O169:H41	NA	PRJEB18106	ERP020030	182	E
ESC_AA8074AA	PNUSAE000950	SRR2102925	NA	NA	United States	O169:H41	NA	PRJNA218110	SRP046387	182	E
ESC_EA6407AA	PNUSAE002678	SRR4300088	NA	NA	United States	O169:H41	Yes	PRJNA218110	SRP046387	182	E
ESC_IA7498AA	PNUSAE013199	SRR7073033	NA	NA	United States	O169:H41	Yes	PRJNA218110	SRP046387	182	E
ESC_JA4143AA	PNUSAE014799	SRR7430520	NA	NA	United States	O169:H41	Yes	PRJNA218110	SRP046387	182	E
ESC_JA2067AA	PSU-0403	SRR7284873	Lettuce	2002	United States	O169:H41	Yes	PRJNA357722	SRP101500	182	E
ESC_DA0040AA	F9792	SRR3360246	NA	NA	United States	O169:H41	Yes	PRJNA218110	SRP046387	182	E
