# Supplementary material for: Multidrug-Resistant Lineage of Enterotoxigenic Escherichia coli ST182 With Serotype O169:H41 in Airline Waste
Source: Front Microbiol. 2021 Sep 7;12:731050. doi: 10.3389/fmicb.2021.731050 (PMC8454413; doi:10.3389/fmicb.2021.731050)
Supplement: Supplementary file 3 [file Data_Sheet_3.XLSX]

## Sheet: all_ST182
84% genome coverage (F6326-C1)
snp-dists 0.7.0	F6326-C1	SS_2_A9	E5084	PNUSAE014799	PNUSAE002678	363572	330502	F8111-4	0cbe8620	2017EL-1019b	SS_2_E8	SS_2_E12	F7254-B1	F7226	SS_2_E11	F7263-B3	SS_2_D6	SS_2_A3	ALQ017456	1484	2014EL-1345-2	E520	PNUSAE013199	072962c0	SS_2_C12	358418	SS_2_A12	370	0e122f40	F7263-B1	0dca77e0	385483	ff2b2ea0	F7257-B2	SS_1_H9	F8027-B1	F9801-C1	SS_2_E1	SS_2_B6	F9793-C1	1245	SS_2_C11	05039c90	353835	PSU-0403	2016EL-1001a	SS_2_A8	F7252-C5	F7223
F6326-C1	0	1871	1854	121	104	1881	2086	46	1838	112	1882	1871	35	94	1871	35	1871	1871	2284	1788	1862	32	108	1829	1871	1877	1871	150	5332	45	1824	1885	1806	44	1872	43	65	1871	1871	55	53	1871	2040	115	2251	1854	1871	37	38
SS_2_A9	1871	0	73	1956	1939	38	2599	1881	57	1947	11	0	1870	1929	0	1870	0	0	691	183	19	1867	1943	134	0	34	0	1985	5843	1880	129	42	111	1879	1	1878	1900	0	0	1890	1870	0	2553	1950	658	83	0	1872	1873
E5084	1854	73	0	1939	1922	83	2582	1864	36	1930	84	73	1853	1912	73	1853	73	73	674	166	64	1850	1926	117	73	79	73	1968	5820	1863	112	87	94	1862	74	1861	1883	73	73	1873	1849	73	2536	1933	641	66	73	1855	1856
PNUSAE014799	121	1956	1939	0	189	1966	2171	131	1923	197	1967	1956	120	179	1956	120	1956	1956	2369	1873	1947	117	193	1914	1956	1962	1956	235	5417	130	1909	1970	1891	129	1957	122	150	1956	1956	140	138	1956	2125	183	2336	1939	1956	122	123
PNUSAE002678	104	1939	1922	189	0	1949	2154	114	1906	48	1950	1939	103	160	1939	103	1939	1939	2352	1856	1930	100	76	1897	1939	1945	1939	218	5400	111	1892	1953	1874	112	1940	111	133	1939	1939	123	121	1939	2108	183	2319	1922	1939	105	106
363572	1881	38	83	1966	1949	0	2609	1891	67	1957	49	38	1880	1939	38	1880	38	38	701	193	29	1877	1953	144	38	34	38	1995	5853	1890	139	42	121	1889	39	1888	1910	38	38	1900	1880	38	2563	1960	668	93	38	1882	1883
330502	2086	2599	2582	2171	2154	2609	0	2096	2566	2162	2590	2599	2085	2144	2599	2085	2599	2599	3012	2516	2590	2082	2158	2557	2599	2605	2599	2200	3380	2095	2552	2613	2534	2093	2600	2093	2115	2599	2599	2105	2085	2599	90	2165	2979	2582	2599	2087	2088
F8111-4	46	1881	1864	131	114	1891	2096	0	1848	122	1892	1881	45	100	1881	45	1881	1881	2294	1798	1872	26	118	1839	1881	1887	1881	160	5342	55	1834	1895	1816	54	1882	53	75	1881	1881	65	63	1881	2050	125	2261	1864	1881	47	44
0cbe8620	1838	57	36	1923	1906	67	2566	1848	0	1914	68	57	1837	1896	57	1837	57	57	658	150	48	1834	1910	101	57	63	57	1952	5810	1847	96	71	78	1846	58	1845	1867	57	57	1857	1837	57	2520	1917	625	50	57	1839	1840
2017EL-1019b	112	1947	1930	197	48	1957	2162	122	1914	0	1958	1947	111	170	1947	111	1947	1947	2360	1864	1938	108	84	1905	1947	1953	1947	226	5408	121	1900	1961	1882	120	1948	119	141	1947	1947	131	129	1947	2116	191	2327	1930	1947	113	114
SS_2_E8	1882	11	84	1967	1950	49	2590	1892	68	1958	0	11	1881	1940	11	1881	11	11	702	194	30	1878	1954	145	11	45	11	1996	5834	1891	140	53	122	1890	12	1889	1911	11	11	1901	1881	11	2544	1961	669	94	11	1883	1884
SS_2_E12	1871	0	73	1956	1939	38	2599	1881	57	1947	11	0	1870	1929	0	1870	0	0	691	183	19	1867	1943	134	0	34	0	1985	5843	1880	129	42	111	1879	1	1878	1900	0	0	1890	1870	0	2553	1950	658	83	0	1872	1873
F7254-B1	35	1870	1853	120	103	1880	2085	45	1837	111	1881	1870	0	93	1870	0	1870	1870	2283	1787	1861	31	107	1828	1870	1876	1870	149	5331	10	1823	1884	1805	9	1871	42	64	1870	1870	54	52	1870	2039	114	2250	1853	1870	2	37
F7226	94	1929	1912	179	160	1939	2144	100	1896	170	1940	1929	93	0	1929	93	1929	1929	2342	1846	1920	86	166	1887	1929	1935	1929	208	5390	101	1882	1943	1864	102	1930	101	123	1929	1929	113	111	1929	2098	173	2309	1912	1929	95	64
SS_2_E11	1871	0	73	1956	1939	38	2599	1881	57	1947	11	0	1870	1929	0	1870	0	0	691	183	19	1867	1943	134	0	34	0	1985	5843	1880	129	42	111	1879	1	1878	1900	0	0	1890	1870	0	2553	1950	658	83	0	1872	1873
F7263-B3	35	1870	1853	120	103	1880	2085	45	1837	111	1881	1870	0	93	1870	0	1870	1870	2283	1787	1861	31	107	1828	1870	1876	1870	149	5331	10	1823	1884	1805	9	1871	42	64	1870	1870	54	52	1870	2039	114	2250	1853	1870	2	37
SS_2_D6	1871	0	73	1956	1939	38	2599	1881	57	1947	11	0	1870	1929	0	1870	0	0	691	183	19	1867	1943	134	0	34	0	1985	5843	1880	129	42	111	1879	1	1878	1900	0	0	1890	1870	0	2553	1950	658	83	0	1872	1873
SS_2_A3	1871	0	73	1956	1939	38	2599	1881	57	1947	11	0	1870	1929	0	1870	0	0	691	183	19	1867	1943	134	0	34	0	1985	5843	1880	129	42	111	1879	1	1878	1900	0	0	1890	1870	0	2553	1950	658	83	0	1872	1873
ALQ017456	2284	691	674	2369	2352	701	3012	2294	658	2360	702	691	2283	2342	691	2283	691	691	0	608	682	2280	2356	649	691	697	691	2398	6248	2293	644	705	626	2292	692	2291	2313	691	691	2303	2283	691	2966	2363	441	674	691	2285	2286
1484	1788	183	166	1873	1856	193	2516	1798	150	1864	194	183	1787	1846	183	1787	183	183	608	0	174	1784	1860	141	183	189	183	1902	5762	1797	136	197	118	1796	184	1795	1817	183	183	1807	1787	183	2470	1867	575	166	183	1789	1790
2014EL-1345-2	1862	19	64	1947	1930	29	2590	1872	48	1938	30	19	1861	1920	19	1861	19	19	682	174	0	1858	1934	125	19	25	19	1976	5834	1871	120	33	102	1870	20	1869	1891	19	19	1881	1861	19	2544	1941	648	74	19	1863	1864
E520	32	1867	1850	117	100	1877	2082	26	1834	108	1878	1867	31	86	1867	31	1867	1867	2280	1784	1858	0	104	1825	1867	1873	1867	146	5328	41	1820	1881	1802	40	1868	39	61	1867	1867	51	49	1867	2036	111	2247	1850	1867	33	30
PNUSAE013199	108	1943	1926	193	76	1953	2158	118	1910	84	1954	1943	107	166	1943	107	1943	1943	2356	1860	1934	104	0	1901	1943	1949	1943	222	5404	117	1896	1957	1878	116	1944	115	137	1943	1943	127	125	1943	2112	187	2323	1926	1943	109	110
072962c0	1829	134	117	1914	1897	144	2557	1839	101	1905	145	134	1828	1887	134	1828	134	134	649	141	125	1825	1901	0	134	140	134	1943	5803	1838	87	148	67	1837	135	1836	1858	134	134	1848	1828	134	2511	1908	616	117	134	1830	1831
SS_2_C12	1871	0	73	1956	1939	38	2599	1881	57	1947	11	0	1870	1929	0	1870	0	0	691	183	19	1867	1943	134	0	34	0	1985	5843	1880	129	42	111	1879	1	1878	1900	0	0	1890	1870	0	2553	1950	658	83	0	1872	1873
358418	1877	34	79	1962	1945	34	2605	1887	63	1953	45	34	1876	1935	34	1876	34	34	697	189	25	1873	1949	140	34	0	34	1991	5849	1886	135	38	117	1885	35	1884	1906	34	34	1896	1876	34	2559	1956	664	89	34	1878	1879
SS_2_A12	1871	0	73	1956	1939	38	2599	1881	57	1947	11	0	1870	1929	0	1870	0	0	691	183	19	1867	1943	134	0	34	0	1985	5843	1880	129	42	111	1879	1	1878	1900	0	0	1890	1870	0	2553	1950	658	83	0	1872	1873
370	150	1985	1968	235	218	1995	2200	160	1952	226	1996	1985	149	208	1985	149	1985	1985	2398	1902	1976	146	222	1943	1985	1991	1985	0	5446	159	1938	1999	1920	158	1986	157	179	1985	1985	169	167	1985	2154	229	2365	1968	1985	151	152
0e122f40	5332	5843	5820	5417	5400	5853	3380	5342	5810	5408	5834	5843	5331	5390	5843	5331	5843	5843	6248	5762	5834	5328	5404	5803	5843	5849	5843	5446	0	5341	5798	5857	5780	5339	5844	5339	5361	5843	5843	5351	5323	5843	3336	5411	6215	5826	5843	5333	5334
F7263-B1	45	1880	1863	130	111	1890	2095	55	1847	121	1891	1880	10	101	1880	10	1880	1880	2293	1797	1871	41	117	1838	1880	1886	1880	159	5341	0	1833	1894	1815	19	1881	52	74	1880	1880	64	62	1880	2049	124	2260	1863	1880	12	47
0dca77e0	1824	129	112	1909	1892	139	2552	1834	96	1900	140	129	1823	1882	129	1823	129	129	644	136	120	1820	1896	87	129	135	129	1938	5798	1833	0	143	64	1832	130	1831	1853	129	129	1843	1823	129	2506	1903	611	112	129	1825	1826
385483	1885	42	87	1970	1953	42	2613	1895	71	1961	53	42	1884	1943	42	1884	42	42	705	197	33	1881	1957	148	42	38	42	1999	5857	1894	143	0	125	1893	43	1892	1914	42	42	1904	1884	42	2567	1964	672	97	42	1886	1887
ff2b2ea0	1806	111	94	1891	1874	121	2534	1816	78	1882	122	111	1805	1864	111	1805	111	111	626	118	102	1802	1878	67	111	117	111	1920	5780	1815	64	125	0	1814	112	1813	1835	111	111	1825	1805	111	2488	1885	593	94	111	1807	1808
F7257-B2	44	1879	1862	129	112	1889	2093	54	1846	120	1890	1879	9	102	1879	9	1879	1879	2292	1796	1870	40	116	1837	1879	1885	1879	158	5339	19	1832	1893	1814	0	1880	51	73	1879	1879	63	61	1879	2047	123	2259	1862	1879	11	46
SS_1_H9	1872	1	74	1957	1940	39	2600	1882	58	1948	12	1	1871	1930	1	1871	1	1	692	184	20	1868	1944	135	1	35	1	1986	5844	1881	130	43	112	1880	0	1879	1901	1	1	1891	1871	1	2554	1951	659	84	1	1873	1874
F8027-B1	43	1878	1861	122	111	1888	2093	53	1845	119	1889	1878	42	101	1878	42	1878	1878	2291	1795	1869	39	115	1836	1878	1884	1878	157	5339	52	1831	1892	1813	51	1879	0	72	1878	1878	62	60	1878	2047	116	2258	1861	1878	44	45
F9801-C1	65	1900	1883	150	133	1910	2115	75	1867	141	1911	1900	64	123	1900	64	1900	1900	2313	1817	1891	61	137	1858	1900	1906	1900	179	5361	74	1853	1914	1835	73	1901	72	0	1900	1900	20	82	1900	2069	144	2280	1883	1900	66	67
SS_2_E1	1871	0	73	1956	1939	38	2599	1881	57	1947	11	0	1870	1929	0	1870	0	0	691	183	19	1867	1943	134	0	34	0	1985	5843	1880	129	42	111	1879	1	1878	1900	0	0	1890	1870	0	2553	1950	658	83	0	1872	1873
SS_2_B6	1871	0	73	1956	1939	38	2599	1881	57	1947	11	0	1870	1929	0	1870	0	0	691	183	19	1867	1943	134	0	34	0	1985	5843	1880	129	42	111	1879	1	1878	1900	0	0	1890	1870	0	2553	1950	658	83	0	1872	1873
F9793-C1	55	1890	1873	140	123	1900	2105	65	1857	131	1901	1890	54	113	1890	54	1890	1890	2303	1807	1881	51	127	1848	1890	1896	1890	169	5351	64	1843	1904	1825	63	1891	62	20	1890	1890	0	72	1890	2059	134	2270	1873	1890	56	57
1245	53	1870	1849	138	121	1880	2085	63	1837	129	1881	1870	52	111	1870	52	1870	1870	2283	1787	1861	49	125	1828	1870	1876	1870	167	5323	62	1823	1884	1805	61	1871	60	82	1870	1870	72	0	1870	2039	132	2250	1853	1870	54	55
SS_2_C11	1871	0	73	1956	1939	38	2599	1881	57	1947	11	0	1870	1929	0	1870	0	0	691	183	19	1867	1943	134	0	34	0	1985	5843	1880	129	42	111	1879	1	1878	1900	0	0	1890	1870	0	2553	1950	658	83	0	1872	1873
05039c90	2040	2553	2536	2125	2108	2563	90	2050	2520	2116	2544	2553	2039	2098	2553	2039	2553	2553	2966	2470	2544	2036	2112	2511	2553	2559	2553	2154	3336	2049	2506	2567	2488	2047	2554	2047	2069	2553	2553	2059	2039	2553	0	2119	2933	2536	2553	2041	2042
353835	115	1950	1933	183	183	1960	2165	125	1917	191	1961	1950	114	173	1950	114	1950	1950	2363	1867	1941	111	187	1908	1950	1956	1950	229	5411	124	1903	1964	1885	123	1951	116	144	1950	1950	134	132	1950	2119	0	2330	1933	1950	116	117
PSU-0403	2251	658	641	2336	2319	668	2979	2261	625	2327	669	658	2250	2309	658	2250	658	658	441	575	648	2247	2323	616	658	664	658	2365	6215	2260	611	672	593	2259	659	2258	2280	658	658	2270	2250	658	2933	2330	0	641	658	2252	2253
2016EL-1001a	1854	83	66	1939	1922	93	2582	1864	50	1930	94	83	1853	1912	83	1853	83	83	674	166	74	1850	1926	117	83	89	83	1968	5826	1863	112	97	94	1862	84	1861	1883	83	83	1873	1853	83	2536	1933	641	0	83	1855	1856
SS_2_A8	1871	0	73	1956	1939	38	2599	1881	57	1947	11	0	1870	1929	0	1870	0	0	691	183	19	1867	1943	134	0	34	0	1985	5843	1880	129	42	111	1879	1	1878	1900	0	0	1890	1870	0	2553	1950	658	83	0	1872	1873
F7252-C5	37	1872	1855	122	105	1882	2087	47	1839	113	1883	1872	2	95	1872	2	1872	1872	2285	1789	1863	33	109	1830	1872	1878	1872	151	5333	12	1825	1886	1807	11	1873	44	66	1872	1872	56	54	1872	2041	116	2252	1855	1872	0	39
F7223	38	1873	1856	123	106	1883	2088	44	1840	114	1884	1873	37	64	1873	37	1873	1873	2286	1790	1864	30	110	1831	1873	1879	1873	152	5334	47	1826	1887	1808	46	1874	45	67	1873	1873	57	55	1873	2042	117	2253	1856	1873	39	0
fc996030	1747	134	117	1832	1815	144	2475	1757	101	1823	145	134	1746	1805	134	1746	134	134	567	59	125	1743	1819	92	134	140	134	1861	5721	1756	87	148	69	1755	135	1754	1776	134	134	1766	1746	134	2429	1826	534	117	134	1748	1749
SS_2_B3	1871	0	73	1956	1939	38	2599	1881	57	1947	11	0	1870	1929	0	1870	0	0	691	183	19	1867	1943	134	0	34	0	1985	5843	1880	129	42	111	1879	1	1878	1900	0	0	1890	1870	0	2553	1950	658	83	0	1872	1873
SS_2_D8	1872	1	74	1957	1940	39	2600	1882	58	1948	12	1	1871	1930	1	1871	1	1	692	184	20	1868	1944	135	1	35	1	1986	5844	1881	130	43	112	1880	2	1879	1901	1	1	1891	1871	1	2554	1951	659	84	1	1873	1874
2016EL-1097a	97	1932	1915	166	165	1942	2147	107	1899	173	1943	1932	96	155	1932	96	1932	1932	2345	1849	1923	93	168	1890	1932	1938	1932	211	5393	106	1885	1946	1867	105	1933	98	126	1932	1932	116	114	1932	2101	96	2312	1915	1932	98	99
370866	121	1956	1939	206	47	1966	2171	131	1923	65	1967	1956	120	179	1956	120	1956	1956	2369	1873	1947	117	93	1914	1956	1962	1956	235	5417	130	1909	1970	1891	129	1957	128	150	1956	1956	140	138	1956	2125	200	2336	1939	1956	122	123
06dcf070	1857	62	59	1942	1925	72	2585	1867	43	1933	73	62	1856	1915	62	1856	62	62	677	169	53	1853	1929	120	62	68	62	1971	5829	1866	115	76	97	1865	63	1864	1886	62	62	1876	1856	62	2539	1936	644	69	62	1858	1859
SS_2_A6	1871	0	73	1956	1939	38	2599	1881	57	1947	11	0	1870	1929	0	1870	0	0	691	183	19	1867	1943	134	0	34	0	1985	5843	1880	129	42	111	1879	1	1878	1900	0	0	1890	1870	0	2553	1950	658	83	0	1872	1873
370608	5414	5925	5902	5499	5482	5935	3462	5424	5892	5490	5916	5925	5411	5472	5925	5411	5925	5925	6330	5844	5916	5410	5486	5885	5925	5931	5925	5528	114	5421	5880	5939	5862	5419	5926	5421	5443	5925	5925	5433	5405	5925	3418	5493	6297	5908	5925	5413	5416
F8110-10	1808	203	186	1893	1876	213	2536	1818	170	1884	214	203	1807	1866	203	1807	203	203	626	120	194	1804	1880	161	203	209	203	1922	5782	1817	156	217	138	1816	204	1815	1837	203	203	1827	1807	203	2490	1887	593	186	203	1809	1810
SS_2_B8	1871	0	73	1956	1939	38	2599	1881	57	1947	11	0	1870	1929	0	1870	0	0	691	183	19	1867	1943	134	0	34	0	1985	5843	1880	129	42	111	1879	1	1878	1900	0	0	1890	1870	0	2553	1950	658	83	0	1872	1873
0f108c70	1833	138	121	1918	1901	148	2561	1843	105	1909	149	138	1832	1891	138	1832	138	138	653	145	129	1829	1905	16	138	144	138	1947	5807	1842	91	152	71	1841	139	1840	1862	138	138	1852	1832	138	2515	1912	620	121	138	1834	1835
SS_1_H6	1871	0	73	1956	1939	38	2599	1881	57	1947	11	0	1870	1929	0	1870	0	0	691	183	19	1867	1943	134	0	34	0	1985	5843	1880	129	42	111	1879	1	1878	1900	0	0	1890	1870	0	2553	1950	658	83	0	1872	1873
SS_2_A1	1871	0	73	1956	1939	38	2599	1881	57	1947	11	0	1870	1929	0	1870	0	0	691	183	19	1867	1943	134	0	34	0	1985	5843	1880	129	42	111	1879	1	1878	1900	0	0	1890	1870	0	2553	1950	658	83	0	1872	1873
369865	1880	37	82	1965	1948	29	2608	1890	66	1956	48	37	1879	1938	37	1879	37	37	700	192	28	1876	1952	143	37	33	37	1994	5852	1889	138	41	120	1888	38	1887	1909	37	37	1899	1879	37	2562	1959	667	92	37	1881	1882
SS_1_H2	1871	0	73	1956	1939	38	2599	1881	57	1947	11	0	1870	1929	0	1870	0	0	691	183	19	1867	1943	134	0	34	0	1985	5843	1880	129	42	111	1879	1	1878	1900	0	0	1890	1870	0	2553	1950	658	83	0	1872	1873
1329	1772	159	142	1857	1840	169	2500	1782	126	1848	170	159	1771	1830	159	1771	159	159	592	84	150	1768	1844	117	159	165	159	1886	5746	1781	112	173	94	1780	160	1779	1801	159	159	1791	1771	159	2454	1850	559	142	159	1773	1774
F9794-C1	66	1901	1884	151	134	1911	2116	76	1868	142	1912	1901	65	124	1901	65	1901	1901	2314	1818	1892	62	138	1859	1901	1907	1901	180	5362	75	1854	1915	1836	74	1902	73	31	1901	1901	21	83	1901	2070	145	2281	1884	1901	67	68
SS_2_F4	1871	0	73	1956	1939	38	2599	1881	57	1947	11	0	1870	1929	0	1870	0	0	691	183	19	1867	1943	134	0	34	0	1985	5843	1880	129	42	111	1879	1	1878	1900	0	0	1890	1870	0	2553	1950	658	83	0	1872	1873
F7224	53	1888	1871	138	121	1898	2103	59	1855	129	1899	1888	52	77	1888	52	1888	1888	2301	1805	1879	45	125	1846	1888	1894	1888	167	5349	62	1841	1902	1823	61	1889	60	82	1888	1888	72	70	1888	2057	132	2268	1871	1888	54	23
348713	5410	5921	5898	5495	5478	5931	3458	5420	5888	5486	5912	5921	5409	5468	5921	5409	5921	5921	6326	5840	5912	5406	5482	5881	5921	5927	5921	5524	104	5419	5876	5935	5858	5417	5922	5417	5439	5921	5921	5429	5401	5921	3414	5489	6293	5904	5921	5411	5412
SS_2_E2	1872	1	74	1957	1940	39	2600	1882	58	1948	12	1	1871	1930	1	1871	1	1	692	184	20	1868	1944	135	1	35	1	1986	5844	1881	130	43	112	1880	2	1879	1901	1	1	1891	1871	1	2554	1951	659	84	1	1873	1874
SS_5_E6	1872	1	74	1957	1940	39	2600	1882	58	1948	12	1	1871	1930	1	1871	1	1	692	184	20	1868	1944	135	1	35	1	1986	5844	1881	130	43	112	1880	2	1879	1901	1	1	1891	1871	1	2554	1951	659	84	1	1873	1874
F8653-C1	61	1896	1879	146	129	1906	2111	69	1863	137	1907	1896	60	117	1896	60	1896	1896	2309	1813	1887	55	133	1854	1896	1902	1896	175	5357	70	1849	1910	1831	69	1897	68	90	1896	1896	80	78	1896	2065	140	2276	1879	1896	62	61
SS_1_H12	1871	0	73	1956	1939	38	2599	1881	57	1947	11	0	1870	1929	0	1870	0	0	691	183	19	1867	1943	134	0	34	0	1985	5843	1880	129	42	111	1879	1	1878	1900	0	0	1890	1870	0	2553	1950	658	83	0	1872	1873
F8654-C1	47	1882	1865	132	115	1892	2097	57	1849	123	1893	1882	46	105	1882	46	1882	1882	2295	1799	1873	43	119	1840	1882	1888	1882	161	5343	56	1835	1896	1817	55	1883	54	54	1882	1882	44	64	1882	2051	126	2262	1865	1882	48	49
069d2850	1858	145	128	1943	1926	155	2586	1868	110	1934	156	145	1857	1916	145	1857	145	145	678	170	136	1854	1930	121	145	151	145	1972	5830	1867	116	159	98	1866	146	1865	1887	145	145	1877	1857	145	2540	1937	645	128	145	1859	1860
F7225	74	1909	1892	159	142	1919	2124	80	1876	150	1920	1909	73	98	1909	73	1909	1909	2322	1826	1900	66	146	1867	1909	1915	1909	188	5370	83	1862	1923	1844	82	1910	81	103	1909	1909	93	91	1909	2078	153	2289	1892	1909	75	44
SS_2_B2	1871	0	73	1956	1939	38	2599	1881	57	1947	11	0	1870	1929	0	1870	0	0	691	183	19	1867	1943	134	0	34	0	1985	5843	1880	129	42	111	1879	1	1878	1900	0	0	1890	1870	0	2553	1950	658	83	0	1872	1873
404715	100	1935	1918	185	36	1945	2150	110	1902	42	1946	1935	99	158	1935	99	1935	1935	2348	1852	1926	96	72	1893	1935	1941	1935	214	5396	109	1888	1949	1870	108	1936	107	129	1935	1935	119	117	1935	2104	179	2315	1918	1935	101	102
F8652-C1	44	1879	1862	129	112	1889	2094	32	1846	120	1890	1879	43	98	1879	43	1879	1879	2292	1796	1870	24	116	1837	1879	1885	1879	158	5340	53	1832	1893	1814	52	1880	51	73	1879	1879	63	61	1879	2048	123	2259	1862	1879	45	42
777331	1890	47	92	1975	1958	57	2618	1900	76	1966	58	47	1889	1948	47	1889	47	47	710	202	38	1886	1962	153	47	53	47	2004	5862	1899	148	61	130	1898	48	1897	1919	47	47	1909	1889	47	2572	1969	677	102	47	1891	1892
SS_2_C6	1871	0	73	1956	1939	38	2599	1881	57	1947	11	0	1870	1929	0	1870	0	0	691	183	19	1867	1943	134	0	34	0	1985	5843	1880	129	42	111	1879	1	1878	1900	0	0	1890	1870	0	2553	1950	658	83	0	1872	1873
04d49d50	2029	2542	2525	2114	2097	2552	65	2039	2509	2105	2533	2542	2028	2087	2542	2028	2542	2542	2955	2459	2533	2025	2101	2500	2542	2548	2542	2143	3325	2038	2495	2556	2477	2036	2543	2036	2058	2542	2542	2048	2028	2542	33	2108	2922	2525	2542	2030	2031
SS_2_E4	1871	0	73	1956	1939	38	2599	1881	57	1947	11	0	1870	1929	0	1870	0	0	691	183	19	1867	1943	134	0	34	0	1985	5843	1880	129	42	111	1879	1	1878	1900	0	0	1890	1870	0	2553	1950	658	83	0	1872	1873
SS_1_H7	1872	1	74	1957	1940	39	2600	1882	58	1948	12	1	1871	1930	1	1871	1	1	692	184	20	1868	1944	135	1	35	1	1986	5844	1881	130	43	112	1880	2	1879	1901	1	1	1891	1871	1	2554	1951	659	84	1	1873	1874
SS_2_E9	1871	0	73	1956	1939	38	2599	1881	57	1947	11	0	1870	1929	0	1870	0	0	691	183	19	1867	1943	134	0	34	0	1985	5843	1880	129	42	111	1879	1	1878	1900	0	0	1890	1870	0	2553	1950	658	83	0	1872	1873
F8111-1SC3	1812	207	190	1897	1878	217	2540	1822	174	1888	218	207	1811	1866	207	1811	207	207	630	124	198	1808	1884	165	207	213	207	1926	5786	1817	160	221	142	1820	208	1819	1841	207	207	1831	1811	207	2494	1891	597	190	207	1813	1814
F7222	40	1875	1858	125	108	1885	2090	46	1842	116	1886	1875	39	66	1875	39	1875	1875	2288	1792	1866	32	112	1833	1875	1881	1875	154	5336	49	1828	1889	1810	48	1876	47	69	1875	1875	59	57	1875	2044	119	2255	1858	1875	41	10
F8651-C1	48	1883	1866	133	116	1893	2098	36	1850	124	1894	1883	47	102	1883	47	1883	1883	2296	1800	1874	28	120	1841	1883	1889	1883	162	5344	57	1836	1897	1818	56	1884	55	77	1883	1883	67	65	1883	2052	127	2263	1866	1883	49	46
826305	110	1945	1928	179	178	1955	2160	120	1912	186	1956	1945	109	168	1945	109	1945	1945	2357	1862	1936	106	182	1903	1945	1951	1945	224	5406	119	1898	1959	1880	118	1946	111	139	1945	1945	129	127	1945	2114	87	2324	1928	1945	111	112
071a2080	1842	145	128	1927	1910	155	2568	1852	112	1918	156	145	1841	1900	145	1841	145	145	662	154	136	1838	1914	105	145	151	145	1956	5812	1851	100	159	82	1850	146	1849	1871	145	145	1861	1841	145	2522	1921	629	128	145	1843	1844
AA072	2055	2568	2551	2140	2121	2578	95	2065	2535	2131	2559	2568	2054	2111	2568	2054	2568	2568	2981	2485	2559	2051	2127	2526	2568	2574	2568	2169	3349	2062	2521	2582	2503	2062	2569	2062	2084	2568	2568	2074	2054	2568	59	2134	2948	2551	2568	2056	2057
SS_2_E3	1871	0	73	1956	1939	38	2599	1881	57	1947	11	0	1870	1929	0	1870	0	0	691	183	19	1867	1943	134	0	34	0	1985	5843	1880	129	42	111	1879	1	1878	1900	0	0	1890	1870	0	2553	1950	658	83	0	1872	1873
SS_2_A7	1871	0	73	1956	1939	38	2599	1881	57	1947	11	0	1870	1929	0	1870	0	0	691	183	19	1867	1943	134	0	34	0	1985	5843	1880	129	42	111	1879	1	1878	1900	0	0	1890	1870	0	2553	1950	658	83	0	1872	1873
F8108-1	43	1878	1861	128	111	1888	2093	5	1845	119	1889	1878	42	97	1878	42	1878	1878	2291	1795	1869	23	115	1836	1878	1884	1878	157	5339	52	1831	1892	1813	51	1879	50	72	1878	1878	62	60	1878	2047	122	2258	1861	1878	44	41
SS_2_B1	1871	0	73	1956	1939	38	2599	1881	57	1947	11	0	1870	1929	0	1870	0	0	691	183	19	1867	1943	134	0	34	0	1985	5843	1880	129	42	111	1879	1	1878	1900	0	0	1890	1870	0	2553	1950	658	83	0	1872	1873
289639	2085	2598	2581	2170	2153	2608	21	2095	2565	2161	2589	2598	2084	2143	2598	2084	2598	2598	3011	2515	2589	2081	2157	2556	2598	2604	2598	2199	3379	2094	2551	2612	2533	2092	2599	2092	2114	2598	2598	2104	2084	2598	89	2164	2978	2581	2598	2086	2087
VRES0085	5384	5895	5872	5469	5452	5905	3432	5394	5862	5460	5886	5895	5381	5442	5895	5381	5895	5895	6300	5814	5886	5380	5456	5855	5895	5901	5895	5498	84	5391	5850	5909	5832	5389	5896	5391	5413	5895	5895	5403	5375	5895	3388	5463	6267	5878	5895	5383	5386
350666	5403	5914	5891	5488	5471	5924	3451	5413	5881	5479	5905	5914	5402	5461	5914	5402	5914	5914	6319	5833	5905	5399	5475	5874	5914	5920	5914	5517	97	5412	5869	5928	5851	5410	5915	5410	5432	5914	5914	5422	5394	5914	3407	5482	6286	5897	5914	5404	5405
783208	5402	5913	5890	5487	5470	5923	3450	5412	5880	5478	5904	5913	5399	5460	5913	5399	5913	5913	6318	5832	5904	5398	5474	5873	5913	5919	5913	5516	102	5409	5868	5927	5850	5407	5914	5409	5431	5913	5913	5421	5393	5913	3406	5481	6285	5896	5913	5401	5404
SS_2_E5	1871	0	73	1956	1939	38	2599	1881	57	1947	11	0	1870	1929	0	1870	0	0	691	183	19	1867	1943	134	0	34	0	1985	5843	1880	129	42	111	1879	1	1878	1900	0	0	1890	1870	0	2553	1950	658	83	0	1872	1873
312802	89	1924	1907	158	157	1934	2139	99	1891	165	1935	1924	88	147	1924	88	1924	1924	2337	1841	1915	85	161	1882	1924	1930	1924	203	5385	98	1877	1938	1859	97	1925	90	118	1924	1924	108	106	1924	2093	62	2304	1907	1924	90	91
F8028-B1	43	1878	1861	122	111	1888	2093	53	1845	119	1889	1878	42	101	1878	42	1878	1878	2291	1795	1869	39	115	1836	1878	1884	1878	157	5339	52	1831	1892	1813	51	1879	0	72	1878	1878	62	60	1878	2047	116	2258	1861	1878	44	45
05f3c8f0	5379	5890	5867	5464	5447	5900	3427	5389	5857	5455	5881	5890	5376	5437	5890	5376	5890	5890	6295	5809	5881	5375	5451	5850	5890	5896	5890	5493	79	5386	5845	5904	5827	5384	5891	5386	5408	5890	5890	5398	5370	5890	3383	5458	6262	5873	5890	5378	5381
SS_2_E6	1871	0	73	1956	1939	38	2599	1881	57	1947	11	0	1870	1929	0	1870	0	0	691	183	19	1867	1943	134	0	34	0	1985	5843	1880	129	42	111	1879	1	1878	1900	0	0	1890	1870	0	2553	1950	658	83	0	1872	1873
F8025-B2	44	1879	1862	123	112	1889	2094	54	1846	120	1890	1879	43	102	1879	43	1879	1879	2292	1796	1870	40	116	1837	1879	1885	1879	158	5340	53	1832	1893	1814	52	1880	1	73	1879	1879	63	61	1879	2048	117	2259	1862	1879	45	46
SS_1_H10	1871	0	73	1956	1939	38	2599	1881	57	1947	11	0	1870	1929	0	1870	0	0	691	183	19	1867	1943	134	0	34	0	1985	5843	1880	129	42	111	1879	1	1878	1900	0	0	1890	1870	0	2553	1950	658	83	0	1872	1873
285828	1876	95	74	1961	1944	105	2604	1886	58	1952	106	95	1875	1934	95	1875	95	95	696	188	86	1872	1948	139	95	100	95	1990	5846	1885	134	109	116	1884	96	1883	1905	95	95	1895	1875	95	2558	1955	663	88	95	1877	1878
SS_2_A10	1871	0	73	1956	1939	38	2599	1881	57	1947	11	0	1870	1929	0	1870	0	0	691	183	19	1867	1943	134	0	34	0	1985	5843	1880	129	42	111	1879	1	1878	1900	0	0	1890	1870	0	2553	1950	658	83	0	1872	1873
F8028-C1	43	1878	1861	122	111	1888	2093	53	1845	119	1889	1878	42	101	1878	42	1878	1878	2291	1795	1869	39	115	1836	1878	1884	1878	157	5339	52	1831	1892	1813	51	1879	0	72	1878	1878	62	60	1878	2047	116	2258	1861	1878	44	45
SS_2_D7	1871	0	73	1956	1939	38	2599	1881	57	1947	11	0	1870	1929	0	1870	0	0	691	183	19	1867	1943	134	0	34	0	1985	5843	1880	129	42	111	1879	1	1878	1900	0	0	1890	1870	0	2553	1950	658	83	0	1872	1873
F9792	50	1885	1868	135	118	1895	2100	60	1852	126	1896	1885	49	108	1885	49	1885	1885	2298	1802	1876	46	122	1843	1885	1891	1885	164	5346	59	1838	1899	1820	58	1886	57	15	1885	1885	5	67	1885	2054	129	2265	1868	1885	51	52
393958	100	1935	1918	185	36	1945	2150	110	1902	42	1946	1935	99	158	1935	99	1935	1935	2348	1852	1926	96	72	1893	1935	1941	1935	214	5396	109	1888	1949	1870	108	1936	107	129	1935	1935	119	117	1935	2104	179	2315	1918	1935	101	102
SS_2_A2	1871	0	73	1956	1939	38	2599	1881	57	1947	11	0	1870	1929	0	1870	0	0	691	183	19	1867	1943	134	0	34	0	1985	5843	1880	129	42	111	1879	1	1878	1900	0	0	1890	1870	0	2553	1950	658	83	0	1872	1873
050b3db0	1806	111	94	1891	1874	121	2534	1816	78	1882	122	111	1805	1864	111	1805	111	111	626	118	102	1802	1878	67	111	117	111	1920	5780	1815	64	125	44	1814	112	1813	1835	111	111	1825	1805	111	2488	1885	593	94	111	1807	1808
0ecc5780	5352	5863	5840	5437	5420	5873	3400	5362	5830	5428	5854	5863	5349	5410	5863	5349	5863	5863	6268	5782	5854	5348	5424	5823	5863	5869	5863	5466	52	5359	5818	5877	5800	5357	5864	5359	5381	5863	5863	5371	5343	5863	3356	5431	6235	5846	5863	5351	5354
SS_1_H5	1872	1	74	1957	1940	39	2600	1882	58	1948	12	1	1871	1930	1	1871	1	1	692	184	20	1868	1944	135	1	35	1	1986	5844	1881	130	43	112	1880	2	1879	1901	1	1	1891	1871	1	2554	1951	659	84	1	1873	1874
SS_2_D9	1871	0	73	1956	1939	38	2599	1881	57	1947	11	0	1870	1929	0	1870	0	0	691	183	19	1867	1943	134	0	34	0	1985	5843	1880	129	42	111	1879	1	1878	1900	0	0	1890	1870	0	2553	1950	658	83	0	1872	1873
0eacc190	1827	114	97	1912	1895	124	2555	1837	81	1903	125	114	1826	1885	114	1826	114	114	645	139	105	1823	1899	90	114	120	114	1941	5799	1836	85	128	67	1835	115	1834	1856	114	114	1846	1826	114	2509	1906	614	97	114	1828	1829
ETEC-18	1863	83	62	1948	1931	93	2591	1873	46	1939	94	83	1862	1921	83	1862	83	83	684	176	74	1859	1935	127	83	89	83	1977	5835	1872	122	97	104	1871	84	1870	1892	83	83	1882	1862	83	2545	1942	651	76	83	1864	1865
SS_2_C10	1871	0	73	1956	1939	38	2599	1881	57	1947	11	0	1870	1929	0	1870	0	0	691	183	19	1867	1943	134	0	34	0	1985	5843	1880	129	42	111	1879	1	1878	1900	0	0	1890	1870	0	2553	1950	658	83	0	1872	1873
623213	5421	5932	5909	5506	5489	5942	3469	5431	5899	5497	5923	5932	5418	5479	5932	5418	5932	5932	6337	5851	5923	5417	5493	5892	5932	5938	5932	5535	121	5428	5887	5946	5869	5426	5933	5428	5450	5932	5932	5440	5412	5932	3425	5500	6304	5915	5932	5420	5423
2013C-4958	2290	697	680	2375	2358	707	3018	2300	664	2366	708	697	2289	2348	697	2289	697	697	443	614	688	2286	2362	655	697	703	697	2404	6254	2299	650	711	632	2298	698	2297	2319	697	697	2309	2289	697	2972	2369	461	680	697	2291	2292
SS_2_B7	1871	0	73	1956	1939	38	2599	1881	57	1947	11	0	1870	1929	0	1870	0	0	691	183	19	1867	1943	134	0	34	0	1985	5843	1880	129	42	111	1879	1	1878	1900	0	0	1890	1870	0	2553	1950	658	83	0	1872	1873
SS_5_F6	1871	0	73	1956	1939	38	2599	1881	57	1947	11	0	1870	1929	0	1870	0	0	691	183	19	1867	1943	134	0	34	0	1985	5843	1880	129	42	111	1879	1	1878	1900	0	0	1890	1870	0	2553	1950	658	83	0	1872	1873
F7228	36	1871	1854	121	104	1881	2086	42	1838	112	1882	1871	35	62	1871	35	1871	1871	2284	1788	1862	28	108	1829	1871	1877	1871	150	5332	45	1824	1885	1806	44	1872	43	65	1871	1871	55	53	1871	2040	115	2251	1854	1871	37	6
369863	1887	62	89	1972	1955	72	2615	1897	73	1963	73	62	1886	1945	62	1886	62	62	707	199	53	1883	1959	150	62	68	62	2001	5859	1896	145	76	127	1895	63	1894	1916	62	62	1906	1886	62	2569	1966	674	99	62	1888	1889
PNUSAE000950	2291	698	681	2376	2359	708	3019	2301	665	2367	709	698	2290	2349	698	2290	698	698	444	615	689	2287	2363	656	698	704	698	2405	6255	2300	651	712	633	2299	699	2298	2320	698	698	2310	2290	698	2973	2370	462	681	698	2292	2293
SS_2_D5	1871	0	73	1956	1939	38	2599	1881	57	1947	11	0	1870	1929	0	1870	0	0	691	183	19	1867	1943	134	0	34	0	1985	5843	1880	129	42	111	1879	1	1878	1900	0	0	1890	1870	0	2553	1950	658	83	0	1872	1873
SS_1_H11	1871	0	73	1956	1939	38	2599	1881	57	1947	11	0	1870	1929	0	1870	0	0	691	183	19	1867	1943	134	0	34	0	1985	5843	1880	129	42	111	1879	1	1878	1900	0	0	1890	1870	0	2553	1950	658	83	0	1872	1873
SS_2_B5	1871	0	73	1956	1939	38	2599	1881	57	1947	11	0	1870	1929	0	1870	0	0	691	183	19	1867	1943	134	0	34	0	1985	5843	1880	129	42	111	1879	1	1878	1900	0	0	1890	1870	0	2553	1950	658	83	0	1872	1873
[truncated: 81 more columns]

## Sheet: airplane_isolates
85% genome coverage (SS_2_A12 reference)
snp-dists 0.7.0	SS_2_A12	SS_2_A9	SS_2_E8	SS_2_E12	SS_2_E11	SS_2_D6	SS_2_A3	SS_2_D5	SS_1_H11	SS_2_B5	SS_2_C12	SS_1_H9	SS_2_E1	SS_2_B6	SS_2_C11	SS_2_A8	SS_2_B3	SS_2_D8	SS_2_A6	SS_2_B8	SS_1_H6	SS_2_A1	SS_1_H2	SS_2_F4	SS_2_E2	SS_5_E6	SS_1_H12	SS_2_B2	SS_2_C6	SS_2_E4	SS_1_H7	SS_2_E9	SS_2_E3	SS_2_A7	SS_2_B1	SS_2_E5	SS_2_E6	SS_1_H10	SS_2_A10	SS_2_D7	SS_2_A2	SS_1_H5	SS_2_D9	SS_2_C10	SS_2_B7	SS_5_F6
SS_2_A12	0	23	25	14	38	28	26	27	20	21	34	30	33	19	25	23	24	21	22	30	32	24	25	8	34	25	25	39	36	37	25	26	35	22	37	18	29	18	34	22	22	32	24	35	22	28
SS_2_A9	23	0	2	11	19	17	7	8	5	6	13	7	10	8	10	2	13	6	7	9	9	1	2	15	11	2	18	16	13	14	2	3	12	9	24	7	14	12	15	7	5	17	1	12	7	17
SS_2_E8	25	2	0	11	19	17	7	8	5	6	15	5	10	6	8	2	13	8	7	9	11	1	4	17	11	4	18	16	13	14	2	3	14	9	22	7	14	12	15	7	5	17	1	12	9	17
SS_2_E12	14	11	11	0	24	14	12	15	10	15	24	16	19	13	19	11	10	17	16	18	20	10	13	6	20	13	11	25	22	23	13	12	23	18	33	12	23	5	24	16	10	26	10	21	18	14
SS_2_E11	38	19	19	24	0	16	20	23	18	23	14	24	9	21	23	19	18	23	22	26	10	18	19	30	10	19	13	3	12	17	21	20	13	26	11	20	19	23	12	24	18	32	18	9	26	16
SS_2_D6	28	17	17	14	16	0	20	23	20	19	12	20	7	23	21	17	16	23	20	22	8	16	17	20	6	19	3	13	10	29	19	18	11	24	21	22	27	13	10	22	18	32	16	9	24	0
SS_2_A3	26	7	7	12	20	20	0	9	6	9	14	4	15	9	15	7	18	13	10	6	16	6	7	18	14	9	19	21	12	19	9	8	13	8	29	8	17	11	18	12	4	22	6	17	8	20
SS_2_D5	27	8	8	15	23	23	9	0	9	12	21	11	18	10	16	10	21	14	13	15	17	9	8	19	17	10	22	24	21	14	8	11	20	17	30	11	20	14	21	15	7	25	9	20	15	23
SS_1_H11	20	5	5	10	18	20	6	9	0	9	16	10	13	7	13	3	16	11	10	10	14	4	7	14	14	7	17	19	16	17	7	6	17	10	25	6	17	11	14	10	4	20	4	15	12	20
SS_2_B5	21	6	6	15	23	19	9	12	9	0	19	9	14	4	6	6	17	4	1	11	15	5	6	21	13	8	22	20	17	18	8	7	18	13	20	3	16	14	17	3	7	13	5	16	5	19
SS_2_C12	34	13	15	24	14	12	14	21	16	19	0	14	5	21	19	13	26	19	20	16	4	14	15	26	6	15	13	11	2	27	15	16	1	16	19	20	27	25	8	20	18	30	14	7	14	13
SS_1_H9	30	7	5	16	24	20	4	11	10	9	14	0	15	11	13	7	18	13	10	6	16	6	7	22	14	9	23	21	12	19	7	8	13	8	27	12	17	15	18	12	8	22	6	17	8	20
SS_2_E1	33	10	10	19	9	7	15	18	13	14	5	15	0	16	14	10	21	16	15	17	1	9	12	25	1	12	8	6	3	22	12	11	4	17	14	15	22	20	5	15	13	25	9	2	17	7
SS_2_B6	19	8	6	13	21	23	9	10	7	4	21	11	16	0	6	8	19	6	5	15	17	7	10	19	17	10	20	22	19	20	8	9	20	15	20	1	20	14	21	5	7	15	7	18	7	23
SS_2_C11	25	10	8	19	23	21	15	16	13	6	19	13	14	6	0	10	21	8	7	13	15	9	12	25	15	12	22	20	17	18	10	7	18	17	14	7	18	20	19	3	13	17	9	16	9	21
SS_2_A8	23	2	2	11	19	17	7	10	3	6	13	7	10	8	10	0	13	8	7	9	11	1	4	15	11	4	18	16	13	14	4	3	14	9	24	7	14	12	13	7	5	17	1	12	9	17
SS_2_B3	24	13	13	10	18	16	18	21	16	17	26	18	21	19	21	13	0	19	18	20	22	12	15	16	22	15	17	15	24	13	15	14	25	20	23	18	13	11	30	18	16	28	12	23	20	16
SS_2_D8	21	6	8	17	23	23	13	14	11	4	19	13	16	6	8	8	19	0	3	15	15	7	6	21	17	6	24	22	19	18	8	9	18	15	22	5	20	16	19	5	11	13	7	16	5	23
SS_2_A6	22	7	7	16	22	22	10	13	10	1	20	10	15	5	7	7	18	3	0	12	16	6	5	22	14	7	23	21	18	17	9	8	19	14	21	4	17	13	16	4	8	12	6	15	6	20
SS_2_B8	30	9	9	18	26	22	6	15	10	11	16	6	17	15	13	9	20	15	12	0	18	8	9	24	16	11	25	23	14	17	11	6	15	8	25	14	15	17	18	10	10	24	8	19	10	22
SS_1_H6	32	9	11	20	10	8	16	17	14	15	4	16	1	17	15	11	22	15	16	18	0	10	11	24	2	11	9	7	4	23	11	12	3	18	15	16	23	21	6	16	14	26	10	3	16	8
SS_2_A1	24	1	1	10	18	16	6	9	4	5	14	6	9	7	9	1	12	7	6	8	10	0	3	16	10	3	17	15	12	13	3	2	13	8	23	6	13	11	14	6	4	16	0	11	8	16
SS_1_H2	25	2	4	13	19	17	7	8	7	6	15	7	12	10	12	4	15	6	5	9	11	3	0	17	11	2	20	18	15	14	4	5	14	11	26	9	14	10	13	9	5	17	3	12	9	17
SS_2_F4	8	15	17	6	30	20	18	19	14	21	26	22	25	19	25	15	16	21	22	24	24	16	17	0	26	17	17	31	28	29	17	18	27	16	39	18	21	11	28	22	14	32	16	27	22	20
SS_2_E2	34	11	11	20	10	6	14	17	14	13	6	14	1	17	15	11	22	17	14	16	2	10	11	26	0	13	9	7	4	23	13	12	5	18	15	16	21	19	4	16	12	26	10	3	18	6
SS_5_E6	25	2	4	13	19	19	9	10	7	8	15	9	12	10	12	4	15	6	7	11	11	3	2	17	13	0	20	18	15	14	4	5	14	11	26	9	16	12	15	9	7	17	3	12	9	19
SS_1_H12	25	18	18	11	13	3	19	22	17	22	13	23	8	20	22	18	17	24	23	25	9	17	20	17	9	20	0	14	11	30	20	19	12	25	22	19	30	12	13	23	17	33	17	10	25	3
SS_2_B2	45	16	16	25	3	13	21	24	19	20	11	21	6	22	20	16	15	22	21	23	7	15	18	31	7	18	14	0	9	16	18	17	10	23	8	21	16	25	11	21	19	31	15	8	23	13
SS_2_C6	36	13	13	22	12	10	12	21	16	17	2	12	3	19	17	13	24	19	18	14	4	12	15	28	4	15	11	9	0	25	15	14	1	14	17	18	25	22	8	18	16	28	12	5	14	10
SS_2_E4	37	14	14	23	17	29	19	14	17	18	27	19	22	20	18	14	13	18	17	17	23	13	14	29	23	14	30	16	25	0	16	11	26	21	20	19	10	21	25	15	17	27	13	22	21	29
SS_1_H7	25	2	2	13	21	19	9	8	7	8	15	7	12	8	10	4	15	8	9	11	11	3	4	17	13	4	20	18	15	16	0	5	14	11	24	9	16	13	17	9	7	19	3	14	9	19
SS_2_E9	26	3	3	12	20	18	8	11	6	7	16	8	11	9	7	3	14	9	8	6	12	2	5	18	12	5	19	17	14	11	5	0	15	10	21	8	11	12	16	4	6	18	2	13	10	18
SS_2_E3	35	12	14	23	13	11	13	20	17	18	1	13	4	20	18	14	25	18	19	15	3	13	14	27	5	14	12	10	1	26	14	15	0	15	18	19	26	23	9	19	17	29	13	6	13	11
SS_2_A7	22	9	9	18	26	24	8	17	10	13	16	8	17	15	17	9	20	15	14	8	18	8	11	16	18	11	25	23	14	21	11	10	15	0	29	14	13	18	20	14	10	24	8	19	10	24
SS_2_B1	37	24	22	33	11	21	29	30	25	20	19	27	14	20	14	24	23	22	21	25	15	23	26	39	15	26	22	8	17	20	24	21	18	29	0	21	20	33	17	17	27	31	23	16	23	21
SS_2_E5	18	7	7	12	20	22	8	11	6	3	20	12	15	1	7	7	18	5	4	14	16	6	9	18	16	9	19	21	18	20	9	8	19	14	21	0	19	12	20	4	6	14	6	17	6	22
SS_2_E6	29	14	14	23	19	27	17	20	17	16	27	17	22	20	18	14	13	20	17	15	23	13	14	21	21	16	30	16	25	10	16	11	26	13	20	19	0	21	25	15	13	29	13	24	21	27
SS_1_H10	18	11	11	4	22	12	10	13	10	13	24	14	19	13	19	11	10	15	12	16	20	10	9	10	18	11	11	25	22	21	13	12	23	18	33	12	21	0	20	16	8	24	10	19	18	12
SS_2_A10	34	15	15	24	12	10	18	21	14	17	8	18	5	21	19	13	26	19	16	18	6	14	13	28	4	15	13	11	8	25	17	16	9	20	17	20	25	20	0	20	16	28	14	5	22	10
SS_2_D7	22	7	7	16	24	22	12	15	10	3	20	12	15	5	3	7	18	5	4	10	16	6	9	22	16	9	23	21	18	15	9	4	19	14	17	4	15	16	20	0	10	14	6	17	6	22
SS_2_A2	22	5	5	10	18	18	4	7	4	7	18	8	13	7	13	5	16	11	8	10	14	4	5	14	12	7	17	19	16	17	7	6	17	10	27	6	13	8	16	10	0	20	4	15	12	18
SS_1_H5	32	17	17	26	32	32	22	25	20	13	30	22	25	15	17	17	28	13	12	24	26	16	17	32	26	17	33	31	28	27	19	18	29	24	31	14	29	24	28	14	20	0	16	25	16	32
SS_2_D9	24	1	1	10	18	16	6	9	4	5	14	6	9	7	9	1	12	7	6	8	10	0	3	16	10	3	17	15	12	13	3	2	13	8	23	6	13	10	14	6	4	16	0	11	8	16
SS_2_C10	35	12	12	21	9	9	17	20	15	16	7	17	2	18	16	12	23	16	15	19	3	11	12	27	3	12	10	8	5	22	14	13	6	19	16	17	24	19	5	17	15	25	11	0	19	9
SS_2_B7	22	7	9	18	26	24	8	15	12	5	14	8	17	7	9	9	20	5	6	10	16	8	9	22	18	9	25	23	14	21	9	10	13	10	23	6	21	18	22	6	12	16	8	19	0	24
SS_5_F6	28	17	17	14	16	0	20	23	20	19	12	20	7	23	21	17	16	23	20	22	8	16	17	20	6	19	3	13	10	29	19	18	11	24	21	22	27	12	10	22	18	32	16	9	24	0
