# Supplementary material for: Multidrug-Resistant Lineage of Enterotoxigenic Escherichia coli ST182 With Serotype O169:H41 in Airline Waste
Source: Front Microbiol. 2021 Sep 7;12:731050. doi: 10.3389/fmicb.2021.731050 (PMC8454413; doi:10.3389/fmicb.2021.731050)
Supplement: Supplementary file 4 [file Data_Sheet_4.XLSX]

## Sheet: Ours_31_03_2021_0834.results
Gene	Non-unique Gene name	Annotation	Number_pos_present_in	Number_neg_present_in	Number_pos_not_present_in	Number_neg_not_present_in	Sensitivity	Specificity	Odds_ratio	Naive_p	Bonferroni_p	Benjamini_H_p	Max_Pairwise_comparisons	Max_supporting_pairs	Max_opposing_pairs	Best_pairwise_comp_p	Worst_pairwise_comp_p
pemI	pemI	Antitoxin PemI	46	1	0	83	100	98.8095	inf	1.32543e-34	3.10417e-31	1.47818e-32	1	1	0	1	1
relB	relB	Antitoxin RelB	46	3	0	81	100	96.4286	inf	5.1957e-32	1.21683e-28	3.47667e-30	2	2	0	0.5	0.5
dhfrI	dhfrI;	Dihydrofolate reductase type 1;hypothetical protein	46	1	0	83	100	98.8095	inf	1.32543e-34	3.10417e-31	1.47818e-32	2	2	0	0.5	0.5
folP_2	folP_2	Dihydropteroate synthase	46	1	0	83	100	98.8095	inf	1.32543e-34	3.10417e-31	1.47818e-32	2	2	0	0.5	0.5
group_842	hin_2	DNA-invertase hin	46	2	0	82	100	97.619	inf	3.18104e-33	7.45e-30	2.56897e-31	2	2	0	0.5	0.5
hin_3	hin_3	DNA-invertase hin	46	2	0	82	100	97.619	inf	3.18104e-33	7.45e-30	2.56897e-31	2	2	0	0.5	0.5
pemK	pemK	Endoribonuclease PemK	46	1	0	83	100	98.8095	inf	1.32543e-34	3.10417e-31	1.47818e-32	1	1	0	1	1
group_1479		hypothetical protein	46	0	0	84	100	100	inf	2.82007e-36	6.60461e-33	7.33846e-34	2	2	0	0.5	0.5
group_1359		hypothetical protein	46	0	0	84	100	100	inf	2.82007e-36	6.60461e-33	7.33846e-34	2	2	0	0.5	0.5
group_411		hypothetical protein	46	0	0	84	100	100	inf	2.82007e-36	6.60461e-33	7.33846e-34	2	2	0	0.5	0.5
group_128		hypothetical protein	46	0	0	84	100	100	inf	2.82007e-36	6.60461e-33	7.33846e-34	2	2	0	0.5	0.5
group_1386		hypothetical protein	46	1	0	83	100	98.8095	inf	1.32543e-34	3.10417e-31	1.47818e-32	1	1	0	1	1
group_1340		hypothetical protein	46	1	0	83	100	98.8095	inf	1.32543e-34	3.10417e-31	1.47818e-32	1	1	0	1	1
group_1201		hypothetical protein	46	1	0	83	100	98.8095	inf	1.32543e-34	3.10417e-31	1.47818e-32	1	1	0	1	1
group_558		hypothetical protein	46	1	0	83	100	98.8095	inf	1.32543e-34	3.10417e-31	1.47818e-32	1	1	0	1	1
group_1587		hypothetical protein	46	2	0	82	100	97.619	inf	3.18104e-33	7.45e-30	2.56897e-31	2	2	0	0.5	0.5
group_1511		hypothetical protein	46	2	0	82	100	97.619	inf	3.18104e-33	7.45e-30	2.56897e-31	2	2	0	0.5	0.5
group_684		hypothetical protein	46	2	0	82	100	97.619	inf	3.18104e-33	7.45e-30	2.56897e-31	2	2	0	0.5	0.5
group_2071		hypothetical protein	46	3	0	81	100	96.4286	inf	5.1957e-32	1.21683e-28	3.47667e-30	2	2	0	0.5	0.5
group_1373		hypothetical protein	46	3	0	81	100	96.4286	inf	5.1957e-32	1.21683e-28	3.47667e-30	2	2	0	0.5	0.5
group_700		IS3 family transposase ISEc36	46	2	0	82	100	97.619	inf	3.18104e-33	7.45e-30	2.56897e-31	2	2	0	0.5	0.5
group_443		IS6 family transposase IS6100	46	1	0	83	100	98.8095	inf	1.32543e-34	3.10417e-31	1.47818e-32	1	1	0	1	1
group_137		ISKra4 family transposase ISKpn19	46	2	0	82	100	97.619	inf	3.18104e-33	7.45e-30	2.56897e-31	2	2	0	0.5	0.5
relE~~~relE_2	relE;relE_2	mRNA interferase toxin RelE	46	3	0	81	100	96.4286	inf	5.1957e-32	1.21683e-28	3.47667e-30	2	2	0	0.5	0.5
emrE	emrE	Multidrug transporter EmrE	46	1	0	83	100	98.8095	inf	1.32543e-34	3.10417e-31	1.47818e-32	2	2	0	0.5	0.5
group_553		Pentapeptide repeat protein	46	2	0	82	100	97.619	inf	3.18104e-33	7.45e-30	2.56897e-31	2	2	0	0.5	0.5
ssb_4	ssb_4	Plasmid-derived single-stranded DNA-binding protein	46	0	0	84	100	100	inf	2.82007e-36	6.60461e-33	7.33846e-34	2	2	0	0.5	0.5
group_534	traJ	Protein TraJ	46	0	0	84	100	100	inf	2.82007e-36	6.60461e-33	7.33846e-34	2	2	0	0.5	0.5
srpC	srpC	putative chromate transport protein	46	0	0	84	100	100	inf	2.82007e-36	6.60461e-33	7.33846e-34	2	2	0	0.5	0.5
ant1	ant1	Streptomycin 3''-adenylyltransferase	46	0	0	84	100	100	inf	2.82007e-36	6.60461e-33	7.33846e-34	2	2	0	0.5	0.5
group_1125		Transcriptional regulator	46	1	0	83	100	98.8095	inf	1.32543e-34	3.10417e-31	1.47818e-32	1	1	0	1	1
xerC_6	xerC_6	Tyrosine recombinase XerC	46	0	0	84	100	100	inf	2.82007e-36	6.60461e-33	7.33846e-34	2	2	0	0.5	0.5
xerC_4~~~xerC_8	xerC_4;xerC_8	Tyrosine recombinase XerC	46	1	0	83	100	98.8095	inf	1.32543e-34	3.10417e-31	1.47818e-32	2	2	0	0.5	0.5
group_2353		hypothetical protein	46	4	0	80	100	95.2381	inf	6.49463e-31	1.52104e-27	2.98244e-29	2	2	0	0.5	0.5
group_2162		hypothetical protein	46	4	0	80	100	95.2381	inf	6.49463e-31	1.52104e-27	2.98244e-29	2	2	0	0.5	0.5
group_1858		hypothetical protein	46	4	0	80	100	95.2381	inf	6.49463e-31	1.52104e-27	2.98244e-29	2	2	0	0.5	0.5
group_1410		hypothetical protein	46	4	0	80	100	95.2381	inf	6.49463e-31	1.52104e-27	2.98244e-29	2	2	0	0.5	0.5
group_628		hypothetical protein	46	4	0	80	100	95.2381	inf	6.49463e-31	1.52104e-27	2.98244e-29	1	1	0	1	1
group_345		hypothetical protein	46	4	0	80	100	95.2381	inf	6.49463e-31	1.52104e-27	2.98244e-29	1	1	0	1	1
tap_2	tap_2	Multidrug efflux pump Tap	46	4	0	80	100	95.2381	inf	6.49463e-31	1.52104e-27	2.98244e-29	1	1	0	1	1
group_1653		hypothetical protein	46	5	0	79	100	94.0476	inf	6.62452e-30	1.55146e-26	2.92729e-28	2	2	0	0.5	0.5
hha_2	hha_2	Hemolysin expression-modulating protein Hha	46	6	0	78	100	92.8571	inf	5.74125e-29	1.3446e-25	2.06862e-27	1	1	0	1	1
group_1247		hypothetical protein	46	6	0	78	100	92.8571	inf	5.74125e-29	1.3446e-25	2.06862e-27	2	2	0	0.5	0.5
group_621		hypothetical protein	46	6	0	78	100	92.8571	inf	5.74125e-29	1.3446e-25	2.06862e-27	1	1	0	1	1
group_2179	bla	Beta-lactamase CTX-M-97;Beta-lactamase CTX-M-1	46	7	0	77	100	91.6667	inf	4.34695e-28	1.01806e-24	1.33955e-26	2	2	0	0.5	0.5
tdcD_2	tdcD_2	Propionate kinase	46	7	0	77	100	91.6667	inf	4.34695e-28	1.01806e-24	1.33955e-26	1	1	0	1	1
group_2066		hypothetical protein	46	8	0	76	100	90.4762	inf	2.93419e-27	6.87187e-24	6.1356e-26	1	1	0	1	1
group_1859		hypothetical protein	46	8	0	76	100	90.4762	inf	2.93419e-27	6.87187e-24	6.1356e-26	1	1	0	1	1
group_1789		hypothetical protein	46	8	0	76	100	90.4762	inf	2.93419e-27	6.87187e-24	6.1356e-26	1	1	0	1	1
group_1637		hypothetical protein	46	8	0	76	100	90.4762	inf	2.93419e-27	6.87187e-24	6.1356e-26	1	1	0	1	1
group_1269		hypothetical protein	46	8	0	76	100	90.4762	inf	2.93419e-27	6.87187e-24	6.1356e-26	1	1	0	1	1
group_1098		hypothetical protein	46	8	0	76	100	90.4762	inf	2.93419e-27	6.87187e-24	6.1356e-26	1	1	0	1	1
clpX_1	clpX_1	ATP-dependent Clp protease ATP-binding subunit ClpX	46	8	0	76	100	90.4762	inf	2.93419e-27	6.87187e-24	6.1356e-26	1	1	0	1	1
group_995		hypothetical protein	46	8	0	76	100	90.4762	inf	2.93419e-27	6.87187e-24	6.1356e-26	1	1	0	1	1
group_898		hypothetical protein	46	8	0	76	100	90.4762	inf	2.93419e-27	6.87187e-24	6.1356e-26	1	1	0	1	1
group_788		hypothetical protein	46	8	0	76	100	90.4762	inf	2.93419e-27	6.87187e-24	6.1356e-26	1	1	0	1	1
group_20		hypothetical protein	46	8	0	76	100	90.4762	inf	2.93419e-27	6.87187e-24	6.1356e-26	1	1	0	1	1
yhcR	;yhcR	hypothetical protein;Endonuclease YhcR	46	9	0	75	100	89.2857	inf	1.79312e-26	4.19948e-23	3.18142e-25	1	1	0	1	1
group_2344		hypothetical protein	46	9	0	75	100	89.2857	inf	1.79312e-26	4.19948e-23	3.18142e-25	2	2	0	0.5	0.5
group_2338		hypothetical protein	46	9	0	75	100	89.2857	inf	1.79312e-26	4.19948e-23	3.18142e-25	1	1	0	1	1
group_2324		hypothetical protein	46	9	0	75	100	89.2857	inf	1.79312e-26	4.19948e-23	3.18142e-25	1	1	0	1	1
group_2283		hypothetical protein	46	9	0	75	100	89.2857	inf	1.79312e-26	4.19948e-23	3.18142e-25	1	1	0	1	1
group_2230		hypothetical protein	46	9	0	75	100	89.2857	inf	1.79312e-26	4.19948e-23	3.18142e-25	1	1	0	1	1
group_2201		hypothetical protein	46	9	0	75	100	89.2857	inf	1.79312e-26	4.19948e-23	3.18142e-25	1	1	0	1	1
group_2111		hypothetical protein	46	9	0	75	100	89.2857	inf	1.79312e-26	4.19948e-23	3.18142e-25	1	1	0	1	1
group_2062		hypothetical protein	46	9	0	75	100	89.2857	inf	1.79312e-26	4.19948e-23	3.18142e-25	1	1	0	1	1
group_1629		hypothetical protein	46	9	0	75	100	89.2857	inf	1.79312e-26	4.19948e-23	3.18142e-25	1	1	0	1	1
group_1433		hypothetical protein	46	9	0	75	100	89.2857	inf	1.79312e-26	4.19948e-23	3.18142e-25	1	1	0	1	1
group_1211		hypothetical protein	46	9	0	75	100	89.2857	inf	1.79312e-26	4.19948e-23	3.18142e-25	1	1	0	1	1
group_931		hypothetical protein	46	9	0	75	100	89.2857	inf	1.79312e-26	4.19948e-23	3.18142e-25	1	1	0	1	1
group_786		hypothetical protein	46	9	0	75	100	89.2857	inf	1.79312e-26	4.19948e-23	3.18142e-25	1	1	0	1	1
group_699		hypothetical protein	46	9	0	75	100	89.2857	inf	1.79312e-26	4.19948e-23	3.18142e-25	1	1	0	1	1
pinR	pinR	Serine recombinase PinR	46	9	0	75	100	89.2857	inf	1.79312e-26	4.19948e-23	3.18142e-25	1	1	0	1	1
group_566		hypothetical protein	46	9	0	75	100	89.2857	inf	1.79312e-26	4.19948e-23	3.18142e-25	1	1	0	1	1
group_497		hypothetical protein	46	9	0	75	100	89.2857	inf	1.79312e-26	4.19948e-23	3.18142e-25	1	1	0	1	1
group_377		hypothetical protein	46	9	0	75	100	89.2857	inf	1.79312e-26	4.19948e-23	3.18142e-25	1	1	0	1	1
group_330	xerC_1	Tyrosine recombinase XerC	46	9	0	75	100	89.2857	inf	1.79312e-26	4.19948e-23	3.18142e-25	1	1	0	1	1
group_2239		hypothetical protein	46	10	0	74	100	88.0952	inf	1.00415e-25	2.35171e-22	1.61076e-24	2	2	0	0.5	0.5
group_2154		hypothetical protein	46	10	0	74	100	88.0952	inf	1.00415e-25	2.35171e-22	1.61076e-24	1	1	0	1	1
group_2107	hin_1	DNA-invertase hin	46	10	0	74	100	88.0952	inf	1.00415e-25	2.35171e-22	1.61076e-24	1	1	0	1	1
group_1783		hypothetical protein	46	10	0	74	100	88.0952	inf	1.00415e-25	2.35171e-22	1.61076e-24	1	1	0	1	1
group_1023		hypothetical protein	46	10	0	74	100	88.0952	inf	1.00415e-25	2.35171e-22	1.61076e-24	1	1	0	1	1
group_2336		hypothetical protein	46	11	0	73	100	86.9048	inf	5.2033e-25	1.21861e-21	7.044e-24	1	1	0	1	1
group_2282		hypothetical protein	46	11	0	73	100	86.9048	inf	5.2033e-25	1.21861e-21	7.044e-24	1	1	0	1	1
group_2281		hypothetical protein	46	11	0	73	100	86.9048	inf	5.2033e-25	1.21861e-21	7.044e-24	1	1	0	1	1
group_2276		hypothetical protein	46	11	0	73	100	86.9048	inf	5.2033e-25	1.21861e-21	7.044e-24	1	1	0	1	1
group_2274		hypothetical protein	46	11	0	73	100	86.9048	inf	5.2033e-25	1.21861e-21	7.044e-24	1	1	0	1	1
group_2269		hypothetical protein	46	11	0	73	100	86.9048	inf	5.2033e-25	1.21861e-21	7.044e-24	1	1	0	1	1
group_2254		hypothetical protein	46	11	0	73	100	86.9048	inf	5.2033e-25	1.21861e-21	7.044e-24	1	1	0	1	1
gpFI_1	;gpFI_1	hypothetical protein;Putative prophage major tail sheath protein	46	11	0	73	100	86.9048	inf	5.2033e-25	1.21861e-21	7.044e-24	1	1	0	1	1
group_2229		hypothetical protein	46	11	0	73	100	86.9048	inf	5.2033e-25	1.21861e-21	7.044e-24	1	1	0	1	1
group_2217		hypothetical protein	46	11	0	73	100	86.9048	inf	5.2033e-25	1.21861e-21	7.044e-24	1	1	0	1	1
group_2216		hypothetical protein	46	11	0	73	100	86.9048	inf	5.2033e-25	1.21861e-21	7.044e-24	1	1	0	1	1
group_2209		hypothetical protein	46	11	0	73	100	86.9048	inf	5.2033e-25	1.21861e-21	7.044e-24	1	1	0	1	1
group_2206		hypothetical protein	46	11	0	73	100	86.9048	inf	5.2033e-25	1.21861e-21	7.044e-24	1	1	0	1	1
group_2153		hypothetical protein	46	11	0	73	100	86.9048	inf	5.2033e-25	1.21861e-21	7.044e-24	1	1	0	1	1
group_2143		hypothetical protein	46	11	0	73	100	86.9048	inf	5.2033e-25	1.21861e-21	7.044e-24	1	1	0	1	1
group_2136		hypothetical protein	46	11	0	73	100	86.9048	inf	5.2033e-25	1.21861e-21	7.044e-24	1	1	0	1	1
group_2049		hypothetical protein	46	11	0	73	100	86.9048	inf	5.2033e-25	1.21861e-21	7.044e-24	1	1	0	1	1
group_2033		hypothetical protein	46	11	0	73	100	86.9048	inf	5.2033e-25	1.21861e-21	7.044e-24	1	1	0	1	1
parM_2~~~parM_1	parM_2;parM_1	Plasmid segregation protein ParM	46	11	0	73	100	86.9048	inf	5.2033e-25	1.21861e-21	7.044e-24	1	1	0	1	1
group_1955		hypothetical protein	46	11	0	73	100	86.9048	inf	5.2033e-25	1.21861e-21	7.044e-24	1	1	0	1	1
group_1855		hypothetical protein	46	11	0	73	100	86.9048	inf	5.2033e-25	1.21861e-21	7.044e-24	1	1	0	1	1
group_1729		hypothetical protein	46	11	0	73	100	86.9048	inf	5.2033e-25	1.21861e-21	7.044e-24	1	1	0	1	1
group_1320		hypothetical protein	46	11	0	73	100	86.9048	inf	5.2033e-25	1.21861e-21	7.044e-24	1	1	0	1	1
group_1091		hypothetical protein	46	11	0	73	100	86.9048	inf	5.2033e-25	1.21861e-21	7.044e-24	1	1	0	1	1
group_274		hypothetical protein	46	11	0	73	100	86.9048	inf	5.2033e-25	1.21861e-21	7.044e-24	1	1	0	1	1
traC~~~traC_1	traC;traC_1	Protein TraC	46	13	0	71	100	84.5238	inf	1.14139e-23	2.67314e-20	1.39226e-22	1	1	0	1	1
group_2246		hypothetical protein	46	13	0	71	100	84.5238	inf	1.14139e-23	2.67314e-20	1.39226e-22	1	1	0	1	1
group_2351		hypothetical protein	46	14	0	70	100	83.3333	inf	4.89167e-23	1.14563e-19	5.84505e-22	1	1	0	1	1
group_2370	traV	Protein TraV	46	15	0	69	100	82.1429	inf	1.98928e-22	4.65889e-19	2.11768e-21	1	1	0	1	1
group_2368		hypothetical protein	46	15	0	69	100	82.1429	inf	1.98928e-22	4.65889e-19	2.11768e-21	1	1	0	1	1
group_2367		hypothetical protein	46	15	0	69	100	82.1429	inf	1.98928e-22	4.65889e-19	2.11768e-21	1	1	0	1	1
group_2366		hypothetical protein	46	15	0	69	100	82.1429	inf	1.98928e-22	4.65889e-19	2.11768e-21	1	1	0	1	1
group_2365		hypothetical protein	46	15	0	69	100	82.1429	inf	1.98928e-22	4.65889e-19	2.11768e-21	1	1	0	1	1
group_2364		hypothetical protein	46	15	0	69	100	82.1429	inf	1.98928e-22	4.65889e-19	2.11768e-21	1	1	0	1	1
group_2363		hypothetical protein	46	15	0	69	100	82.1429	inf	1.98928e-22	4.65889e-19	2.11768e-21	1	1	0	1	1
group_2362		hypothetical protein	46	15	0	69	100	82.1429	inf	1.98928e-22	4.65889e-19	2.11768e-21	1	1	0	1	1
group_2355		hypothetical protein	46	15	0	69	100	82.1429	inf	1.98928e-22	4.65889e-19	2.11768e-21	1	1	0	1	1
group_2349		hypothetical protein	46	15	0	69	100	82.1429	inf	1.98928e-22	4.65889e-19	2.11768e-21	1	1	0	1	1
ylpA~~~ylpA_1	ylpA;ylpA_1	Lipoprotein YlpA	46	15	0	69	100	82.1429	inf	1.98928e-22	4.65889e-19	2.11768e-21	1	1	0	1	1
group_2333		hypothetical protein	46	15	0	69	100	82.1429	inf	1.98928e-22	4.65889e-19	2.11768e-21	1	1	0	1	1
group_2330		hypothetical protein	46	15	0	69	100	82.1429	inf	1.98928e-22	4.65889e-19	2.11768e-21	1	1	0	1	1
traA~~~traA_1~~~traA_2	traA;traA_1;traA_2	Pilin	46	15	0	69	100	82.1429	inf	1.98928e-22	4.65889e-19	2.11768e-21	1	1	0	1	1
traQ	traQ	Protein TraQ	46	15	0	69	100	82.1429	inf	1.98928e-22	4.65889e-19	2.11768e-21	1	1	0	1	1
group_2315		hypothetical protein	46	15	0	69	100	82.1429	inf	1.98928e-22	4.65889e-19	2.11768e-21	1	1	0	1	1
traN~~~traN_2	traN;traN_2	Mating pair stabilization protein TraN	46	15	0	69	100	82.1429	inf	1.98928e-22	4.65889e-19	2.11768e-21	1	1	0	1	1
group_2072		hypothetical protein	46	15	0	69	100	82.1429	inf	1.98928e-22	4.65889e-19	2.11768e-21	1	1	0	1	1
group_1570		hypothetical protein	46	15	0	69	100	82.1429	inf	1.98928e-22	4.65889e-19	2.11768e-21	1	1	0	1	1
group_1518		hypothetical protein	46	15	0	69	100	82.1429	inf	1.98928e-22	4.65889e-19	2.11768e-21	1	1	0	1	1
group_464		hypothetical protein	46	15	0	69	100	82.1429	inf	1.98928e-22	4.65889e-19	2.11768e-21	1	1	0	1	1
group_442		hypothetical protein	46	15	0	69	100	82.1429	inf	1.98928e-22	4.65889e-19	2.11768e-21	1	1	0	1	1
group_47		hypothetical protein	46	15	0	69	100	82.1429	inf	1.98928e-22	4.65889e-19	2.11768e-21	1	1	0	1	1
traD~~~~~~traD_1~~~traD_2	traD;;traD_1;traD_2	Coupling protein TraD;hypothetical protein	46	16	0	68	100	80.9524	inf	7.70846e-22	1.80532e-18	8.09561e-21	1	1	0	1	1
rep_2	rep_2	ATP-dependent DNA helicase Rep	46	16	0	68	100	80.9524	inf	7.70846e-22	1.80532e-18	8.09561e-21	1	1	0	1	1
recF_2	recF_2	DNA replication and repair protein RecF	46	16	0	68	100	80.9524	inf	7.70846e-22	1.80532e-18	8.09561e-21	1	1	0	1	1
group_1383		hypothetical protein	46	17	0	67	100	79.7619	inf	2.85666e-21	6.69031e-18	2.84694e-20	1	1	0	1	1
group_1266		hypothetical protein	46	17	0	67	100	79.7619	inf	2.85666e-21	6.69031e-18	2.84694e-20	1	1	0	1	1
group_1244		hypothetical protein	46	17	0	67	100	79.7619	inf	2.85666e-21	6.69031e-18	2.84694e-20	1	1	0	1	1
group_1090		hypothetical protein	46	17	0	67	100	79.7619	inf	2.85666e-21	6.69031e-18	2.84694e-20	1	1	0	1	1
group_674		hypothetical protein	46	17	0	67	100	79.7619	inf	2.85666e-21	6.69031e-18	2.84694e-20	1	1	0	1	1
group_620		hypothetical protein	46	17	0	67	100	79.7619	inf	2.85666e-21	6.69031e-18	2.84694e-20	1	1	0	1	1
group_451		hypothetical protein	46	17	0	67	100	79.7619	inf	2.85666e-21	6.69031e-18	2.84694e-20	1	1	0	1	1
group_31		hypothetical protein	46	17	0	67	100	79.7619	inf	2.85666e-21	6.69031e-18	2.84694e-20	1	1	0	1	1
group_2264		hypothetical protein	46	19	0	65	100	77.381	inf	6.94955e-20	1.62758e-16	5.8128e-19	1	1	0	1	1
group_2128		hypothetical protein	46	19	0	65	100	77.381	inf	6.94955e-20	1.62758e-16	5.8128e-19	1	1	0	1	1
group_2252		hypothetical protein	46	20	0	64	100	76.1905	inf	1.24825e-19	2.92339e-16	1.033e-18	1	1	0	1	1
group_2127		hypothetical protein	46	20	0	64	100	76.1905	inf	1.24825e-19	2.92339e-16	1.033e-18	1	1	0	1	1
group_935		hypothetical protein	46	20	0	64	100	76.1905	inf	1.24825e-19	2.92339e-16	1.033e-18	1	1	0	1	1
group_2164		hypothetical protein	46	22	0	62	100	73.8095	inf	1.2734e-18	2.9823e-15	9.12017e-18	1	1	0	1	1
group_2094		hypothetical protein	46	22	0	62	100	73.8095	inf	1.2734e-18	2.9823e-15	9.12017e-18	1	1	0	1	1
aidA	aidA	Quorum-quenching protein AidA	46	22	0	62	100	73.8095	inf	1.2734e-18	2.9823e-15	9.12017e-18	2	2	0	0.5	0.5
comM_2	comM_2	Competence protein ComM	46	22	0	62	100	73.8095	inf	1.2734e-18	2.9823e-15	9.12017e-18	1	1	0	1	1
group_1494		hypothetical protein	46	22	0	62	100	73.8095	inf	1.2734e-18	2.9823e-15	9.12017e-18	1	1	0	1	1
group_1468		hypothetical protein	46	22	0	62	100	73.8095	inf	1.2734e-18	2.9823e-15	9.12017e-18	1	1	0	1	1
group_1428		hypothetical protein	46	22	0	62	100	73.8095	inf	1.2734e-18	2.9823e-15	9.12017e-18	1	1	0	1	1
group_1405		hypothetical protein	46	22	0	62	100	73.8095	inf	1.2734e-18	2.9823e-15	9.12017e-18	1	1	0	1	1
group_1159		hypothetical protein	46	22	0	62	100	73.8095	inf	1.2734e-18	2.9823e-15	9.12017e-18	1	1	0	1	1
group_1108		hypothetical protein	46	22	0	62	100	73.8095	inf	1.2734e-18	2.9823e-15	9.12017e-18	1	1	0	1	1
group_1054		hypothetical protein	46	22	0	62	100	73.8095	inf	1.2734e-18	2.9823e-15	9.12017e-18	1	1	0	1	1
group_197	intS_1	Prophage integrase IntS	46	22	0	62	100	73.8095	inf	1.2734e-18	2.9823e-15	9.12017e-18	1	1	0	1	1
noc_4~~~~~~noc_2~~~noc_1	noc_4;;noc_2;noc_1	Nucleoid occlusion protein;hypothetical protein	46	23	0	61	100	72.619	inf	3.43203e-18	8.03782e-15	2.3298e-17	1	1	0	1	1
group_2311		hypothetical protein	46	23	0	61	100	72.619	inf	3.43203e-18	8.03782e-15	2.3298e-17	1	1	0	1	1
group_2309		Single-stranded DNA-binding protein	46	23	0	61	100	72.619	inf	3.43203e-18	8.03782e-15	2.3298e-17	1	1	0	1	1
proQ_2	proQ_2	RNA chaperone ProQ	46	23	0	61	100	72.619	inf	3.43203e-18	8.03782e-15	2.3298e-17	1	1	0	1	1
group_2305		hypothetical protein	46	23	0	61	100	72.619	inf	3.43203e-18	8.03782e-15	2.3298e-17	1	1	0	1	1
group_2300		hypothetical protein	46	23	0	61	100	72.619	inf	3.43203e-18	8.03782e-15	2.3298e-17	1	1	0	1	1
group_2291		hypothetical protein	46	23	0	61	100	72.619	inf	3.43203e-18	8.03782e-15	2.3298e-17	1	1	0	1	1
group_2256		hypothetical protein	46	23	0	61	100	72.619	inf	3.43203e-18	8.03782e-15	2.3298e-17	1	1	0	1	1
group_2116		hypothetical protein	46	23	0	61	100	72.619	inf	3.43203e-18	8.03782e-15	2.3298e-17	1	1	0	1	1
group_1457		hypothetical protein	46	23	0	61	100	72.619	inf	3.43203e-18	8.03782e-15	2.3298e-17	1	1	0	1	1
group_1288		hypothetical protein	46	23	0	61	100	72.619	inf	3.43203e-18	8.03782e-15	2.3298e-17	2	2	0	0.5	0.5
group_834		hypothetical protein	46	23	0	61	100	72.619	inf	3.43203e-18	8.03782e-15	2.3298e-17	1	1	0	1	1
group_752		hypothetical protein	46	23	0	61	100	72.619	inf	3.43203e-18	8.03782e-15	2.3298e-17	1	1	0	1	1
group_711		hypothetical protein	46	23	0	61	100	72.619	inf	3.43203e-18	8.03782e-15	2.3298e-17	1	1	0	1	1
group_89		hypothetical protein	46	23	0	61	100	72.619	inf	3.43203e-18	8.03782e-15	2.3298e-17	1	1	0	1	1
stbB	stbB	Protein StbB	46	24	0	60	100	71.4286	inf	1.09239e-17	2.55837e-14	7.33057e-17	1	1	0	1	1
group_315	parM	Plasmid segregation protein ParM	46	24	0	60	100	71.4286	inf	1.09239e-17	2.55837e-14	7.33057e-17	1	1	0	1	1
group_1153		hypothetical protein	46	26	0	58	100	69.0476	inf	8.28936e-17	1.94137e-13	5.53096e-16	1	1	0	1	1
intS_2~~~intS_3	intS_2;intS_3	Prophage integrase IntS	46	27	0	57	100	67.8571	inf	2.79465e-16	6.54506e-13	1.85939e-15	1	1	0	1	1
group_2231		hypothetical protein	46	28	0	56	100	66.6667	inf	5.75218e-16	1.34716e-12	3.51739e-15	1	1	0	1	1
proQ_2~~~proQ_3	proQ_2;proQ_3	RNA chaperone ProQ	46	28	0	56	100	66.6667	inf	5.75218e-16	1.34716e-12	3.51739e-15	1	1	0	1	1
group_2063		hypothetical protein	46	28	0	56	100	66.6667	inf	5.75218e-16	1.34716e-12	3.51739e-15	1	1	0	1	1
group_2003		hypothetical protein	46	28	0	56	100	66.6667	inf	5.75218e-16	1.34716e-12	3.51739e-15	1	1	0	1	1
group_1982		hypothetical protein	46	28	0	56	100	66.6667	inf	5.75218e-16	1.34716e-12	3.51739e-15	1	1	0	1	1
group_1915		hypothetical protein	46	28	0	56	100	66.6667	inf	5.75218e-16	1.34716e-12	3.51739e-15	1	1	0	1	1
yhbX_2	yhbX_2	Putative transferase YhbX	46	28	0	56	100	66.6667	inf	5.75218e-16	1.34716e-12	3.51739e-15	1	1	0	1	1
group_1816		hypothetical protein	46	28	0	56	100	66.6667	inf	5.75218e-16	1.34716e-12	3.51739e-15	1	1	0	1	1
der_2~~~der_3	der_2;der_3	GTPase Der	46	28	0	56	100	66.6667	inf	5.75218e-16	1.34716e-12	3.51739e-15	1	1	0	1	1
group_1590		hypothetical protein	46	28	0	56	100	66.6667	inf	5.75218e-16	1.34716e-12	3.51739e-15	1	1	0	1	1
group_1551		hypothetical protein	46	28	0	56	100	66.6667	inf	5.75218e-16	1.34716e-12	3.51739e-15	1	1	0	1	1
group_1432		hypothetical protein	46	28	0	56	100	66.6667	inf	5.75218e-16	1.34716e-12	3.51739e-15	1	1	0	1	1
group_1355		hypothetical protein	46	28	0	56	100	66.6667	inf	5.75218e-16	1.34716e-12	3.51739e-15	1	1	0	1	1
group_1345		hypothetical protein	46	28	0	56	100	66.6667	inf	5.75218e-16	1.34716e-12	3.51739e-15	1	1	0	1	1
group_1209		hypothetical protein	46	28	0	56	100	66.6667	inf	5.75218e-16	1.34716e-12	3.51739e-15	1	1	0	1	1
group_691		hypothetical protein	46	28	0	56	100	66.6667	inf	5.75218e-16	1.34716e-12	3.51739e-15	1	1	0	1	1
group_645		hypothetical protein	46	28	0	56	100	66.6667	inf	5.75218e-16	1.34716e-12	3.51739e-15	1	1	0	1	1
group_599		hypothetical protein	46	28	0	56	100	66.6667	inf	5.75218e-16	1.34716e-12	3.51739e-15	1	1	0	1	1
group_589		hypothetical protein	46	28	0	56	100	66.6667	inf	5.75218e-16	1.34716e-12	3.51739e-15	1	1	0	1	1
group_528		hypothetical protein	46	28	0	56	100	66.6667	inf	5.75218e-16	1.34716e-12	3.51739e-15	1	1	0	1	1
group_496		hypothetical protein	46	28	0	56	100	66.6667	inf	5.75218e-16	1.34716e-12	3.51739e-15	1	1	0	1	1
group_475		hypothetical protein	46	28	0	56	100	66.6667	inf	5.75218e-16	1.34716e-12	3.51739e-15	1	1	0	1	1
pagN	pagN	Outer membrane protein PagN	46	28	0	56	100	66.6667	inf	5.75218e-16	1.34716e-12	3.51739e-15	1	1	0	1	1
der_2	der_2	GTPase Der	46	28	0	56	100	66.6667	inf	5.75218e-16	1.34716e-12	3.51739e-15	1	1	0	1	1
group_334		hypothetical protein	46	28	0	56	100	66.6667	inf	5.75218e-16	1.34716e-12	3.51739e-15	1	1	0	1	1
group_291		hypothetical protein	46	28	0	56	100	66.6667	inf	5.75218e-16	1.34716e-12	3.51739e-15	1	1	0	1	1
group_276		hypothetical protein	46	28	0	56	100	66.6667	inf	5.75218e-16	1.34716e-12	3.51739e-15	1	1	0	1	1
group_94		hypothetical protein	46	28	0	56	100	66.6667	inf	5.75218e-16	1.34716e-12	3.51739e-15	1	1	0	1	1
group_82		hypothetical protein	46	28	0	56	100	66.6667	inf	5.75218e-16	1.34716e-12	3.51739e-15	1	1	0	1	1
group_7		hypothetical protein	46	28	0	56	100	66.6667	inf	5.75218e-16	1.34716e-12	3.51739e-15	1	1	0	1	1
finO	finO	Fertility inhibition protein	46	29	0	55	100	65.4762	inf	1.65497e-15	3.87595e-12	9.64166e-15	1	1	0	1	1
traM_1~~~traM	traM_1;traM	Relaxosome protein TraM	46	29	0	55	100	65.4762	inf	1.65497e-15	3.87595e-12	9.64166e-15	1	1	0	1	1
group_2228		hypothetical protein	46	29	0	55	100	65.4762	inf	1.65497e-15	3.87595e-12	9.64166e-15	1	1	0	1	1
group_2129		hypothetical protein	46	29	0	55	100	65.4762	inf	1.65497e-15	3.87595e-12	9.64166e-15	1	1	0	1	1
intS_4~~~intS_2	intS_4;intS_2	Prophage integrase IntS	46	29	0	55	100	65.4762	inf	1.65497e-15	3.87595e-12	9.64166e-15	1	1	0	1	1
group_1780		hypothetical protein	46	29	0	55	100	65.4762	inf	1.65497e-15	3.87595e-12	9.64166e-15	1	1	0	1	1
group_1585		hypothetical protein	46	29	0	55	100	65.4762	inf	1.65497e-15	3.87595e-12	9.64166e-15	1	1	0	1	1
group_2346		hypothetical protein	46	30	0	54	100	64.2857	inf	5.70281e-15	1.3356e-11	3.02172e-14	1	1	0	1	1
group_2334		hypothetical protein	46	30	0	54	100	64.2857	inf	5.70281e-15	1.3356e-11	3.02172e-14	1	1	0	1	1
group_2222		hypothetical protein	46	30	0	54	100	64.2857	inf	5.70281e-15	1.3356e-11	3.02172e-14	1	1	0	1	1
traI~~~traI_2~~~traI_1	traI;traI_2;traI_1	Multifunctional conjugation protein TraI	46	30	0	54	100	64.2857	inf	5.70281e-15	1.3356e-11	3.02172e-14	1	1	0	1	1
group_1778		ISKra4 family transposase ISCep1	46	30	0	54	100	64.2857	inf	5.70281e-15	1.3356e-11	3.02172e-14	1	1	0	1	1
group_1777		ISKra4 family transposase ISCep1	46	30	0	54	100	64.2857	inf	5.70281e-15	1.3356e-11	3.02172e-14	1	1	0	1	1
group_1775	fimA_1	Type-1 fimbrial protein A chain	46	30	0	54	100	64.2857	inf	5.70281e-15	1.3356e-11	3.02172e-14	1	1	0	1	1
lpfA_1	lpfA_1	putative major fimbrial subunit LpfA	46	30	0	54	100	64.2857	inf	5.70281e-15	1.3356e-11	3.02172e-14	1	1	0	1	1
fimC	fimC	Chaperone protein FimC	46	30	0	54	100	64.2857	inf	5.70281e-15	1.3356e-11	3.02172e-14	1	1	0	1	1
group_1769		hypothetical protein	46	30	0	54	100	64.2857	inf	5.70281e-15	1.3356e-11	3.02172e-14	1	1	0	1	1
ytiC	ytiC	Protein YtiC	46	30	0	54	100	64.2857	inf	5.70281e-15	1.3356e-11	3.02172e-14	1	1	0	1	1
group_1764		hypothetical protein	46	30	0	54	100	64.2857	inf	5.70281e-15	1.3356e-11	3.02172e-14	1	1	0	1	1
group_1761		hypothetical protein	46	30	0	54	100	64.2857	inf	5.70281e-15	1.3356e-11	3.02172e-14	1	1	0	1	1
group_1759	hsdS	Type-1 restriction enzyme EcoKI specificity protein	46	30	0	54	100	64.2857	inf	5.70281e-15	1.3356e-11	3.02172e-14	1	1	0	1	1
hsdM	hsdM	Type I restriction enzyme EcoKI M protein	46	30	0	54	100	64.2857	inf	5.70281e-15	1.3356e-11	3.02172e-14	1	1	0	1	1
group_1758		hypothetical protein	46	30	0	54	100	64.2857	inf	5.70281e-15	1.3356e-11	3.02172e-14	1	1	0	1	1
mrr	mrr	Mrr restriction system protein	46	30	0	54	100	64.2857	inf	5.70281e-15	1.3356e-11	3.02172e-14	1	1	0	1	1
hpaC	hpaC	4-hydroxyphenylacetate 3-monooxygenase reductase component	46	30	0	54	100	64.2857	inf	5.70281e-15	1.3356e-11	3.02172e-14	1	1	0	1	1
hpaB	hpaB	4-hydroxyphenylacetate 3-monooxygenase oxygenase component	46	30	0	54	100	64.2857	inf	5.70281e-15	1.3356e-11	3.02172e-14	1	1	0	1	1
group_1757	rhaR_2	HTH-type transcriptional activator RhaR	46	30	0	54	100	64.2857	inf	5.70281e-15	1.3356e-11	3.02172e-14	1	1	0	1	1
ttuB	ttuB	Putative tartrate transporter	46	30	0	54	100	64.2857	inf	5.70281e-15	1.3356e-11	3.02172e-14	1	1	0	1	1
hpcH	hpcH	4-hydroxy-2-oxo-heptane-17-dioate aldolase	46	30	0	54	100	64.2857	inf	5.70281e-15	1.3356e-11	3.02172e-14	1	1	0	1	1
hpcG	hpcG	2-oxo-hept-4-ene-17-dioate hydratase	46	30	0	54	100	64.2857	inf	5.70281e-15	1.3356e-11	3.02172e-14	1	1	0	1	1
hpcD	hpcD	5-carboxymethyl-2-hydroxymuconate Delta-isomerase	46	30	0	54	100	64.2857	inf	5.70281e-15	1.3356e-11	3.02172e-14	1	1	0	1	1
hpcB	hpcB	34-dihydroxyphenylacetate 23-dioxygenase	46	30	0	54	100	64.2857	inf	5.70281e-15	1.3356e-11	3.02172e-14	1	1	0	1	1
betB_2	betB_2	NAD/NADP-dependent betaine aldehyde dehydrogenase	46	30	0	54	100	64.2857	inf	5.70281e-15	1.3356e-11	3.02172e-14	1	1	0	1	1
hpcE	hpcE	Homoprotocatechuate catabolism bifunctional isomerase/decarboxylase	46	30	0	54	100	64.2857	inf	5.70281e-15	1.3356e-11	3.02172e-14	1	1	0	1	1
farR	farR	HTH-type transcriptional regulator FarR	46	30	0	54	100	64.2857	inf	5.70281e-15	1.3356e-11	3.02172e-14	1	1	0	1	1
group_2250		hypothetical protein	46	32	0	52	100	61.9048	inf	2.69404e-14	6.30944e-11	1.41151e-13	1	1	0	1	1
group_2088		hypothetical protein	46	32	0	52	100	61.9048	inf	2.69404e-14	6.30944e-11	1.41151e-13	1	1	0	1	1
group_2313		hypothetical protein	46	33	0	51	100	60.7143	inf	8.91766e-14	2.08852e-10	4.45312e-13	1	1	0	1	1
group_2308		hypothetical protein	46	33	0	51	100	60.7143	inf	8.91766e-14	2.08852e-10	4.45312e-13	1	1	0	1	1
group_2306		hypothetical protein	46	33	0	51	100	60.7143	inf	8.91766e-14	2.08852e-10	4.45312e-13	1	1	0	1	1
cbtA_1~~~cbtA	cbtA_1;cbtA	Cytoskeleton-binding toxin CbtA	46	33	0	51	100	60.7143	inf	8.91766e-14	2.08852e-10	4.45312e-13	1	1	0	1	1
cbeA_1~~~cbeA	cbeA_1;cbeA	Cytoskeleton bundling-enhancing antitoxin CbeA	46	33	0	51	100	60.7143	inf	8.91766e-14	2.08852e-10	4.45312e-13	1	1	0	1	1
group_2289		hypothetical protein	46	33	0	51	100	60.7143	inf	8.91766e-14	2.08852e-10	4.45312e-13	1	1	0	1	1
group_2255		hypothetical protein	46	33	0	51	100	60.7143	inf	8.91766e-14	2.08852e-10	4.45312e-13	1	1	0	1	1
group_151		hypothetical protein	46	35	0	49	100	58.3333	inf	3.58128e-13	8.38735e-10	1.75468e-12	1	1	0	1	1
group_2287		hypothetical protein	46	39	0	45	100	53.5714	inf	1.10442e-11	2.58654e-08	4.8528e-11	1	1	0	1	1
group_2243		hypothetical protein	46	40	0	44	100	52.381	inf	1.63383e-11	3.82642e-08	7.04682e-11	1	1	0	1	1
group_523		hypothetical protein	46	40	0	44	100	52.381	inf	1.63383e-11	3.82642e-08	7.04682e-11	1	1	0	1	1
group_290	ydiO	putative BsuMI modification methylase subunit YdiO	46	40	0	44	100	52.381	inf	1.63383e-11	3.82642e-08	7.04682e-11	1	1	0	1	1
group_233		hypothetical protein	46	40	0	44	100	52.381	inf	1.63383e-11	3.82642e-08	7.04682e-11	1	1	0	1	1
group_1239		hypothetical protein	46	41	0	43	100	51.1905	inf	3.81178e-11	8.92719e-08	1.58565e-10	1	1	0	1	1
group_1158		hypothetical protein	46	41	0	43	100	51.1905	inf	3.81178e-11	8.92719e-08	1.58565e-10	1	1	0	1	1
group_309	xerC_2	Tyrosine recombinase XerC	46	41	0	43	100	51.1905	inf	3.81178e-11	8.92719e-08	1.58565e-10	1	1	0	1	1
group_2104		hypothetical protein	46	42	0	42	100	50	inf	9.59281e-11	2.24664e-07	3.9834e-10	1	1	0	1	1
group_2227		hypothetical protein	46	43	0	41	100	48.8095	inf	2.68626e-10	6.29123e-07	1.04505e-09	1	1	0	1	1
group_2208		hypothetical protein	46	43	0	41	100	48.8095	inf	2.68626e-10	6.29123e-07	1.04505e-09	1	1	0	1	1
group_2157		hypothetical protein	46	43	0	41	100	48.8095	inf	2.68626e-10	6.29123e-07	1.04505e-09	1	1	0	1	1
group_2148		hypothetical protein	46	43	0	41	100	48.8095	inf	2.68626e-10	6.29123e-07	1.04505e-09	1	1	0	1	1
group_2113		hypothetical protein	46	43	0	41	100	48.8095	inf	2.68626e-10	6.29123e-07	1.04505e-09	1	1	0	1	1
group_2112		hypothetical protein	46	43	0	41	100	48.8095	inf	2.68626e-10	6.29123e-07	1.04505e-09	1	1	0	1	1
group_2110		hypothetical protein	46	43	0	41	100	48.8095	inf	2.68626e-10	6.29123e-07	1.04505e-09	1	1	0	1	1
group_2105		hypothetical protein	46	43	0	41	100	48.8095	inf	2.68626e-10	6.29123e-07	1.04505e-09	1	1	0	1	1
group_2065		hypothetical protein	46	43	0	41	100	48.8095	inf	2.68626e-10	6.29123e-07	1.04505e-09	1	1	0	1	1
group_1927		hypothetical protein	46	43	0	41	100	48.8095	inf	2.68626e-10	6.29123e-07	1.04505e-09	1	1	0	1	1
group_1467		hypothetical protein	46	43	0	41	100	48.8095	inf	2.68626e-10	6.29123e-07	1.04505e-09	1	1	0	1	1
group_1403		hypothetical protein	46	43	0	41	100	48.8095	inf	2.68626e-10	6.29123e-07	1.04505e-09	1	1	0	1	1
group_1380		hypothetical protein	46	43	0	41	100	48.8095	inf	2.68626e-10	6.29123e-07	1.04505e-09	1	1	0	1	1
group_1379		hypothetical protein	46	43	0	41	100	48.8095	inf	2.68626e-10	6.29123e-07	1.04505e-09	1	1	0	1	1
group_1227		hypothetical protein	46	43	0	41	100	48.8095	inf	2.68626e-10	6.29123e-07	1.04505e-09	1	1	0	1	1
group_1226		hypothetical protein	46	43	0	41	100	48.8095	inf	2.68626e-10	6.29123e-07	1.04505e-09	1	1	0	1	1
group_1193		hypothetical protein	46	43	0	41	100	48.8095	inf	2.68626e-10	6.29123e-07	1.04505e-09	1	1	0	1	1
group_1030		hypothetical protein	46	43	0	41	100	48.8095	inf	2.68626e-10	6.29123e-07	1.04505e-09	1	1	0	1	1
group_810		hypothetical protein	46	43	0	41	100	48.8095	inf	2.68626e-10	6.29123e-07	1.04505e-09	1	1	0	1	1
group_774		hypothetical protein	46	43	0	41	100	48.8095	inf	2.68626e-10	6.29123e-07	1.04505e-09	1	1	0	1	1
group_751		hypothetical protein	46	43	0	41	100	48.8095	inf	2.68626e-10	6.29123e-07	1.04505e-09	1	1	0	1	1
group_746		hypothetical protein	46	43	0	41	100	48.8095	inf	2.68626e-10	6.29123e-07	1.04505e-09	1	1	0	1	1
group_731		hypothetical protein	46	43	0	41	100	48.8095	inf	2.68626e-10	6.29123e-07	1.04505e-09	1	1	0	1	1
group_725		hypothetical protein	46	43	0	41	100	48.8095	inf	2.68626e-10	6.29123e-07	1.04505e-09	1	1	0	1	1
group_463		hypothetical protein	46	43	0	41	100	48.8095	inf	2.68626e-10	6.29123e-07	1.04505e-09	1	1	0	1	1
group_374		hypothetical protein	46	43	0	41	100	48.8095	inf	2.68626e-10	6.29123e-07	1.04505e-09	1	1	0	1	1
group_342		hypothetical protein	46	43	0	41	100	48.8095	inf	2.68626e-10	6.29123e-07	1.04505e-09	1	1	0	1	1
group_280		hypothetical protein	46	43	0	41	100	48.8095	inf	2.68626e-10	6.29123e-07	1.04505e-09	1	1	0	1	1
group_253		hypothetical protein	46	43	0	41	100	48.8095	inf	2.68626e-10	6.29123e-07	1.04505e-09	1	1	0	1	1
group_226		hypothetical protein	46	43	0	41	100	48.8095	inf	2.68626e-10	6.29123e-07	1.04505e-09	1	1	0	1	1
gpFI	gpFI	Putative prophage major tail sheath protein	46	43	0	41	100	48.8095	inf	2.68626e-10	6.29123e-07	1.04505e-09	1	1	0	1	1
group_75		hypothetical protein	46	43	0	41	100	48.8095	inf	2.68626e-10	6.29123e-07	1.04505e-09	1	1	0	1	1
symE	symE	Toxic protein SymE	46	44	0	40	100	47.619	inf	3.23799e-10	7.58338e-07	1.22313e-09	1	1	0	1	1
group_2224		hypothetical protein	46	44	0	40	100	47.619	inf	3.23799e-10	7.58338e-07	1.22313e-09	1	1	0	1	1
norG	norG	HTH-type transcriptional regulator NorG	46	44	0	40	100	47.619	inf	3.23799e-10	7.58338e-07	1.22313e-09	1	1	0	1	1
group_2196	;rpnD	ISNCY family transposase ISRor2;Recombination-promoting nuclease RpnD	46	44	0	40	100	47.619	inf	3.23799e-10	7.58338e-07	1.22313e-09	1	1	0	1	1
group_2184		hypothetical protein	46	44	0	40	100	47.619	inf	3.23799e-10	7.58338e-07	1.22313e-09	1	1	0	1	1
lgoR	lgoR	putative HTH-type transcriptional regulator LgoR	46	44	0	40	100	47.619	inf	3.23799e-10	7.58338e-07	1.22313e-09	1	1	0	1	1
group_2290		hypothetical protein	46	47	0	37	100	44.0476	inf	2.49168e-09	5.83553e-06	8.73582e-09	1	1	0	1	1
klcA~~~klcA_1	klcA;klcA_1	Antirestriction protein KlcA	46	47	0	37	100	44.0476	inf	2.49168e-09	5.83553e-06	8.73582e-09	1	1	0	1	1
group_2108		hypothetical protein	46	47	0	37	100	44.0476	inf	2.49168e-09	5.83553e-06	8.73582e-09	1	1	0	1	1
group_2226		hypothetical protein	46	54	0	30	100	35.7143	inf	3.63089e-07	0.000850354	1.19432e-06	2	2	0	0.5	0.5
group_2013		IS1 family transposase IS1A	46	57	0	27	100	32.1429	inf	1.76632e-06	0.00413673	5.56012e-06	2	2	0	0.5	0.5
group_2191		hypothetical protein	46	58	0	26	100	30.9524	inf	3.85765e-06	0.00903461	1.20301e-05	1	1	0	1	1
group_2296		hypothetical protein	46	59	0	25	100	29.7619	inf	4.48211e-06	0.0104971	1.39404e-05	2	2	0	0.5	0.5
group_2312		hypothetical protein	46	60	0	24	100	28.5714	inf	8.59709e-06	0.0201344	2.55918e-05	2	2	0	0.5	0.5
group_1977	;vgrG1_2	hypothetical protein;Actin cross-linking toxin VgrG1	46	60	0	24	100	28.5714	inf	8.59709e-06	0.0201344	2.55918e-05	2	2	0	0.5	0.5
gadB~~~gadA	gadB;gadA	Glutamate decarboxylase beta;Glutamate decarboxylase alpha	46	60	0	24	100	28.5714	inf	8.59709e-06	0.0201344	2.55918e-05	2	2	0	0.5	0.5
ydfB_2	ydfB_2	putative protein YdfB	46	63	0	21	100	25	inf	7.64142e-05	0.178962	0.000212797	2	2	0	0.5	0.5
ompX_1~~~ompX_2	ompX_1;ompX_2;	Outer membrane protein X;hypothetical protein	46	64	0	20	100	23.8095	inf	7.66372e-05	0.179484	0.000212912	1	1	0	1	1
group_1848		hypothetical protein	46	64	0	20	100	23.8095	inf	7.66372e-05	0.179484	0.000212912	1	1	0	1	1
group_2006		hypothetical protein	46	67	0	17	100	20.2381	inf	0.000584842	1	0.00156358	1	1	0	1	1
group_2125		hypothetical protein	46	68	0	16	100	19.0476	inf	0.000612665	1	0.00162683	1	1	0	1	1
group_2046		hypothetical protein	46	68	0	16	100	19.0476	inf	0.000612665	1	0.00162683	1	1	0	1	1
rfaB~~~pglH	rfaB;pglH	Lipopolysaccharide 16-galactosyltransferase;GalNAc-alpha-(1->4)-GalNAc-alpha-(1->3)-diNAcBac-PP-undecaprenol alpha-14-N-acetyl-D-galactosaminyltransferase	46	68	0	16	100	19.0476	inf	0.000612665	1	0.00162683	1	1	0	1	1
group_1747		hypothetical protein	46	68	0	16	100	19.0476	inf	0.000612665	1	0.00162683	1	1	0	1	1
nanS	nanS	putative 9-O-acetyl-N-acetylneuraminic acid deacetylase	46	69	0	15	100	17.8571	inf	0.00111754	1	0.00286669	1	1	0	1	1
betT2	;betT2	hypothetical protein;Osmo-dependent choline transporter BetT2;Glycine betaine transporter	46	69	0	15	100	17.8571	inf	0.00111754	1	0.00286669	1	1	0	1	1
group_1922		hypothetical protein	46	69	0	15	100	17.8571	inf	0.00111754	1	0.00286669	1	1	0	1	1
group_1867		hypothetical protein	46	69	0	15	100	17.8571	inf	0.00111754	1	0.00286669	1	1	0	1	1
group_1779		hypothetical protein	46	69	0	15	100	17.8571	inf	0.00111754	1	0.00286669	1	1	0	1	1
nanM	nanM	N-acetylneuraminate epimerase	46	69	0	15	100	17.8571	inf	0.00111754	1	0.00286669	1	1	0	1	1
nanC	nanC	putative N-acetylneuraminic acid outer membrane channel protein NanC	46	69	0	15	100	17.8571	inf	0.00111754	1	0.00286669	1	1	0	1	1
group_1701		hypothetical protein	46	69	0	15	100	17.8571	inf	0.00111754	1	0.00286669	1	1	0	1	1
chaC_2	chaC_2	Glutathione-specific gamma-glutamylcyclotransferase	46	69	0	15	100	17.8571	inf	0.00111754	1	0.00286669	1	1	0	1	1
cmpR_2	cmpR_2	HTH-type transcriptional activator CmpR	46	69	0	15	100	17.8571	inf	0.00111754	1	0.00286669	1	1	0	1	1
ydhP_2	ydhP_2	Inner membrane transport protein YdhP	46	69	0	15	100	17.8571	inf	0.00111754	1	0.00286669	1	1	0	1	1
group_2327		hypothetical protein	46	70	0	14	100	16.6667	inf	0.00209924	1	0.00513196	1	1	0	1	1
group_2301		hypothetical protein	46	70	0	14	100	16.6667	inf	0.00209924	1	0.00513196	1	1	0	1	1
fimD_2~~~fimD_1	fimD_2;fimD_1	Outer membrane usher protein FimD	46	70	0	14	100	16.6667	inf	0.00209924	1	0.00513196	1	1	0	1	1
ydfB	ydfB;	putative protein YdfB;hypothetical protein	46	70	0	14	100	16.6667	inf	0.00209924	1	0.00513196	1	1	0	1	1
group_2261		hypothetical protein	46	70	0	14	100	16.6667	inf	0.00209924	1	0.00513196	1	1	0	1	1
fimF_2~~~fimF_1	fimF_2;fimF_1	Protein FimF	46	70	0	14	100	16.6667	inf	0.00209924	1	0.00513196	1	1	0	1	1
group_2124		hypothetical protein	46	70	0	14	100	16.6667	inf	0.00209924	1	0.00513196	1	1	0	1	1
tolA_2	tolA_2;	Tol-Pal system protein TolA;hypothetical protein	46	70	0	14	100	16.6667	inf	0.00209924	1	0.00513196	1	1	0	1	1
yehD_2	;yehD_2	hypothetical protein;putative fimbrial-like protein YehD	46	70	0	14	100	16.6667	inf	0.00209924	1	0.00513196	1	1	0	1	1
fimG_1	fimG_1	Protein FimG	46	70	0	14	100	16.6667	inf	0.00209924	1	0.00513196	1	1	0	1	1
fimH_1	fimH_1	Type 1 fimbrin D-mannose specific adhesin	46	70	0	14	100	16.6667	inf	0.00209924	1	0.00513196	1	1	0	1	1
group_1580		hypothetical protein	46	70	0	14	100	16.6667	inf	0.00209924	1	0.00513196	1	1	0	1	1
group_921		hypothetical protein	46	70	0	14	100	16.6667	inf	0.00209924	1	0.00513196	1	1	0	1	1
group_878		hypothetical protein	46	70	0	14	100	16.6667	inf	0.00209924	1	0.00513196	1	1	0	1	1
yehC_2	yehC_2	putative fimbrial chaperone YehC	46	70	0	14	100	16.6667	inf	0.00209924	1	0.00513196	1	1	0	1	1
group_2332		hypothetical protein	46	71	0	13	100	15.4762	inf	0.00406772	1	0.0098619	1	1	0	1	1
tfaE_1~~~tfaE_2	tfaE_1;tfaE_2;	Prophage tail fiber assembly protein TfaE;hypothetical protein	46	71	0	13	100	15.4762	inf	0.00406772	1	0.0098619	1	1	0	1	1
rrrD_2~~~rrrD_1	rrrD_2;rrrD_1	Lysozyme RrrD	46	71	0	13	100	15.4762	inf	0.00406772	1	0.0098619	1	1	0	1	1
group_2145		hypothetical protein	46	73	0	11	100	13.0952	inf	0.00783516	1	0.0187819	1	1	0	1	1
group_2017		hypothetical protein	46	73	0	11	100	13.0952	inf	0.00783516	1	0.0187819	1	1	0	1	1
ynfP	ynfP	Protein YnfP	46	73	0	11	100	13.0952	inf	0.00783516	1	0.0187819	1	1	0	1	1
group_1337		hypothetical protein	46	73	0	11	100	13.0952	inf	0.00783516	1	0.0187819	1	1	0	1	1
intQ_1	intQ_1	Putative defective protein IntQ	46	73	0	11	100	13.0952	inf	0.00783516	1	0.0187819	1	1	0	1	1
tagE~~~mshA_1	;tagE;mshA_1	hypothetical protein;Poly(glycerol-phosphate) alpha-glucosyltransferase;D-inositol-3-phosphate glycosyltransferase	46	72	0	12	100	14.2857	inf	0.00809647	1	0.0192899	1	1	0	1	1
group_2647		IS4 family transposase IS421	46	74	0	10	100	11.9048	inf	0.0141413	1	0.032791	1	1	0	1	1
group_2117		hypothetical protein	46	75	0	9	100	10.7143	inf	0.0262412	1	0.0586982	1	1	0	1	1
algC~~~algC_1	algC;algC_1	Phosphomannomutase/phosphoglucomutase	46	75	0	9	100	10.7143	inf	0.0262412	1	0.0586982	1	1	0	1	1
tarS	tarS;	Poly(ribitol-phosphate) beta-N-acetylglucosaminyltransferase TarS;hypothetical protein	46	75	0	9	100	10.7143	inf	0.0262412	1	0.0586982	1	1	0	1	1
manC1_2~~~manC1_1	manC1_2;manC1_1	Mannose-1-phosphate guanylyltransferase 1	46	75	0	9	100	10.7143	inf	0.0262412	1	0.0586982	1	1	0	1	1
group_1825		hypothetical protein	46	75	0	9	100	10.7143	inf	0.0262412	1	0.0586982	1	1	0	1	1
group_1626		hypothetical protein	46	75	0	9	100	10.7143	inf	0.0262412	1	0.0586982	1	1	0	1	1
group_961		ISAs1 family transposase ISEc5	46	75	0	9	100	10.7143	inf	0.0262412	1	0.0586982	1	1	0	1	1
group_836		IS481 family transposase ISEc18	46	75	0	9	100	10.7143	inf	0.0262412	1	0.0586982	1	1	0	1	1
gnu	gnu	N-acetyl-alpha-D-glucosaminyl-diphospho-ditransoctacis-undecaprenol 4-epimerase	46	75	0	9	100	10.7143	inf	0.0262412	1	0.0586982	1	1	0	1	1
group_2646		hypothetical protein	46	76	0	8	100	9.52381	inf	0.0498744	1	0.110507	1	1	0	1	1
group_2297		hypothetical protein	46	76	0	8	100	9.52381	inf	0.0498744	1	0.110507	1	1	0	1	1
flmC	flmC	Protein FlmC	45	1	1	83	97.8261	98.8095	3735	1.08996e-32	2.55268e-29	8.23446e-31	2	2	1	0.5	1
group_2169		hypothetical protein	45	3	1	81	97.8261	96.4286	1215	4.00281e-30	9.37459e-27	1.80281e-28	2	2	1	0.5	1
group_1646		hypothetical protein	45	5	1	79	97.8261	94.0476	711	4.78654e-28	1.12101e-24	1.45585e-26	2	2	1	0.5	1
group_2354		hypothetical protein	45	8	1	76	97.8261	90.4762	427.5	1.92896e-25	4.51762e-22	3.07321e-24	2	1	1	1	1
group_2329		hypothetical protein	45	24	1	60	97.8261	71.4286	112.5	5.975e-16	1.39935e-12	3.64413e-15	2	2	1	0.5	1
rpnD_2	;rpnD_2	ISNCY family transposase ISRor2;Recombination-promoting nuclease RpnD	45	30	1	54	97.8261	64.2857	81	1.29685e-13	3.03722e-10	6.43479e-13	1	1	1	1	1
group_2050		IS200/IS605 family transposase IS609	45	40	1	44	97.8261	52.381	49.5	4.3725e-10	1.02404e-06	1.64109e-09	2	2	1	0.5	1
klcA_2~~~klcA	klcA_2;klcA	Antirestriction protein KlcA	45	41	1	43	97.8261	51.1905	47.1951	1.05632e-09	2.47391e-06	3.93308e-09	2	1	1	1	1
group_2634		Tn3 family transposase Tn2	44	0	2	84	95.6522	100	inf	1.03074e-32	2.41399e-29	8.04662e-31	2	2	0	0.5	0.5
group_2010		hypothetical protein	44	1	2	83	95.6522	98.8095	1826	4.53285e-31	1.06159e-27	2.41271e-29	2	2	1	0.5	1
group_1929		IS91 family transposase IS91	44	1	2	83	95.6522	98.8095	1826	4.53285e-31	1.06159e-27	2.41271e-29	2	2	1	0.5	1
group_1918		hypothetical protein	44	1	2	83	95.6522	98.8095	1826	4.53285e-31	1.06159e-27	2.41271e-29	2	2	1	0.5	1
group_1917		hypothetical protein	44	1	2	83	95.6522	98.8095	1826	4.53285e-31	1.06159e-27	2.41271e-29	2	2	1	0.5	1
group_1173		hypothetical protein	44	1	2	83	95.6522	98.8095	1826	4.53285e-31	1.06159e-27	2.41271e-29	2	2	1	0.5	1
group_986		hypothetical protein	44	1	2	83	95.6522	98.8095	1826	4.53285e-31	1.06159e-27	2.41271e-29	2	2	1	0.5	1
group_716		hypothetical protein	44	1	2	83	95.6522	98.8095	1826	4.53285e-31	1.06159e-27	2.41271e-29	2	2	1	0.5	1
group_670		hypothetical protein	44	1	2	83	95.6522	98.8095	1826	4.53285e-31	1.06159e-27	2.41271e-29	2	2	1	0.5	1
group_658		hypothetical protein	44	1	2	83	95.6522	98.8095	1826	4.53285e-31	1.06159e-27	2.41271e-29	2	2	1	0.5	1
group_1506		hypothetical protein	44	2	2	82	95.6522	97.619	902	1.01858e-29	2.3855e-26	3.97584e-28	2	2	1	0.5	1
group_1279		hypothetical protein	44	2	2	82	95.6522	97.619	902	1.01858e-29	2.3855e-26	3.97584e-28	2	2	1	0.5	1
group_1254		hypothetical protein	44	2	2	82	95.6522	97.619	902	1.01858e-29	2.3855e-26	3.97584e-28	2	2	1	0.5	1
group_1016		hypothetical protein	44	2	2	82	95.6522	97.619	902	1.01858e-29	2.3855e-26	3.97584e-28	2	1	2	0.5	1
group_641		hypothetical protein	44	2	2	82	95.6522	97.619	902	1.01858e-29	2.3855e-26	3.97584e-28	2	1	2	0.5	1
group_489		hypothetical protein	44	2	2	82	95.6522	97.619	902	1.01858e-29	2.3855e-26	3.97584e-28	2	1	2	0.5	1
repA_1	repA_1	Replication initiation protein	44	2	2	82	95.6522	97.619	902	1.01858e-29	2.3855e-26	3.97584e-28	2	2	1	0.5	1
group_2095		hypothetical protein	44	3	2	81	95.6522	96.4286	594	1.55864e-28	3.65033e-25	5.00045e-27	2	1	2	0.5	1
traI_1~~~~~~traI_2	traI_1;;traI_2	Multifunctional conjugation protein TraI;hypothetical protein	44	3	2	81	95.6522	96.4286	594	1.55864e-28	3.65033e-25	5.00045e-27	2	1	2	0.5	1
ylpA	ylpA	Lipoprotein YlpA	44	3	2	81	95.6522	96.4286	594	1.55864e-28	3.65033e-25	5.00045e-27	2	1	2	0.5	1
group_2016		hypothetical protein	44	3	2	81	95.6522	96.4286	594	1.55864e-28	3.65033e-25	5.00045e-27	2	1	2	0.5	1
group_1978		hypothetical protein	44	3	2	81	95.6522	96.4286	594	1.55864e-28	3.65033e-25	5.00045e-27	2	1	2	0.5	1
group_1894		hypothetical protein	44	3	2	81	95.6522	96.4286	594	1.55864e-28	3.65033e-25	5.00045e-27	2	1	2	0.5	1
group_659		hypothetical protein	44	3	2	81	95.6522	96.4286	594	1.55864e-28	3.65033e-25	5.00045e-27	2	1	2	0.5	1
traD	traD	Coupling protein TraD	44	3	2	81	95.6522	96.4286	594	1.55864e-28	3.65033e-25	5.00045e-27	2	1	2	0.5	1
group_2372		hypothetical protein	44	4	2	80	95.6522	95.2381	440	1.82634e-27	4.27728e-24	4.23493e-26	2	1	2	0.5	1
group_2042		hypothetical protein	44	4	2	80	95.6522	95.2381	440	1.82634e-27	4.27728e-24	4.23493e-26	2	1	2	0.5	1
group_2041		hypothetical protein	44	4	2	80	95.6522	95.2381	440	1.82634e-27	4.27728e-24	4.23493e-26	2	1	2	0.5	1
group_1945		hypothetical protein	44	4	2	80	95.6522	95.2381	440	1.82634e-27	4.27728e-24	4.23493e-26	2	1	2	0.5	1
group_1903		hypothetical protein	44	4	2	80	95.6522	95.2381	440	1.82634e-27	4.27728e-24	4.23493e-26	2	1	2	0.5	1
group_1808		hypothetical protein	44	4	2	80	95.6522	95.2381	440	1.82634e-27	4.27728e-24	4.23493e-26	2	1	2	0.5	1
group_1528		hypothetical protein	44	4	2	80	95.6522	95.2381	440	1.82634e-27	4.27728e-24	4.23493e-26	2	1	2	0.5	1
group_1522		hypothetical protein	44	4	2	80	95.6522	95.2381	440	1.82634e-27	4.27728e-24	4.23493e-26	2	1	2	0.5	1
traR	traR	Protein TraR	44	4	2	80	95.6522	95.2381	440	1.82634e-27	4.27728e-24	4.23493e-26	2	1	2	0.5	1
group_1233		hypothetical protein	44	4	2	80	95.6522	95.2381	440	1.82634e-27	4.27728e-24	4.23493e-26	2	1	2	0.5	1
group_1122		hypothetical protein	44	4	2	80	95.6522	95.2381	440	1.82634e-27	4.27728e-24	4.23493e-26	2	1	2	0.5	1
traA	traA	Pilin	44	4	2	80	95.6522	95.2381	440	1.82634e-27	4.27728e-24	4.23493e-26	2	1	2	0.5	1
group_979		hypothetical protein	44	4	2	80	95.6522	95.2381	440	1.82634e-27	4.27728e-24	4.23493e-26	2	1	2	0.5	1
traM	traM	Relaxosome protein TraM	44	4	2	80	95.6522	95.2381	440	1.82634e-27	4.27728e-24	4.23493e-26	2	1	2	0.5	1
group_793		hypothetical protein	44	4	2	80	95.6522	95.2381	440	1.82634e-27	4.27728e-24	4.23493e-26	2	1	2	0.5	1
group_662		hypothetical protein	44	4	2	80	95.6522	95.2381	440	1.82634e-27	4.27728e-24	4.23493e-26	2	1	2	0.5	1
traV	traV	Protein TraV	44	4	2	80	95.6522	95.2381	440	1.82634e-27	4.27728e-24	4.23493e-26	2	1	2	0.5	1
group_574		hypothetical protein	44	4	2	80	95.6522	95.2381	440	1.82634e-27	4.27728e-24	4.23493e-26	2	1	2	0.5	1
group_470		hypothetical protein	44	4	2	80	95.6522	95.2381	440	1.82634e-27	4.27728e-24	4.23493e-26	2	1	2	0.5	1
group_427		hypothetical protein	44	4	2	80	95.6522	95.2381	440	1.82634e-27	4.27728e-24	4.23493e-26	2	1	2	0.5	1
group_144		hypothetical protein	44	4	2	80	95.6522	95.2381	440	1.82634e-27	4.27728e-24	4.23493e-26	2	1	2	0.5	1
group_143		hypothetical protein	44	4	2	80	95.6522	95.2381	440	1.82634e-27	4.27728e-24	4.23493e-26	2	1	2	0.5	1
traN	traN	Mating pair stabilization protein TraN	44	4	2	80	95.6522	95.2381	440	1.82634e-27	4.27728e-24	4.23493e-26	2	1	2	0.5	1
traC	traC	Protein TraC	44	4	2	80	95.6522	95.2381	440	1.82634e-27	4.27728e-24	4.23493e-26	2	1	2	0.5	1
group_1956		hypothetical protein	44	8	2	76	95.6522	90.4762	209	6.40249e-24	1.49946e-20	7.89191e-23	2	1	2	0.5	1
parM_3~~~parM	parM_3;parM	Plasmid segregation protein ParM	44	13	2	71	95.6522	84.5238	120.154	1.82908e-20	4.28371e-17	1.75562e-19	2	2	1	0.5	1
group_871		hypothetical protein	44	13	2	71	95.6522	84.5238	120.154	1.82908e-20	4.28371e-17	1.75562e-19	2	2	1	0.5	1
group_2258		hypothetical protein	44	28	2	56	95.6522	66.6667	44	5.66259e-13	1.32618e-09	2.76864e-12	2	1	2	0.5	1
group_2325	flmC	Protein FlmC	44	31	2	53	95.6522	63.0952	37.6129	8.2964e-12	1.94302e-08	3.70805e-11	2	1	2	0.5	1
relE2	;relE2	hypothetical protein;Toxin RelE2	44	35	2	49	95.6522	58.3333	30.8	1.34543e-10	3.151e-07	5.57699e-10	2	2	1	0.5	1
group_2248		hypothetical protein	44	36	2	48	95.6522	57.1429	29.3333	3.29421e-10	7.71504e-07	1.23837e-09	2	1	2	0.5	1
group_2247	yhdJ_2	DNA adenine methyltransferase YhdJ	44	36	2	48	95.6522	57.1429	29.3333	3.29421e-10	7.71504e-07	1.23837e-09	2	1	2	0.5	1
group_2077		hypothetical protein	44	37	2	47	95.6522	55.9524	27.9459	8.82551e-10	2.06693e-06	3.2913e-09	2	1	2	0.5	1
group_2345		hypothetical protein	44	39	2	45	95.6522	53.5714	25.3846	2.85384e-09	6.68369e-06	9.99057e-09	2	1	2	0.5	1
group_1935		hypothetical protein	43	1	3	83	93.4783	98.8095	1189.67	1.2709e-29	2.97644e-26	4.80072e-28	2	2	1	0.5	1
klcA_2	klcA_2	Antirestriction protein KlcA	43	1	3	83	93.4783	98.8095	1189.67	1.2709e-29	2.97644e-26	4.80072e-28	2	2	1	0.5	1
yhdJ_2	yhdJ_2	DNA adenine methyltransferase YhdJ	43	2	3	82	93.4783	97.619	587.667	2.76207e-28	6.46876e-25	8.74157e-27	2	1	1	1	1
ssb_2	ssb_2	Plasmid-derived single-stranded DNA-binding protein	43	4	3	80	93.4783	95.2381	286.667	4.63722e-26	1.08604e-22	8.10476e-25	2	1	2	0.5	1
group_1930	;dinG_2	hypothetical protein;3'-5' exonuclease DinG	43	4	3	80	93.4783	95.2381	286.667	4.63722e-26	1.08604e-22	8.10476e-25	2	2	1	0.5	1
group_2079		hypothetical protein	43	5	3	79	93.4783	94.0476	226.467	4.29467e-25	1.00581e-21	6.79602e-24	2	1	2	0.5	1
group_1092		hypothetical protein	43	10	3	74	93.4783	88.0952	106.067	4.0592e-21	9.50664e-18	4.02824e-20	2	1	2	0.5	1
group_2025		hypothetical protein	43	26	3	58	93.4783	69.0476	31.9744	9.39743e-13	2.20088e-09	4.57563e-12	2	2	1	0.5	1
group_1969		ISAs1 family transposase ISEc1	43	41	3	43	93.4783	51.1905	15.0325	9.85538e-08	0.000230813	3.28326e-07	2	2	1	0.5	1
group_1711		hypothetical protein	43	66	3	18	93.4783	21.4286	3.90909	0.0438844	1	0.0978831	2	1	2	0.5	1
group_2292		hypothetical protein	42	24	4	60	91.3043	71.4286	26.25	1.32961e-12	3.11394e-09	6.44708e-12	2	1	2	0.5	1
group_2260		hypothetical protein	42	39	4	45	91.3043	53.5714	12.1154	1.6824e-07	0.000394017	5.55736e-07	2	1	2	0.5	1
group_1351		hypothetical protein	41	2	5	82	89.1304	97.619	336.2	9.4364e-26	2.21001e-22	1.56738e-24	2	2	1	0.5	1
group_1041		hypothetical protein	41	2	5	82	89.1304	97.619	336.2	9.4364e-26	2.21001e-22	1.56738e-24	2	2	1	0.5	1
group_1035		hypothetical protein	41	2	5	82	89.1304	97.619	336.2	9.4364e-26	2.21001e-22	1.56738e-24	2	2	1	0.5	1
group_430		hypothetical protein	41	2	5	82	89.1304	97.619	336.2	9.4364e-26	2.21001e-22	1.56738e-24	2	2	1	0.5	1
group_402		hypothetical protein	41	2	5	82	89.1304	97.619	336.2	9.4364e-26	2.21001e-22	1.56738e-24	2	2	1	0.5	1
group_335		hypothetical protein	41	2	5	82	89.1304	97.619	336.2	9.4364e-26	2.21001e-22	1.56738e-24	2	2	1	0.5	1
cia	cia	Colicin-Ia	41	2	5	82	89.1304	97.619	336.2	9.4364e-26	2.21001e-22	1.56738e-24	2	2	1	0.5	1
group_2378		hypothetical protein	41	3	5	81	89.1304	96.4286	221.4	1.30641e-24	3.05961e-21	1.61884e-23	2	2	1	0.5	1
group_2086		hypothetical protein	41	3	5	81	89.1304	96.4286	221.4	1.30641e-24	3.05961e-21	1.61884e-23	2	2	1	0.5	1
group_2047		hypothetical protein	41	3	5	81	89.1304	96.4286	221.4	1.30641e-24	3.05961e-21	1.61884e-23	2	2	1	0.5	1
group_1923		hypothetical protein	41	3	5	81	89.1304	96.4286	221.4	1.30641e-24	3.05961e-21	1.61884e-23	2	2	1	0.5	1
group_1851		hypothetical protein	41	3	5	81	89.1304	96.4286	221.4	1.30641e-24	3.05961e-21	1.61884e-23	2	2	1	0.5	1
group_838		hypothetical protein	41	3	5	81	89.1304	96.4286	221.4	1.30641e-24	3.05961e-21	1.61884e-23	2	2	1	0.5	1
group_806		hypothetical protein	41	3	5	81	89.1304	96.4286	221.4	1.30641e-24	3.05961e-21	1.61884e-23	2	2	1	0.5	1
group_767		hypothetical protein	41	3	5	81	89.1304	96.4286	221.4	1.30641e-24	3.05961e-21	1.61884e-23	2	2	1	0.5	1
group_761		hypothetical protein	41	3	5	81	89.1304	96.4286	221.4	1.30641e-24	3.05961e-21	1.61884e-23	2	2	1	0.5	1
group_698		hypothetical protein	41	3	5	81	89.1304	96.4286	221.4	1.30641e-24	3.05961e-21	1.61884e-23	2	2	1	0.5	1
rfaH_2	rfaH_2	Transcription antitermination protein RfaH	41	3	5	81	89.1304	96.4286	221.4	1.30641e-24	3.05961e-21	1.61884e-23	2	2	1	0.5	1
group_256		hypothetical protein	41	3	5	81	89.1304	96.4286	221.4	1.30641e-24	3.05961e-21	1.61884e-23	2	2	1	0.5	1
group_246		hypothetical protein	41	3	5	81	89.1304	96.4286	221.4	1.30641e-24	3.05961e-21	1.61884e-23	2	2	1	0.5	1
group_168		hypothetical protein	41	3	5	81	89.1304	96.4286	221.4	1.30641e-24	3.05961e-21	1.61884e-23	2	2	1	0.5	1
group_114		hypothetical protein	41	3	5	81	89.1304	96.4286	221.4	1.30641e-24	3.05961e-21	1.61884e-23	2	2	1	0.5	1
bfpB	bfpB	Outer membrane lipoprotein BfpB	41	3	5	81	89.1304	96.4286	221.4	1.30641e-24	3.05961e-21	1.61884e-23	2	2	1	0.5	1
group_2225		hypothetical protein	41	4	5	80	89.1304	95.2381	164	1.38637e-23	3.24689e-20	1.68233e-22	2	2	1	0.5	1
group_258		hypothetical protein	41	5	5	79	89.1304	94.0476	129.56	1.20232e-22	2.81583e-19	1.42935e-21	2	2	1	0.5	1
group_2083		hypothetical protein	41	6	5	78	89.1304	92.8571	106.6	8.87179e-22	2.07777e-18	9.15318e-21	2	2	1	0.5	1
group_545		hypothetical protein	41	6	5	78	89.1304	92.8571	106.6	8.87179e-22	2.07777e-18	9.15318e-21	2	2	1	0.5	1
group_37		hypothetical protein	41	6	5	78	89.1304	92.8571	106.6	8.87179e-22	2.07777e-18	9.15318e-21	2	2	1	0.5	1
group_1962		hypothetical protein	41	7	5	77	89.1304	91.6667	90.2	5.72647e-21	1.34114e-17	5.56489e-20	2	2	1	0.5	1
group_1134		hypothetical protein	41	7	5	77	89.1304	91.6667	90.2	5.72647e-21	1.34114e-17	5.56489e-20	2	2	1	0.5	1
group_930		hypothetical protein	41	7	5	77	89.1304	91.6667	90.2	5.72647e-21	1.34114e-17	5.56489e-20	2	2	1	0.5	1
group_581		hypothetical protein	41	7	5	77	89.1304	91.6667	90.2	5.72647e-21	1.34114e-17	5.56489e-20	2	2	1	0.5	1
group_249		hypothetical protein	41	7	5	77	89.1304	91.6667	90.2	5.72647e-21	1.34114e-17	5.56489e-20	2	2	1	0.5	1
group_2319		ISNCY family transposase ISSen7;ISNCY family transposase ISRor2	41	8	5	76	89.1304	90.4762	77.9	3.29917e-20	7.72667e-17	2.78941e-19	2	2	1	0.5	1
group_2202		hypothetical protein	41	8	5	76	89.1304	90.4762	77.9	3.29917e-20	7.72667e-17	2.78941e-19	2	2	1	0.5	1
group_2122		hypothetical protein	41	8	5	76	89.1304	90.4762	77.9	3.29917e-20	7.72667e-17	2.78941e-19	2	2	1	0.5	1
group_2103		hypothetical protein	41	8	5	76	89.1304	90.4762	77.9	3.29917e-20	7.72667e-17	2.78941e-19	2	2	1	0.5	1
group_2098		hypothetical protein	41	8	5	76	89.1304	90.4762	77.9	3.29917e-20	7.72667e-17	2.78941e-19	2	2	1	0.5	1
group_2090		hypothetical protein	41	8	5	76	89.1304	90.4762	77.9	3.29917e-20	7.72667e-17	2.78941e-19	2	2	1	0.5	1
group_2073		hypothetical protein	41	8	5	76	89.1304	90.4762	77.9	3.29917e-20	7.72667e-17	2.78941e-19	2	2	1	0.5	1
group_2034		hypothetical protein	41	8	5	76	89.1304	90.4762	77.9	3.29917e-20	7.72667e-17	2.78941e-19	2	2	1	0.5	1
group_2024		hypothetical protein	41	8	5	76	89.1304	90.4762	77.9	3.29917e-20	7.72667e-17	2.78941e-19	2	2	1	0.5	1
group_1983		hypothetical protein	41	8	5	76	89.1304	90.4762	77.9	3.29917e-20	7.72667e-17	2.78941e-19	2	2	1	0.5	1
group_1963		hypothetical protein	41	8	5	76	89.1304	90.4762	77.9	3.29917e-20	7.72667e-17	2.78941e-19	2	2	1	0.5	1
group_1906		hypothetical protein	41	8	5	76	89.1304	90.4762	77.9	3.29917e-20	7.72667e-17	2.78941e-19	2	2	1	0.5	1
group_1870		hypothetical protein	41	8	5	76	89.1304	90.4762	77.9	3.29917e-20	7.72667e-17	2.78941e-19	2	2	1	0.5	1
group_1849	pndA	Protein PndA	41	8	5	76	89.1304	90.4762	77.9	3.29917e-20	7.72667e-17	2.78941e-19	2	2	1	0.5	1
group_1798		hypothetical protein	41	8	5	76	89.1304	90.4762	77.9	3.29917e-20	7.72667e-17	2.78941e-19	2	2	1	0.5	1
group_1519		hypothetical protein	41	8	5	76	89.1304	90.4762	77.9	3.29917e-20	7.72667e-17	2.78941e-19	2	2	1	0.5	1
group_1170		hypothetical protein	41	8	5	76	89.1304	90.4762	77.9	3.29917e-20	7.72667e-17	2.78941e-19	2	2	1	0.5	1
group_1031		hypothetical protein	41	8	5	76	89.1304	90.4762	77.9	3.29917e-20	7.72667e-17	2.78941e-19	2	2	1	0.5	1
group_846		hypothetical protein	41	8	5	76	89.1304	90.4762	77.9	3.29917e-20	7.72667e-17	2.78941e-19	2	2	1	0.5	1
group_747		hypothetical protein	41	8	5	76	89.1304	90.4762	77.9	3.29917e-20	7.72667e-17	2.78941e-19	2	2	1	0.5	1
group_712		hypothetical protein	41	8	5	76	89.1304	90.4762	77.9	3.29917e-20	7.72667e-17	2.78941e-19	2	2	1	0.5	1
pld	pld	Phospholipase D	41	8	5	76	89.1304	90.4762	77.9	3.29917e-20	7.72667e-17	2.78941e-19	2	2	1	0.5	1
ais_2	ais_2	Lipopolysaccharide core heptose(II)-phosphate phosphatase	41	8	5	76	89.1304	90.4762	77.9	3.29917e-20	7.72667e-17	2.78941e-19	2	2	1	0.5	1
group_611		hypothetical protein	41	8	5	76	89.1304	90.4762	77.9	3.29917e-20	7.72667e-17	2.78941e-19	2	2	1	0.5	1
group_602		hypothetical protein	41	8	5	76	89.1304	90.4762	77.9	3.29917e-20	7.72667e-17	2.78941e-19	2	2	1	0.5	1
group_516		hypothetical protein	41	8	5	76	89.1304	90.4762	77.9	3.29917e-20	7.72667e-17	2.78941e-19	2	2	1	0.5	1
group_498		hypothetical protein	41	8	5	76	89.1304	90.4762	77.9	3.29917e-20	7.72667e-17	2.78941e-19	2	2	1	0.5	1
group_481		hypothetical protein	41	8	5	76	89.1304	90.4762	77.9	3.29917e-20	7.72667e-17	2.78941e-19	2	2	1	0.5	1
group_398		hypothetical protein	41	8	5	76	89.1304	90.4762	77.9	3.29917e-20	7.72667e-17	2.78941e-19	2	2	1	0.5	1
group_306		hypothetical protein	41	8	5	76	89.1304	90.4762	77.9	3.29917e-20	7.72667e-17	2.78941e-19	2	2	1	0.5	1
repA	repA	Replication initiation protein	41	8	5	76	89.1304	90.4762	77.9	3.29917e-20	7.72667e-17	2.78941e-19	2	2	1	0.5	1
group_171		hypothetical protein	41	8	5	76	89.1304	90.4762	77.9	3.29917e-20	7.72667e-17	2.78941e-19	2	2	1	0.5	1
group_16		hypothetical protein	41	8	5	76	89.1304	90.4762	77.9	3.29917e-20	7.72667e-17	2.78941e-19	2	2	1	0.5	1
yggR_2	;yggR_2	hypothetical protein;putative protein YggR	41	9	5	75	89.1304	89.2857	68.3333	1.72273e-19	4.03463e-16	1.38647e-18	2	2	1	0.5	1
group_2387		hypothetical protein	41	9	5	75	89.1304	89.2857	68.3333	1.72273e-19	4.03463e-16	1.38647e-18	2	2	1	0.5	1
group_2385		hypothetical protein	41	9	5	75	89.1304	89.2857	68.3333	1.72273e-19	4.03463e-16	1.38647e-18	2	2	1	0.5	1
group_2375		hypothetical protein	41	9	5	75	89.1304	89.2857	68.3333	1.72273e-19	4.03463e-16	1.38647e-18	2	2	1	0.5	1
group_2350		hypothetical protein	41	9	5	75	89.1304	89.2857	68.3333	1.72273e-19	4.03463e-16	1.38647e-18	2	2	1	0.5	1
group_2298		hypothetical protein	41	9	5	75	89.1304	89.2857	68.3333	1.72273e-19	4.03463e-16	1.38647e-18	2	2	1	0.5	1
group_2275		hypothetical protein	41	9	5	75	89.1304	89.2857	68.3333	1.72273e-19	4.03463e-16	1.38647e-18	2	2	1	0.5	1
group_2203		hypothetical protein	41	9	5	75	89.1304	89.2857	68.3333	1.72273e-19	4.03463e-16	1.38647e-18	2	2	1	0.5	1
psiB_2~~~psiB_1	psiB_2;psiB_1	Protein PsiB	41	10	5	74	89.1304	88.0952	60.68	8.25153e-19	1.93251e-15	6.39903e-18	2	1	2	0.5	1
noc_1~~~noc_2	;noc_1;noc_2	hypothetical protein;Nucleoid occlusion protein	41	10	5	74	89.1304	88.0952	60.68	8.25153e-19	1.93251e-15	6.39903e-18	2	1	2	0.5	1
umuC_3~~~umuC_2	umuC_3;umuC_2	Protein UmuC	41	10	5	74	89.1304	88.0952	60.68	8.25153e-19	1.93251e-15	6.39903e-18	2	2	1	0.5	1
umuD_2	umuD_2	Protein UmuD	41	10	5	74	89.1304	88.0952	60.68	8.25153e-19	1.93251e-15	6.39903e-18	2	2	1	0.5	1
group_2249		hypothetical protein	41	11	5	73	89.1304	86.9048	54.4182	3.66056e-18	8.57303e-15	2.47775e-17	2	2	1	0.5	1
ssb_3~~~ssb_2	ssb_3;ssb_2	Plasmid-derived single-stranded DNA-binding protein	41	35	5	49	89.1304	58.3333	11.48	8.43271e-08	0.000197494	2.81331e-07	2	1	2	0.5	1
group_2236		hypothetical protein	40	3	6	81	86.9565	96.4286	180	1.7669e-23	4.13808e-20	2.12209e-22	2	2	1	0.5	1
yhdJ_2~~~yhdJ_3	yhdJ_2;yhdJ_3	DNA adenine methyltransferase YhdJ	40	6	6	78	86.9565	92.8571	86.6667	1.08575e-20	2.54282e-17	1.05075e-19	2	2	1	0.5	1
group_1346		hypothetical protein	40	7	6	77	86.9565	91.6667	73.3333	6.78307e-20	1.5886e-16	5.71437e-19	2	2	1	0.5	1
group_2120		hypothetical protein	40	19	6	65	86.9565	77.381	22.807	7.33633e-13	1.71817e-09	3.57952e-12	2	2	1	0.5	1
dinG_2	dinG_2	3'-5' exonuclease DinG	39	2	7	82	84.7826	97.619	228.429	1.60008e-23	3.74738e-20	1.93164e-22	2	2	1	0.5	1
group_2056		hypothetical protein	39	34	7	50	84.7826	59.5238	8.19328	9.38875e-07	0.00219885	3.0582e-06	2	2	1	0.5	1
group_1199		hypothetical protein	36	1	10	83	78.2609	98.8095	298.8	8.45741e-22	1.98073e-18	8.84253e-21	2	2	1	0.5	1
group_1989		hypothetical protein	35	10	11	74	76.087	88.0952	23.5455	2.0002e-13	4.68447e-10	9.88284e-13	2	2	1	0.5	1
group_2161		hypothetical protein	34	6	12	78	73.913	92.8571	36.8333	3.04351e-15	7.12789e-12	1.76871e-14	2	2	1	0.5	1
group_2009		IS6 family transposase IS26	30	18	16	66	65.2174	78.5714	6.875	1.24267e-06	0.00291033	4.03651e-06	2	2	1	0.5	1
group_2388		hypothetical protein	29	2	17	82	63.0435	97.619	69.9412	7.3375e-15	1.71844e-11	3.8791e-14	2	2	1	0.5	1
group_850		hypothetical protein	27	0	19	84	58.6957	100	inf	6.92699e-16	1.6223e-12	4.21377e-15	2	2	0	0.5	0.5
group_1456		hypothetical protein	27	80	19	4	58.6957	4.7619	0.0710526	4.2044e-07	0.00098467	1.37716e-06	1	1	1	1	1
group_1243		hypothetical protein	27	80	19	4	58.6957	4.7619	0.0710526	4.2044e-07	0.00098467	1.37716e-06	1	1	1	1	1
hin_2	hin_2	DNA-invertase hin	27	80	19	4	58.6957	4.7619	0.0710526	4.2044e-07	0.00098467	1.37716e-06	1	1	1	1	1
group_2087	insK;	Putative transposase InsK for insertion sequence element IS150;IS3 family transposase IS3	27	79	19	5	58.6957	5.95238	0.08994	1.53705e-06	0.00359978	4.93121e-06	1	1	1	1	1
xerD_2~~~xerC_5	xerD_2;xerC_5	Tyrosine recombinase XerD;Tyrosine recombinase XerC	27	79	19	5	58.6957	5.95238	0.08994	1.53705e-06	0.00359978	4.93121e-06	1	1	1	1	1
icaB	;icaB	hypothetical protein;Poly-beta-16-N-acetyl-D-glucosamine N-deacetylase	27	79	19	5	58.6957	5.95238	0.08994	1.53705e-06	0.00359978	4.93121e-06	1	1	1	1	1
group_1725		IS3 family transposase ISEcl1	27	79	19	5	58.6957	5.95238	0.08994	1.53705e-06	0.00359978	4.93121e-06	1	1	1	1	1
group_1723		hypothetical protein	27	79	19	5	58.6957	5.95238	0.08994	1.53705e-06	0.00359978	4.93121e-06	1	1	1	1	1
group_665	hin_3	DNA-invertase hin	27	79	19	5	58.6957	5.95238	0.08994	1.53705e-06	0.00359978	4.93121e-06	1	1	1	1	1
group_2156		Tn3 family transposase TnEc1	27	78	19	6	58.6957	7.14286	0.109312	8.86207e-06	0.020755	2.55918e-05	1	1	1	1	1
group_1999		hypothetical protein	27	78	19	6	58.6957	7.14286	0.109312	8.86207e-06	0.020755	2.55918e-05	1	1	1	1	1
group_1937		hypothetical protein;IS66 family transposase ISEc8	27	78	19	6	58.6957	7.14286	0.109312	8.86207e-06	0.020755	2.55918e-05	1	1	1	1	1
rhaS_5	rhaS_5	HTH-type transcriptional activator RhaS	27	78	19	6	58.6957	7.14286	0.109312	8.86207e-06	0.020755	2.55918e-05	1	1	1	1	1
group_1882		hypothetical protein	27	78	19	6	58.6957	7.14286	0.109312	8.86207e-06	0.020755	2.55918e-05	1	1	1	1	1
group_1857		hypothetical protein	27	78	19	6	58.6957	7.14286	0.109312	8.86207e-06	0.020755	2.55918e-05	1	1	1	1	1
group_1820		hypothetical protein	27	78	19	6	58.6957	7.14286	0.109312	8.86207e-06	0.020755	2.55918e-05	1	1	1	1	1
group_1727		hypothetical protein	27	78	19	6	58.6957	7.14286	0.109312	8.86207e-06	0.020755	2.55918e-05	1	1	1	1	1
group_1721		IS66 family transposase ISCro1	27	78	19	6	58.6957	7.14286	0.109312	8.86207e-06	0.020755	2.55918e-05	1	1	1	1	1
group_1719		IS66 family transposase ISCro1	27	78	19	6	58.6957	7.14286	0.109312	8.86207e-06	0.020755	2.55918e-05	1	1	1	1	1
group_1584		IS21 family transposase IS21	27	78	19	6	58.6957	7.14286	0.109312	8.86207e-06	0.020755	2.55918e-05	1	1	1	1	1
group_1431		hypothetical protein	27	78	19	6	58.6957	7.14286	0.109312	8.86207e-06	0.020755	2.55918e-05	1	1	1	1	1
group_1408		IS256 family transposase IS1414	27	78	19	6	58.6957	7.14286	0.109312	8.86207e-06	0.020755	2.55918e-05	1	1	1	1	1
group_1372		Tn3 family transposase TnEc1	27	78	19	6	58.6957	7.14286	0.109312	8.86207e-06	0.020755	2.55918e-05	1	1	1	1	1
group_1298		hypothetical protein	27	78	19	6	58.6957	7.14286	0.109312	8.86207e-06	0.020755	2.55918e-05	1	1	1	1	1
group_1277		hypothetical protein	27	78	19	6	58.6957	7.14286	0.109312	8.86207e-06	0.020755	2.55918e-05	1	1	1	1	1
group_1188		hypothetical protein	27	78	19	6	58.6957	7.14286	0.109312	8.86207e-06	0.020755	2.55918e-05	1	1	1	1	1
group_1087		hypothetical protein	27	78	19	6	58.6957	7.14286	0.109312	8.86207e-06	0.020755	2.55918e-05	1	1	1	1	1
relE	relE	mRNA interferase toxin RelE	27	78	19	6	58.6957	7.14286	0.109312	8.86207e-06	0.020755	2.55918e-05	1	1	1	1	1
group_1066		hypothetical protein	27	78	19	6	58.6957	7.14286	0.109312	8.86207e-06	0.020755	2.55918e-05	1	1	1	1	1
group_950		hypothetical protein	27	78	19	6	58.6957	7.14286	0.109312	8.86207e-06	0.020755	2.55918e-05	1	1	1	1	1
group_897		hypothetical protein	27	78	19	6	58.6957	7.14286	0.109312	8.86207e-06	0.020755	2.55918e-05	1	1	1	1	1
group_877		IS66 family transposase ISCro1	27	78	19	6	58.6957	7.14286	0.109312	8.86207e-06	0.020755	2.55918e-05	1	1	1	1	1
group_875		hypothetical protein	27	78	19	6	58.6957	7.14286	0.109312	8.86207e-06	0.020755	2.55918e-05	1	1	1	1	1
group_870	umuD_2	Protein UmuD	27	78	19	6	58.6957	7.14286	0.109312	8.86207e-06	0.020755	2.55918e-05	1	1	1	1	1
group_835		hypothetical protein	27	78	19	6	58.6957	7.14286	0.109312	8.86207e-06	0.020755	2.55918e-05	1	1	1	1	1
group_827		hypothetical protein	27	78	19	6	58.6957	7.14286	0.109312	8.86207e-06	0.020755	2.55918e-05	1	1	1	1	1
cssA	cssA	CS6 fimbrial subunit A	27	78	19	6	58.6957	7.14286	0.109312	8.86207e-06	0.020755	2.55918e-05	1	1	1	1	1
group_743		hypothetical protein	27	78	19	6	58.6957	7.14286	0.109312	8.86207e-06	0.020755	2.55918e-05	1	1	1	1	1
cssB	cssB	CS6 fimbrial subunit B	27	78	19	6	58.6957	7.14286	0.109312	8.86207e-06	0.020755	2.55918e-05	1	1	1	1	1
group_664		hypothetical protein	27	78	19	6	58.6957	7.14286	0.109312	8.86207e-06	0.020755	2.55918e-05	1	1	1	1	1
group_577		hypothetical protein	27	78	19	6	58.6957	7.14286	0.109312	8.86207e-06	0.020755	2.55918e-05	1	1	1	1	1
group_487		hypothetical protein	27	78	19	6	58.6957	7.14286	0.109312	8.86207e-06	0.020755	2.55918e-05	1	1	1	1	1
outO	outO	Type 4 prepilin-like proteins leader peptide-processing enzyme	27	78	19	6	58.6957	7.14286	0.109312	8.86207e-06	0.020755	2.55918e-05	1	1	1	1	1
group_389		hypothetical protein	27	78	19	6	58.6957	7.14286	0.109312	8.86207e-06	0.020755	2.55918e-05	1	1	1	1	1
group_384		IS91 family transposase ISSbo1	27	78	19	6	58.6957	7.14286	0.109312	8.86207e-06	0.020755	2.55918e-05	1	1	1	1	1
tcpE	tcpE	Toxin coregulated pilus biosynthesis protein E	27	78	19	6	58.6957	7.14286	0.109312	8.86207e-06	0.020755	2.55918e-05	1	1	1	1	1
noc_3	noc_3	Nucleoid occlusion protein	27	78	19	6	58.6957	7.14286	0.109312	8.86207e-06	0.020755	2.55918e-05	1	1	1	1	1
group_281		hypothetical protein	27	78	19	6	58.6957	7.14286	0.109312	8.86207e-06	0.020755	2.55918e-05	1	1	1	1	1
group_260		hypothetical protein	27	78	19	6	58.6957	7.14286	0.109312	8.86207e-06	0.020755	2.55918e-05	1	1	1	1	1
umuC_2	umuC_2	Protein UmuC	27	78	19	6	58.6957	7.14286	0.109312	8.86207e-06	0.020755	2.55918e-05	1	1	1	1	1
group_125		hypothetical protein	27	78	19	6	58.6957	7.14286	0.109312	8.86207e-06	0.020755	2.55918e-05	1	1	1	1	1
tcpT	tcpT	Toxin coregulated pilus biosynthesis protein T	27	78	19	6	58.6957	7.14286	0.109312	8.86207e-06	0.020755	2.55918e-05	1	1	1	1	1
group_107		hypothetical protein	27	78	19	6	58.6957	7.14286	0.109312	8.86207e-06	0.020755	2.55918e-05	1	1	1	1	1
group_17		Tn3 family transposase TnShfr1	27	78	19	6	58.6957	7.14286	0.109312	8.86207e-06	0.020755	2.55918e-05	1	1	1	1	1
group_2170		hypothetical protein	27	77	19	7	58.6957	8.33333	0.129187	1.59428e-05	0.037338	4.54233e-05	1	1	1	1	1
group_1986		hypothetical protein	27	77	19	7	58.6957	8.33333	0.129187	1.59428e-05	0.037338	4.54233e-05	1	1	1	1	1
group_1897		hypothetical protein	27	77	19	7	58.6957	8.33333	0.129187	1.59428e-05	0.037338	4.54233e-05	1	1	1	1	1
group_1665		hypothetical protein	27	77	19	7	58.6957	8.33333	0.129187	1.59428e-05	0.037338	4.54233e-05	1	1	1	1	1
group_1516		hypothetical protein	27	77	19	7	58.6957	8.33333	0.129187	1.59428e-05	0.037338	4.54233e-05	1	1	1	1	1
sta1	sta1	Heat-stable enterotoxin ST-IA/ST-P	27	77	19	7	58.6957	8.33333	0.129187	1.59428e-05	0.037338	4.54233e-05	1	1	1	1	1
group_544		IS21 family transposase IS100kyp	27	77	19	7	58.6957	8.33333	0.129187	1.59428e-05	0.037338	4.54233e-05	1	1	1	1	1
group_2200		hypothetical protein	27	76	19	8	58.6957	9.52381	0.149584	6.30168e-05	0.147585	0.000175906	1	1	1	1	1
traI_3~~~traI_2	traI_3;traI_2;	Multifunctional conjugation protein TraI;hypothetical protein	27	76	19	8	58.6957	9.52381	0.149584	6.30168e-05	0.147585	0.000175906	1	1	1	1	1
group_1735		hypothetical protein	27	76	19	8	58.6957	9.52381	0.149584	6.30168e-05	0.147585	0.000175906	1	1	1	1	1
group_1167		hypothetical protein	27	76	19	8	58.6957	9.52381	0.149584	6.30168e-05	0.147585	0.000175906	1	1	1	1	1
group_1120		hypothetical protein	27	76	19	8	58.6957	9.52381	0.149584	6.30168e-05	0.147585	0.000175906	1	1	1	1	1
lolD_3	lolD_3	Lipoprotein-releasing system ATP-binding protein LolD	27	76	19	8	58.6957	9.52381	0.149584	6.30168e-05	0.147585	0.000175906	1	1	1	1	1
group_474		hypothetical protein	27	76	19	8	58.6957	9.52381	0.149584	6.30168e-05	0.147585	0.000175906	1	1	1	1	1
lmrA~~~apxIB~~~lagD	lmrA;apxIB;lagD	Multidrug resistance ABC transporter ATP-binding and permease protein;Toxin RTX-I translocation ATP-binding protein;Lactococcin-G-processing and transport ATP-binding protein LagD	27	75	19	9	58.6957	10.7143	0.170526	9.83411e-05	0.230315	0.000270959	1	1	1	1	1
elfC_3~~~caf1A~~~~~~yraJ_1	elfC_3;caf1A;;yraJ_1	putative outer membrane usher protein ElfC;F1 capsule-anchoring protein;hypothetical protein;Outer membrane usher protein YraJ	27	75	19	9	58.6957	10.7143	0.170526	9.83411e-05	0.230315	0.000270959	1	1	1	1	1
group_1805		hypothetical protein	27	75	19	9	58.6957	10.7143	0.170526	9.83411e-05	0.230315	0.000270959	1	1	1	1	1
caf1M	caf1M	Chaperone protein caf1M	27	75	19	9	58.6957	10.7143	0.170526	9.83411e-05	0.230315	0.000270959	1	1	1	1	1
group_2192		hypothetical protein	27	21	19	63	58.6957	75	4.26316	0.000254663	0.596421	0.00069432	2	1	2	0.5	1
cvaA	;cvaA	hypothetical protein;Colicin V secretion protein CvaA	27	74	19	10	58.6957	11.9048	0.192034	0.000288457	0.675567	0.000781906	1	1	1	1	1
group_1728		IS21 family transposase ISSso4	27	74	19	10	58.6957	11.9048	0.192034	0.000288457	0.675567	0.000781906	1	1	1	1	1
group_1652		hypothetical protein	27	74	19	10	58.6957	11.9048	0.192034	0.000288457	0.675567	0.000781906	1	1	1	1	1
group_1140		hypothetical protein	27	74	19	10	58.6957	11.9048	0.192034	0.000288457	0.675567	0.000781906	1	1	1	1	1
group_876		hypothetical protein	27	74	19	10	58.6957	11.9048	0.192034	0.000288457	0.675567	0.000781906	1	1	1	1	1
group_1515		hypothetical protein	27	73	19	11	58.6957	13.0952	0.214131	0.000431886	1	0.00116799	1	1	1	1	1
group_977		hypothetical protein	27	23	19	61	58.6957	72.619	3.76888	0.000648098	1	0.00171896	1	1	1	1	1
group_1781		hypothetical protein	27	26	19	58	58.6957	69.0476	3.17004	0.00279201	1	0.00681135	1	1	1	1	1
mshA_3	mshA_3	D-inositol-3-phosphate glycosyltransferase	27	26	19	58	58.6957	69.0476	3.17004	0.00279201	1	0.00681135	1	1	1	1	1
group_1991		IS66 family transposase ISEc47	27	68	19	16	58.6957	19.0476	0.334365	0.00773622	1	0.0186594	1	1	1	1	1
group_1938		Tn3 family transposase ISPsy42;hypothetical protein	27	68	19	16	58.6957	19.0476	0.334365	0.00773622	1	0.0186594	1	1	1	1	1
group_1856		IS66 family transposase ISEc8	27	67	19	17	58.6957	20.2381	0.360566	0.0138825	1	0.032791	1	1	1	1	1
group_2030		IS66 family transposase ISEc43;IS66 family transposase ISEc23	27	66	19	18	58.6957	21.4286	0.38756	0.0246604	1	0.0571263	1	1	1	1	1
group_1021		hypothetical protein	27	65	19	19	58.6957	22.619	0.415385	0.0285719	1	0.0637898	1	1	1	1	1
group_2165		hypothetical protein	26	78	20	6	56.5217	7.14286	0.1	1.61214e-06	0.00377563	5.08845e-06	2	1	2	0.5	1
group_1845		hypothetical protein	26	78	20	6	56.5217	7.14286	0.1	1.61214e-06	0.00377563	5.08845e-06	2	1	2	0.5	1
group_1802		hypothetical protein	26	78	20	6	56.5217	7.14286	0.1	1.61214e-06	0.00377563	5.08845e-06	2	1	2	0.5	1
papB	papB	Major pilu subunit operon regulatory protein PapB	26	78	20	6	56.5217	7.14286	0.1	1.61214e-06	0.00377563	5.08845e-06	2	1	2	0.5	1
group_742		hypothetical protein	26	78	20	6	56.5217	7.14286	0.1	1.61214e-06	0.00377563	5.08845e-06	2	1	2	0.5	1
faeE	faeE	Chaperone protein FaeE	26	78	20	6	56.5217	7.14286	0.1	1.61214e-06	0.00377563	5.08845e-06	2	1	2	0.5	1
group_465		hypothetical protein	26	78	20	6	56.5217	7.14286	0.1	1.61214e-06	0.00377563	5.08845e-06	2	1	2	0.5	1
group_441		hypothetical protein	26	78	20	6	56.5217	7.14286	0.1	1.61214e-06	0.00377563	5.08845e-06	2	1	2	0.5	1
group_433		hypothetical protein	26	78	20	6	56.5217	7.14286	0.1	1.61214e-06	0.00377563	5.08845e-06	2	1	2	0.5	1
faeG_1	faeG_1	K88 fimbrial protein AC	26	78	20	6	56.5217	7.14286	0.1	1.61214e-06	0.00377563	5.08845e-06	2	1	2	0.5	1
faeG_2	faeG_2	K88 fimbrial protein AB	26	78	20	6	56.5217	7.14286	0.1	1.61214e-06	0.00377563	5.08845e-06	2	1	2	0.5	1
yraJ_2	yraJ_2	Outer membrane usher protein YraJ	26	78	20	6	56.5217	7.14286	0.1	1.61214e-06	0.00377563	5.08845e-06	2	1	2	0.5	1
group_1716		hypothetical protein	26	77	20	7	56.5217	8.33333	0.118182	6.00193e-06	0.0140565	1.85198e-05	2	1	2	0.5	1
group_1088		hypothetical protein	26	77	20	7	56.5217	8.33333	0.118182	6.00193e-06	0.0140565	1.85198e-05	2	1	2	0.5	1
group_1075		IS3 family transposase ISEc25	26	77	20	7	56.5217	8.33333	0.118182	6.00193e-06	0.0140565	1.85198e-05	2	1	2	0.5	1
group_1717		hypothetical protein	26	76	20	8	56.5217	9.52381	0.136842	1.33587e-05	0.0312861	3.83878e-05	2	1	2	0.5	1
group_1535		hypothetical protein	26	76	20	8	56.5217	9.52381	0.136842	1.33587e-05	0.0312861	3.83878e-05	2	1	2	0.5	1
group_885		hypothetical protein	26	76	20	8	56.5217	9.52381	0.136842	1.33587e-05	0.0312861	3.83878e-05	2	1	2	0.5	1
group_2328		hypothetical protein	26	73	20	11	56.5217	13.0952	0.19589	0.00018961	0.444067	0.000517561	2	1	2	0.5	1
group_2099		IS66 family transposase IS682;IS66 family transposase ISEc23	26	73	20	11	56.5217	13.0952	0.19589	0.00018961	0.444067	0.000517561	2	1	2	0.5	1
group_1868		IS1 family transposase IS1N	26	73	20	11	56.5217	13.0952	0.19589	0.00018961	0.444067	0.000517561	2	1	2	0.5	1
group_1873		hypothetical protein;IS91 family transposase ISEc37	26	72	20	12	56.5217	14.2857	0.216667	0.000497314	1	0.00134338	2	1	2	0.5	1
group_2189		IS66 family transposase ISEc43	26	23	20	61	56.5217	72.619	3.44783	0.00133923	1	0.0034316	2	2	1	0.5	1
group_2195		hypothetical protein	26	64	20	20	56.5217	23.8095	0.40625	0.0284198	1	0.0635106	2	2	1	0.5	1
group_2635	def	Peptide deformylase	25	0	21	84	54.3478	100	inf	1.80102e-14	4.21798e-11	9.49996e-14	2	2	0	0.5	0.5
group_2304		hypothetical protein	25	80	21	4	54.3478	4.7619	0.0595238	3.67769e-08	8.61315e-05	1.23045e-07	2	0	2	0.5	0.5
group_1265		hypothetical protein	25	78	21	6	54.3478	7.14286	0.0915751	5.14019e-07	0.00120383	1.67899e-06	2	1	2	0.5	1
group_2188		hypothetical protein	25	77	21	7	54.3478	8.33333	0.108225	2.27622e-06	0.00533091	7.146e-06	2	0	2	0.5	0.5
group_844		hypothetical protein	25	77	21	7	54.3478	8.33333	0.108225	2.27622e-06	0.00533091	7.146e-06	2	1	2	0.5	1
group_1718		hypothetical protein	25	76	21	8	54.3478	9.52381	0.125313	4.78863e-06	0.011215	1.48543e-05	2	1	2	0.5	1
group_1444		hypothetical protein	25	76	21	8	54.3478	9.52381	0.125313	4.78863e-06	0.011215	1.48543e-05	2	1	2	0.5	1
group_1497		hypothetical protein	25	74	21	10	54.3478	11.9048	0.160875	2.97354e-05	0.0696404	8.44126e-05	2	1	2	0.5	1
cfaD	cfaD	CFA/I fimbrial subunit D	25	73	21	11	54.3478	13.0952	0.179387	8.23446e-05	0.192851	0.000228497	2	1	2	0.5	1
group_2141		hypothetical protein	25	70	21	14	54.3478	16.6667	0.238095	0.000760946	1	0.00201599	2	1	2	0.5	1
ssb_2~~~ssb_3	ssb_2;ssb_3	Plasmid-derived single-stranded DNA-binding protein	24	78	22	6	52.1739	7.14286	0.0839161	1.57625e-07	0.000369158	5.22183e-07	2	2	1	0.5	1
group_624		hypothetical protein	24	74	22	10	52.1739	11.9048	0.14742	1.13873e-05	0.0266692	3.28438e-05	2	1	2	0.5	1
group_2326		hypothetical protein	23	70	23	14	50	16.6667	0.2	9.39323e-05	0.219989	0.000260035	2	1	2	0.5	1
group_807		hypothetical protein	21	1	25	83	45.6522	98.8095	69.72	1.36103e-10	3.18753e-07	5.63167e-10	2	2	1	0.5	1
group_1602		hypothetical protein	21	75	25	9	45.6522	10.7143	0.1008	1.44412e-07	0.000338212	4.80415e-07	2	1	2	0.5	1
group_1734		IS91 family transposase ISEc37	21	71	25	13	45.6522	15.4762	0.153803	5.88646e-06	0.0137861	1.82356e-05	2	1	2	0.5	1
group_1793		IS66 family transposase ISEc23	20	2	26	82	43.4783	97.619	31.5385	4.63727e-09	1.08605e-05	1.61855e-08	2	2	0	0.5	0.5
group_1732		IS91 family transposase ISEc37	20	66	26	18	43.4783	21.4286	0.20979	8.70601e-05	0.203895	0.000241296	2	1	2	0.5	1
group_1749		hypothetical protein	19	72	27	12	41.3043	14.2857	0.117284	2.479e-07	0.000580583	8.17722e-07	2	2	1	0.5	1
group_2590		hypothetical protein	18	1	28	83	39.1304	98.8095	53.3571	7.99029e-09	1.87133e-05	2.74791e-08	2	2	1	0.5	1
group_2392	psiB_2	Protein PsiB	18	4	28	80	39.1304	95.2381	12.8571	1.34806e-06	0.00315716	4.3728e-06	2	2	1	0.5	1
group_2130		IS30 family transposase IS30	18	11	28	73	39.1304	86.9048	4.26623	0.000963246	1	0.00254907	2	0	2	0.5	0.5
repB	repB	RepFIB replication protein A	17	60	29	24	36.9565	28.5714	0.234483	0.000178176	0.417288	0.000488056	2	1	2	0.5	1
group_1178		hypothetical protein	16	66	30	18	34.7826	21.4286	0.145455	1.24267e-06	0.00291033	4.03651e-06	2	1	2	0.5	1
group_907		hypothetical protein	16	57	30	27	34.7826	32.1429	0.252632	0.000404169	0.946564	0.00109429	2	1	2	0.5	1
group_2011		IS91 family transposase ISEc37	15	70	31	14	32.6087	16.6667	0.0967742	9.68283e-09	2.26772e-05	3.3251e-08	2	1	2	0.5	1
group_2650		hypothetical protein	15	0	31	84	32.6087	100	inf	3.02688e-08	7.08894e-05	1.01853e-07	2	2	0	0.5	0.5
group_1513		hypothetical protein	15	60	31	24	32.6087	28.5714	0.193548	3.3458e-05	0.0783587	9.48652e-05	2	2	1	0.5	1
group_1611		hypothetical protein	12	75	34	9	26.087	10.7143	0.0423529	2.93891e-13	6.88294e-10	1.44599e-12	2	1	2	0.5	1
group_683		IS21 family transposase ISPpu7	12	75	34	9	26.087	10.7143	0.0423529	2.93891e-13	6.88294e-10	1.44599e-12	2	1	2	0.5	1
group_2643		hypothetical protein	12	0	34	84	26.087	100	inf	1.35014e-06	0.00316202	4.37347e-06	2	2	0	0.5	0.5
group_1578		IS91 family transposase ISEc37	12	59	34	25	26.087	29.7619	0.149551	1.44042e-06	0.00337346	4.65947e-06	2	1	1	1	1
group_773		hypothetical protein	12	2	34	82	26.087	97.619	14.4706	6.60651e-05	0.154725	0.000184196	2	2	1	0.5	1
group_1649		hypothetical protein	10	62	36	22	21.7391	26.1905	0.0985663	1.24532e-08	2.91654e-05	4.20858e-08	2	1	2	0.5	1
group_1984		hypothetical protein	10	60	36	24	21.7391	28.5714	0.111111	5.35056e-08	0.00012531	1.78759e-07	2	1	2	0.5	1
group_1741		IS3 family transposase ISAs9	10	53	36	31	21.7391	36.9048	0.162474	7.73114e-06	0.0181063	2.38241e-05	2	2	1	0.5	1
group_1314		hypothetical protein	10	52	36	32	21.7391	38.0952	0.17094	1.77109e-05	0.041479	5.03386e-05	2	1	2	0.5	1
group_1993		IS30 family transposase IS30	9	72	37	12	19.5652	14.2857	0.0405405	7.06058e-14	1.65359e-10	3.6813e-13	2	1	1	1	1
group_2119		hypothetical protein	9	62	37	22	19.5652	26.1905	0.0863121	3.49494e-09	8.18514e-06	1.22166e-08	2	1	2	0.5	1
sbmA_2	sbmA_2	Peptide antibiotic transporter SbmA	9	61	37	23	19.5652	27.381	0.0917147	5.35831e-09	1.25492e-05	1.85091e-08	2	1	2	0.5	1
group_2636	psiB_2	Protein PsiB	9	0	37	84	19.5652	100	inf	5.00402e-05	0.117194	0.000140858	2	2	0	0.5	0.5
group_1750		hypothetical protein	9	31	37	53	19.5652	63.0952	0.415867	0.0478911	1	0.106718	2	1	2	0.5	1
group_2644		hypothetical protein	8	0	38	84	17.3913	100	inf	0.000160655	0.376255	0.000440579	2	2	0	0.5	0.5
group_2639	rop	Regulatory protein rop	7	0	39	84	15.2174	100	inf	0.000506682	1	0.00136711	2	2	0	0.5	0.5
group_2307		hypothetical protein	6	76	40	8	13.0435	9.52381	0.0157895	3.78352e-19	8.861e-16	2.97349e-18	2	1	2	0.5	1
group_2178		IS91 family transposase ISEc37;IS91 family transposase IS91	6	58	40	26	13.0435	30.9524	0.0672414	4.41578e-10	1.03418e-06	1.65468e-09	2	1	2	0.5	1
group_2389		hypothetical protein	6	1	40	83	13.0435	98.8095	12.45	0.00795491	1	0.0190495	2	1	1	1	1
group_2642		hypothetical protein	5	0	41	84	10.8696	100	inf	0.00478876	1	0.0115741	2	2	0	0.5	0.5
group_2641		hypothetical protein	5	0	41	84	10.8696	100	inf	0.00478876	1	0.0115741	2	2	0	0.5	0.5
group_2640	;mbeA	hypothetical protein;DNA relaxase MbeA	5	0	41	84	10.8696	100	inf	0.00478876	1	0.0115741	2	2	0	0.5	0.5
group_2390		hypothetical protein	3	69	43	15	6.52174	17.8571	0.0151668	5.07783e-18	1.18923e-14	3.42717e-17	2	1	2	0.5	1
group_1966		IS1 family transposase IS1S;IS1 family transposase IS1R	3	57	43	27	6.52174	32.1429	0.0330477	3.43626e-12	8.04772e-09	1.62253e-11	2	2	1	0.5	1
group_1710		hypothetical protein	3	19	43	65	6.52174	77.381	0.238678	0.0261451	1	0.0586982	2	1	1	1	1
group_2000		hypothetical protein	2	48	44	36	4.34783	42.8571	0.0340909	3.29421e-10	7.71504e-07	1.23837e-09	2	1	2	0.5	1
group_2259		hypothetical protein	1	55	45	29	2.17391	34.5238	0.0117172	7.24629e-14	1.69708e-10	3.6813e-13	2	1	1	1	1
group_2121		hypothetical protein	1	55	45	29	2.17391	34.5238	0.0117172	7.24629e-14	1.69708e-10	3.6813e-13	2	1	1	1	1
group_2031		IS3 family transposase IS629	1	55	45	29	2.17391	34.5238	0.0117172	7.24629e-14	1.69708e-10	3.6813e-13	2	1	1	1	1
fecC_2~~~fecC_1~~~fecC	fecC_2;fecC_1;fecC	Fe(3+) dicitrate transport system permease protein FecC	1	55	45	29	2.17391	34.5238	0.0117172	7.24629e-14	1.69708e-10	3.6813e-13	2	1	1	1	1
group_1275		hypothetical protein	1	55	45	29	2.17391	34.5238	0.0117172	7.24629e-14	1.69708e-10	3.6813e-13	2	1	1	1	1
group_1141		IS3 family transposase ISEc17	1	55	45	29	2.17391	34.5238	0.0117172	7.24629e-14	1.69708e-10	3.6813e-13	2	1	1	1	1
group_845		hypothetical protein	1	55	45	29	2.17391	34.5238	0.0117172	7.24629e-14	1.69708e-10	3.6813e-13	2	1	1	1	1
fecI	fecI	putative RNA polymerase sigma factor FecI	1	55	45	29	2.17391	34.5238	0.0117172	7.24629e-14	1.69708e-10	3.6813e-13	2	1	1	1	1
fecE	fecE	Fe(3+) dicitrate transport ATP-binding protein FecE	1	55	45	29	2.17391	34.5238	0.0117172	7.24629e-14	1.69708e-10	3.6813e-13	2	1	1	1	1
fecB	fecB	Fe(3+) dicitrate-binding periplasmic protein	1	55	45	29	2.17391	34.5238	0.0117172	7.24629e-14	1.69708e-10	3.6813e-13	2	1	1	1	1
fecR	fecR	Protein FecR	1	55	45	29	2.17391	34.5238	0.0117172	7.24629e-14	1.69708e-10	3.6813e-13	2	1	1	1	1
fecD	fecD	Fe(3+) dicitrate transport system permease protein FecD	1	55	45	29	2.17391	34.5238	0.0117172	7.24629e-14	1.69708e-10	3.6813e-13	2	1	1	1	1
fecA	fecA	Fe(3+) dicitrate transport protein FecA	1	55	45	29	2.17391	34.5238	0.0117172	7.24629e-14	1.69708e-10	3.6813e-13	2	1	1	1	1
group_1339		hypothetical protein	1	54	45	30	2.17391	35.7143	0.0123457	1.29685e-13	3.03722e-10	6.43479e-13	2	1	1	1	1
group_364		IS3 family transposase IS3	1	54	45	30	2.17391	35.7143	0.0123457	1.29685e-13	3.03722e-10	6.43479e-13	2	1	1	1	1
group_2146		hypothetical protein	1	53	45	31	2.17391	36.9048	0.0129979	3.50967e-13	8.21964e-10	1.72319e-12	2	1	1	1	1
group_1919		IS1 family transposase IS1X2	1	40	45	44	2.17391	52.381	0.0244444	7.84368e-09	1.83699e-05	2.70146e-08	2	1	1	1	1
group_310		IS5 family transposase ISKpn26	1	40	45	44	2.17391	52.381	0.0244444	7.84368e-09	1.83699e-05	2.70146e-08	1	1	1	1	1
group_1985		hypothetical protein	0	63	46	21	0	25	0	3.68701e-19	8.63497e-16	2.9074e-18	1	0	1	1	1
group_1844		hypothetical protein	0	63	46	21	0	25	0	3.68701e-19	8.63497e-16	2.9074e-18	1	0	1	1	1
group_1745		hypothetical protein	0	63	46	21	0	25	0	3.68701e-19	8.63497e-16	2.9074e-18	1	0	1	1	1
group_1650		hypothetical protein	0	63	46	21	0	25	0	3.68701e-19	8.63497e-16	2.9074e-18	1	0	1	1	1
group_1382		hypothetical protein	0	63	46	21	0	25	0	3.68701e-19	8.63497e-16	2.9074e-18	1	0	1	1	1
group_1089		hypothetical protein	0	63	46	21	0	25	0	3.68701e-19	8.63497e-16	2.9074e-18	1	0	1	1	1
group_1980		hypothetical protein	0	62	46	22	0	26.1905	0	1.2734e-18	2.9823e-15	9.12017e-18	1	0	1	1	1
group_1972		hypothetical protein	0	62	46	22	0	26.1905	0	1.2734e-18	2.9823e-15	9.12017e-18	1	0	1	1	1
group_1964		hypothetical protein	0	62	46	22	0	26.1905	0	1.2734e-18	2.9823e-15	9.12017e-18	1	0	1	1	1
group_1543		hypothetical protein	0	62	46	22	0	26.1905	0	1.2734e-18	2.9823e-15	9.12017e-18	1	0	1	1	1
group_1496		hypothetical protein	0	62	46	22	0	26.1905	0	1.2734e-18	2.9823e-15	9.12017e-18	1	0	1	1	1
group_1495		hypothetical protein	0	62	46	22	0	26.1905	0	1.2734e-18	2.9823e-15	9.12017e-18	1	0	1	1	1
group_1445		hypothetical protein	0	62	46	22	0	26.1905	0	1.2734e-18	2.9823e-15	9.12017e-18	1	0	1	1	1
group_1381		hypothetical protein	0	62	46	22	0	26.1905	0	1.2734e-18	2.9823e-15	9.12017e-18	1	0	1	1	1
group_982		hypothetical protein	0	62	46	22	0	26.1905	0	1.2734e-18	2.9823e-15	9.12017e-18	1	0	1	1	1
group_615		hypothetical protein	0	62	46	22	0	26.1905	0	1.2734e-18	2.9823e-15	9.12017e-18	1	0	1	1	1
group_450		hypothetical protein	0	62	46	22	0	26.1905	0	1.2734e-18	2.9823e-15	9.12017e-18	1	0	1	1	1
group_347		hypothetical protein	0	62	46	22	0	26.1905	0	1.2734e-18	2.9823e-15	9.12017e-18	1	0	1	1	1
intS_2	intS_2	Prophage integrase IntS	0	62	46	22	0	26.1905	0	1.2734e-18	2.9823e-15	9.12017e-18	1	0	1	1	1
group_2171		hypothetical protein	0	61	46	23	0	27.381	0	3.43203e-18	8.03782e-15	2.3298e-17	1	0	1	1	1
group_1371		hypothetical protein	0	61	46	23	0	27.381	0	3.43203e-18	8.03782e-15	2.3298e-17	1	0	1	1	1
group_625		hypothetical protein	0	61	46	23	0	27.381	0	3.43203e-18	8.03782e-15	2.3298e-17	1	0	1	1	1
group_1579		hypothetical protein	0	58	46	26	0	30.9524	0	8.28936e-17	1.94137e-13	5.53096e-16	1	0	1	1	1
group_1679		hypothetical protein	0	56	46	28	0	33.3333	0	5.75218e-16	1.34716e-12	3.51739e-15	1	0	1	1	1
group_2380		hypothetical protein	0	55	46	29	0	34.5238	0	1.65497e-15	3.87595e-12	9.64166e-15	1	0	1	1	1
group_2376		hypothetical protein	0	55	46	29	0	34.5238	0	1.65497e-15	3.87595e-12	9.64166e-15	1	0	1	1	1
group_2361		hypothetical protein	0	55	46	29	0	34.5238	0	1.65497e-15	3.87595e-12	9.64166e-15	1	0	1	1	1
group_2352		hypothetical protein	0	55	46	29	0	34.5238	0	1.65497e-15	3.87595e-12	9.64166e-15	1	0	1	1	1
cbtA_2~~~cbtA	cbtA_2;cbtA	Cytoskeleton-binding toxin CbtA	0	55	46	29	0	34.5238	0	1.65497e-15	3.87595e-12	9.64166e-15	1	0	1	1	1
cbeA_2~~~cbeA	cbeA_2;cbeA	Cytoskeleton bundling-enhancing antitoxin CbeA	0	55	46	29	0	34.5238	0	1.65497e-15	3.87595e-12	9.64166e-15	1	0	1	1	1
flu~~~flu_2	flu;flu_2	Antigen 43	0	55	46	29	0	34.5238	0	1.65497e-15	3.87595e-12	9.64166e-15	1	0	1	1	1
group_2159		hypothetical protein	0	55	46	29	0	34.5238	0	1.65497e-15	3.87595e-12	9.64166e-15	1	0	1	1	1
era_2	era_2	GTPase Era	0	55	46	29	0	34.5238	0	1.65497e-15	3.87595e-12	9.64166e-15	1	0	1	1	1
group_1391		hypothetical protein	0	55	46	29	0	34.5238	0	1.65497e-15	3.87595e-12	9.64166e-15	1	0	1	1	1
group_1994		hypothetical protein	0	54	46	30	0	35.7143	0	5.70281e-15	1.3356e-11	3.02172e-14	1	0	1	1	1
group_1869		hypothetical protein	0	54	46	30	0	35.7143	0	5.70281e-15	1.3356e-11	3.02172e-14	1	0	1	1	1
group_1601		hypothetical protein	0	54	46	30	0	35.7143	0	5.70281e-15	1.3356e-11	3.02172e-14	1	0	1	1	1
acuR	acuR	Transcriptional regulator AcuR	0	54	46	30	0	35.7143	0	5.70281e-15	1.3356e-11	3.02172e-14	1	0	1	1	1
group_1276		hypothetical protein	0	54	46	30	0	35.7143	0	5.70281e-15	1.3356e-11	3.02172e-14	1	0	1	1	1
group_1260		hypothetical protein	0	54	46	30	0	35.7143	0	5.70281e-15	1.3356e-11	3.02172e-14	1	0	1	1	1
group_1129		hypothetical protein	0	54	46	30	0	35.7143	0	5.70281e-15	1.3356e-11	3.02172e-14	1	0	1	1	1
intS_3	intS_3	Prophage integrase IntS	0	54	46	30	0	35.7143	0	5.70281e-15	1.3356e-11	3.02172e-14	1	0	1	1	1
group_341		hypothetical protein	0	54	46	30	0	35.7143	0	5.70281e-15	1.3356e-11	3.02172e-14	1	0	1	1	1
lpxM2	lpxM2	Lipid A biosynthesis myristoyltransferase 2	0	54	46	30	0	35.7143	0	5.70281e-15	1.3356e-11	3.02172e-14	1	0	1	1	1
group_145		hypothetical protein	0	54	46	30	0	35.7143	0	5.70281e-15	1.3356e-11	3.02172e-14	1	0	1	1	1
group_2174		Glycine betaine transporter	0	52	46	32	0	38.0952	0	2.69404e-14	6.30944e-11	1.41151e-13	1	0	1	1	1
group_1988		IS3 family transposase ISSd1	0	51	46	33	0	39.2857	0	8.91766e-14	2.08852e-10	4.45312e-13	1	0	1	1	1
group_1976		IS21 family transposase IS100kyp	0	50	46	34	0	40.4762	0	1.34505e-13	3.15012e-10	6.65987e-13	1	0	1	1	1
group_2340		IS66 family transposase ISEc43	0	48	46	36	0	42.8571	0	1.09457e-12	2.56347e-09	5.31841e-12	1	0	1	1	1
group_2337		hypothetical protein	0	47	46	37	0	44.0476	0	1.59355e-12	3.73209e-09	7.53958e-12	1	0	1	1	1
group_2265		hypothetical protein	0	47	46	37	0	44.0476	0	1.59355e-12	3.73209e-09	7.53958e-12	1	0	1	1	1
group_2187		hypothetical protein	0	47	46	37	0	44.0476	0	1.59355e-12	3.73209e-09	7.53958e-12	1	0	1	1	1
group_2140		hypothetical protein	0	47	46	37	0	44.0476	0	1.59355e-12	3.73209e-09	7.53958e-12	1	0	1	1	1
group_2133		hypothetical protein	0	47	46	37	0	44.0476	0	1.59355e-12	3.73209e-09	7.53958e-12	1	0	1	1	1
group_2085		hypothetical protein	0	47	46	37	0	44.0476	0	1.59355e-12	3.73209e-09	7.53958e-12	1	0	1	1	1
rusA_3	rusA_3	Crossover junction endodeoxyribonuclease RusA	0	47	46	37	0	44.0476	0	1.59355e-12	3.73209e-09	7.53958e-12	1	0	1	1	1
group_2044		hypothetical protein	0	47	46	37	0	44.0476	0	1.59355e-12	3.73209e-09	7.53958e-12	1	0	1	1	1
group_1712		hypothetical protein	0	47	46	37	0	44.0476	0	1.59355e-12	3.73209e-09	7.53958e-12	1	0	1	1	1
lexA_4	lexA_4	LexA repressor	0	47	46	37	0	44.0476	0	1.59355e-12	3.73209e-09	7.53958e-12	1	0	1	1	1
group_559		hypothetical protein	0	47	46	37	0	44.0476	0	1.59355e-12	3.73209e-09	7.53958e-12	1	0	1	1	1
group_191		hypothetical protein	0	47	46	37	0	44.0476	0	1.59355e-12	3.73209e-09	7.53958e-12	1	0	1	1	1
group_2379	hin_1	DNA-invertase hin	0	46	46	38	0	45.2381	0	3.97925e-12	9.31941e-09	1.78191e-11	1	0	1	1	1
group_2245		hypothetical protein	0	46	46	38	0	45.2381	0	3.97925e-12	9.31941e-09	1.78191e-11	1	0	1	1	1
group_2173		hypothetical protein	0	46	46	38	0	45.2381	0	3.97925e-12	9.31941e-09	1.78191e-11	1	0	1	1	1
group_2142		hypothetical protein	0	46	46	38	0	45.2381	0	3.97925e-12	9.31941e-09	1.78191e-11	1	0	1	1	1
group_2123		hypothetical protein	0	46	46	38	0	45.2381	0	3.97925e-12	9.31941e-09	1.78191e-11	1	0	1	1	1
group_2097		hypothetical protein	0	46	46	38	0	45.2381	0	3.97925e-12	9.31941e-09	1.78191e-11	1	0	1	1	1
group_2082		hypothetical protein	0	46	46	38	0	45.2381	0	3.97925e-12	9.31941e-09	1.78191e-11	1	0	1	1	1
tfaE_4~~~tfaE_3	tfaE_4;tfaE_3	Prophage tail fiber assembly protein TfaE	0	46	46	38	0	45.2381	0	3.97925e-12	9.31941e-09	1.78191e-11	1	0	1	1	1
xerD_2	;xerD_2	hypothetical protein;Tyrosine recombinase XerD	0	46	46	38	0	45.2381	0	3.97925e-12	9.31941e-09	1.78191e-11	1	0	1	1	1
group_1924		IS3 family transposase ISEc25;IS3 family transposase IS3411	0	46	46	38	0	45.2381	0	3.97925e-12	9.31941e-09	1.78191e-11	1	0	1	1	1
group_1840		hypothetical protein	0	46	46	38	0	45.2381	0	3.97925e-12	9.31941e-09	1.78191e-11	1	0	1	1	1
group_1809		hypothetical protein	0	46	46	38	0	45.2381	0	3.97925e-12	9.31941e-09	1.78191e-11	1	0	1	1	1
group_1568		hypothetical protein	0	46	46	38	0	45.2381	0	3.97925e-12	9.31941e-09	1.78191e-11	1	0	1	1	1
group_1119		hypothetical protein	0	46	46	38	0	45.2381	0	3.97925e-12	9.31941e-09	1.78191e-11	1	0	1	1	1
group_1086		hypothetical protein	0	46	46	38	0	45.2381	0	3.97925e-12	9.31941e-09	1.78191e-11	1	0	1	1	1
group_1049		hypothetical protein	0	46	46	38	0	45.2381	0	3.97925e-12	9.31941e-09	1.78191e-11	1	0	1	1	1
group_1006		hypothetical protein	0	46	46	38	0	45.2381	0	3.97925e-12	9.31941e-09	1.78191e-11	1	0	1	1	1
group_862		hypothetical protein	0	46	46	38	0	45.2381	0	3.97925e-12	9.31941e-09	1.78191e-11	1	0	1	1	1
group_843		hypothetical protein	0	46	46	38	0	45.2381	0	3.97925e-12	9.31941e-09	1.78191e-11	1	0	1	1	1
group_760		hypothetical protein	0	46	46	38	0	45.2381	0	3.97925e-12	9.31941e-09	1.78191e-11	1	0	1	1	1
group_680		hypothetical protein	0	46	46	38	0	45.2381	0	3.97925e-12	9.31941e-09	1.78191e-11	1	0	1	1	1
group_327		hypothetical protein	0	46	46	38	0	45.2381	0	3.97925e-12	9.31941e-09	1.78191e-11	1	0	1	1	1
group_251		hypothetical protein	0	46	46	38	0	45.2381	0	3.97925e-12	9.31941e-09	1.78191e-11	1	0	1	1	1
group_158		hypothetical protein	0	46	46	38	0	45.2381	0	3.97925e-12	9.31941e-09	1.78191e-11	1	0	1	1	1
group_117		hypothetical protein	0	46	46	38	0	45.2381	0	3.97925e-12	9.31941e-09	1.78191e-11	1	0	1	1	1
group_80		hypothetical protein	0	46	46	38	0	45.2381	0	3.97925e-12	9.31941e-09	1.78191e-11	1	0	1	1	1
group_68		hypothetical protein	0	46	46	38	0	45.2381	0	3.97925e-12	9.31941e-09	1.78191e-11	1	0	1	1	1
group_2070		hypothetical protein	0	45	46	39	0	46.4286	0	1.10442e-11	2.58654e-08	4.8528e-11	1	0	1	1	1
group_2015		hypothetical protein	0	45	46	39	0	46.4286	0	1.10442e-11	2.58654e-08	4.8528e-11	1	0	1	1	1
group_1872		hypothetical protein	0	45	46	39	0	46.4286	0	1.10442e-11	2.58654e-08	4.8528e-11	1	0	1	1	1
group_1810		hypothetical protein	0	45	46	39	0	46.4286	0	1.10442e-11	2.58654e-08	4.8528e-11	1	0	1	1	1
group_1500		hypothetical protein	0	45	46	39	0	46.4286	0	1.10442e-11	2.58654e-08	4.8528e-11	1	0	1	1	1
group_415		hypothetical protein	0	45	46	39	0	46.4286	0	1.10442e-11	2.58654e-08	4.8528e-11	1	0	1	1	1
group_388		hypothetical protein	0	45	46	39	0	46.4286	0	1.10442e-11	2.58654e-08	4.8528e-11	1	0	1	1	1
intS_4	intS_4	Prophage integrase IntS	0	45	46	39	0	46.4286	0	1.10442e-11	2.58654e-08	4.8528e-11	1	0	1	1	1
group_2186		hypothetical protein	0	44	46	40	0	47.619	0	1.63383e-11	3.82642e-08	7.04682e-11	1	0	1	1	1
group_1891		hypothetical protein	0	44	46	40	0	47.619	0	1.63383e-11	3.82642e-08	7.04682e-11	1	0	1	1	1
group_993		hypothetical protein	0	44	46	40	0	47.619	0	1.63383e-11	3.82642e-08	7.04682e-11	1	0	1	1	1
lexA_3	lexA_3	LexA repressor	0	44	46	40	0	47.619	0	1.63383e-11	3.82642e-08	7.04682e-11	1	0	1	1	1
group_422		hypothetical protein	0	44	46	40	0	47.619	0	1.63383e-11	3.82642e-08	7.04682e-11	1	0	1	1	1
group_396		hypothetical protein	0	44	46	40	0	47.619	0	1.63383e-11	3.82642e-08	7.04682e-11	1	0	1	1	1
group_2194		hypothetical protein	0	43	46	41	0	48.8095	0	3.81178e-11	8.92719e-08	1.58565e-10	1	0	1	1	1
group_1936		hypothetical protein	0	43	46	41	0	48.8095	0	3.81178e-11	8.92719e-08	1.58565e-10	1	0	1	1	1
group_1673		hypothetical protein	0	43	46	41	0	48.8095	0	3.81178e-11	8.92719e-08	1.58565e-10	1	0	1	1	1
group_1610		hypothetical protein	0	43	46	41	0	48.8095	0	3.81178e-11	8.92719e-08	1.58565e-10	1	0	1	1	1
group_1366		hypothetical protein	0	43	46	41	0	48.8095	0	3.81178e-11	8.92719e-08	1.58565e-10	1	0	1	1	1
group_1252		hypothetical protein	0	43	46	41	0	48.8095	0	3.81178e-11	8.92719e-08	1.58565e-10	1	0	1	1	1
group_1251		hypothetical protein	0	43	46	41	0	48.8095	0	3.81178e-11	8.92719e-08	1.58565e-10	1	0	1	1	1
group_1194		hypothetical protein	0	43	46	41	0	48.8095	0	3.81178e-11	8.92719e-08	1.58565e-10	1	0	1	1	1
group_1020		hypothetical protein	0	43	46	41	0	48.8095	0	3.81178e-11	8.92719e-08	1.58565e-10	1	0	1	1	1
group_934		hypothetical protein	0	43	46	41	0	48.8095	0	3.81178e-11	8.92719e-08	1.58565e-10	1	0	1	1	1
group_852		hypothetical protein	0	43	46	41	0	48.8095	0	3.81178e-11	8.92719e-08	1.58565e-10	1	0	1	1	1
group_826		hypothetical protein	0	43	46	41	0	48.8095	0	3.81178e-11	8.92719e-08	1.58565e-10	1	0	1	1	1
group_765		hypothetical protein	0	43	46	41	0	48.8095	0	3.81178e-11	8.92719e-08	1.58565e-10	1	0	1	1	1
group_759		hypothetical protein	0	43	46	41	0	48.8095	0	3.81178e-11	8.92719e-08	1.58565e-10	1	0	1	1	1
group_668		hypothetical protein	0	43	46	41	0	48.8095	0	3.81178e-11	8.92719e-08	1.58565e-10	1	0	1	1	1
group_601		hypothetical protein	0	43	46	41	0	48.8095	0	3.81178e-11	8.92719e-08	1.58565e-10	1	0	1	1	1
group_73		hypothetical protein	0	43	46	41	0	48.8095	0	3.81178e-11	8.92719e-08	1.58565e-10	1	0	1	1	1
group_2270	klcA_2;klcA	Antirestriction protein KlcA	0	41	46	43	0	51.1905	0	2.68626e-10	6.29123e-07	1.04505e-09	1	0	1	1	1
group_2175		hypothetical protein	0	41	46	43	0	51.1905	0	2.68626e-10	6.29123e-07	1.04505e-09	1	0	1	1	1
group_2160		hypothetical protein	0	41	46	43	0	51.1905	0	2.68626e-10	6.29123e-07	1.04505e-09	1	0	1	1	1
group_1597		hypothetical protein	0	41	46	43	0	51.1905	0	2.68626e-10	6.29123e-07	1.04505e-09	1	0	1	1	1
group_2032		hypothetical protein	0	40	46	44	0	52.381	0	3.23799e-10	7.58338e-07	1.22313e-09	1	0	1	1	1
group_1995		hypothetical protein	0	40	46	44	0	52.381	0	3.23799e-10	7.58338e-07	1.22313e-09	1	0	1	1	1
group_1714	hokE_2	Toxic protein HokE	0	40	46	44	0	52.381	0	3.23799e-10	7.58338e-07	1.22313e-09	1	0	1	1	1
group_1596		hypothetical protein	0	40	46	44	0	52.381	0	3.23799e-10	7.58338e-07	1.22313e-09	1	0	1	1	1
group_1573		hypothetical protein	0	40	46	44	0	52.381	0	3.23799e-10	7.58338e-07	1.22313e-09	1	0	1	1	1
group_1485		hypothetical protein	0	40	46	44	0	52.381	0	3.23799e-10	7.58338e-07	1.22313e-09	1	0	1	1	1
group_1179		hypothetical protein	0	40	46	44	0	52.381	0	3.23799e-10	7.58338e-07	1.22313e-09	1	0	1	1	1
group_1131		hypothetical protein	0	40	46	44	0	52.381	0	3.23799e-10	7.58338e-07	1.22313e-09	1	0	1	1	1
group_1130		hypothetical protein	0	40	46	44	0	52.381	0	3.23799e-10	7.58338e-07	1.22313e-09	1	0	1	1	1
insK	insK	Putative transposase InsK for insertion sequence element IS150	0	40	46	44	0	52.381	0	3.23799e-10	7.58338e-07	1.22313e-09	1	0	1	1	1
rapA_2	rapA_2	RNA polymerase-associated protein RapA	0	40	46	44	0	52.381	0	3.23799e-10	7.58338e-07	1.22313e-09	1	0	1	1	1
group_10		hypothetical protein	0	40	46	44	0	52.381	0	3.23799e-10	7.58338e-07	1.22313e-09	1	0	1	1	1
tuf1~~~tufB	tuf1;tufB	Elongation factor Tu 1;Elongation factor Tu 2	0	39	46	45	0	53.5714	0	7.44889e-10	1.74453e-06	2.78234e-09	1	0	1	1	1
group_1678		hypothetical protein	0	39	46	45	0	53.5714	0	7.44889e-10	1.74453e-06	2.78234e-09	1	0	1	1	1
group_2386		hypothetical protein	0	38	46	46	0	54.7619	0	1.85237e-09	4.33826e-06	6.79978e-09	1	0	1	1	1
group_2384		hypothetical protein	0	38	46	46	0	54.7619	0	1.85237e-09	4.33826e-06	6.79978e-09	1	0	1	1	1
group_2347		hypothetical protein	0	38	46	46	0	54.7619	0	1.85237e-09	4.33826e-06	6.79978e-09	1	0	1	1	1
group_2262		hypothetical protein	0	38	46	46	0	54.7619	0	1.85237e-09	4.33826e-06	6.79978e-09	1	0	1	1	1
group_2253		hypothetical protein	0	38	46	46	0	54.7619	0	1.85237e-09	4.33826e-06	6.79978e-09	1	0	1	1	1
group_2244		hypothetical protein	0	38	46	46	0	54.7619	0	1.85237e-09	4.33826e-06	6.79978e-09	1	0	1	1	1
group_2126		hypothetical protein	0	38	46	46	0	54.7619	0	1.85237e-09	4.33826e-06	6.79978e-09	1	0	1	1	1
group_2081		hypothetical protein	0	38	46	46	0	54.7619	0	1.85237e-09	4.33826e-06	6.79978e-09	1	0	1	1	1
group_1263		hypothetical protein	0	38	46	46	0	54.7619	0	1.85237e-09	4.33826e-06	6.79978e-09	1	0	1	1	1
group_2272		hypothetical protein	0	37	46	47	0	55.9524	0	2.49168e-09	5.83553e-06	8.73582e-09	1	0	1	1	1
group_2237		hypothetical protein	0	37	46	47	0	55.9524	0	2.49168e-09	5.83553e-06	8.73582e-09	1	0	1	1	1
group_2232		hypothetical protein	0	37	46	47	0	55.9524	0	2.49168e-09	5.83553e-06	8.73582e-09	1	0	1	1	1
group_2176		hypothetical protein	0	37	46	47	0	55.9524	0	2.49168e-09	5.83553e-06	8.73582e-09	1	0	1	1	1
group_2152		hypothetical protein	0	37	46	47	0	55.9524	0	2.49168e-09	5.83553e-06	8.73582e-09	1	0	1	1	1
group_2100		hypothetical protein	0	37	46	47	0	55.9524	0	2.49168e-09	5.83553e-06	8.73582e-09	1	0	1	1	1
group_2089		hypothetical protein	0	37	46	47	0	55.9524	0	2.49168e-09	5.83553e-06	8.73582e-09	1	0	1	1	1
group_2051		hypothetical protein	0	37	46	47	0	55.9524	0	2.49168e-09	5.83553e-06	8.73582e-09	1	0	1	1	1
group_1960		hypothetical protein	0	37	46	47	0	55.9524	0	2.49168e-09	5.83553e-06	8.73582e-09	1	0	1	1	1
group_1957		hypothetical protein	0	37	46	47	0	55.9524	0	2.49168e-09	5.83553e-06	8.73582e-09	1	0	1	1	1
group_1944		hypothetical protein	0	37	46	47	0	55.9524	0	2.49168e-09	5.83553e-06	8.73582e-09	1	0	1	1	1
group_1943		hypothetical protein	0	37	46	47	0	55.9524	0	2.49168e-09	5.83553e-06	8.73582e-09	1	0	1	1	1
group_1926		hypothetical protein	0	37	46	47	0	55.9524	0	2.49168e-09	5.83553e-06	8.73582e-09	1	0	1	1	1
group_1925		hypothetical protein	0	37	46	47	0	55.9524	0	2.49168e-09	5.83553e-06	8.73582e-09	1	0	1	1	1
group_1909		hypothetical protein	0	37	46	47	0	55.9524	0	2.49168e-09	5.83553e-06	8.73582e-09	1	0	1	1	1
group_1599		hypothetical protein	0	37	46	47	0	55.9524	0	2.49168e-09	5.83553e-06	8.73582e-09	1	0	1	1	1
group_1312		hypothetical protein	0	37	46	47	0	55.9524	0	2.49168e-09	5.83553e-06	8.73582e-09	1	0	1	1	1
group_1115		hypothetical protein	0	37	46	47	0	55.9524	0	2.49168e-09	5.83553e-06	8.73582e-09	1	0	1	1	1
group_1095		hypothetical protein	0	37	46	47	0	55.9524	0	2.49168e-09	5.83553e-06	8.73582e-09	1	0	1	1	1
group_1025		hypothetical protein	0	37	46	47	0	55.9524	0	2.49168e-09	5.83553e-06	8.73582e-09	1	0	1	1	1
group_962		hypothetical protein	0	37	46	47	0	55.9524	0	2.49168e-09	5.83553e-06	8.73582e-09	1	0	1	1	1
group_904		hypothetical protein	0	37	46	47	0	55.9524	0	2.49168e-09	5.83553e-06	8.73582e-09	1	0	1	1	1
group_775		hypothetical protein	0	37	46	47	0	55.9524	0	2.49168e-09	5.83553e-06	8.73582e-09	1	0	1	1	1
group_594		hypothetical protein	0	37	46	47	0	55.9524	0	2.49168e-09	5.83553e-06	8.73582e-09	1	0	1	1	1
dnaK_1	dnaK_1	Chaperone protein DnaK	0	37	46	47	0	55.9524	0	2.49168e-09	5.83553e-06	8.73582e-09	1	0	1	1	1
group_387		hypothetical protein	0	37	46	47	0	55.9524	0	2.49168e-09	5.83553e-06	8.73582e-09	1	0	1	1	1
group_222		hypothetical protein	0	37	46	47	0	55.9524	0	2.49168e-09	5.83553e-06	8.73582e-09	1	0	1	1	1
group_2649		hypothetical protein	0	36	46	48	0	57.1429	0	5.30995e-09	1.24359e-05	1.83691e-08	1	0	1	1	1
group_2286		hypothetical protein	0	36	46	48	0	57.1429	0	5.30995e-09	1.24359e-05	1.83691e-08	1	0	1	1	1
group_1603		hypothetical protein	0	36	46	48	0	57.1429	0	5.30995e-09	1.24359e-05	1.83691e-08	1	0	1	1	1
group_1565		hypothetical protein	0	36	46	48	0	57.1429	0	5.30995e-09	1.24359e-05	1.83691e-08	1	0	1	1	1
group_1465		hypothetical protein	0	36	46	48	0	57.1429	0	5.30995e-09	1.24359e-05	1.83691e-08	1	0	1	1	1
group_927		hypothetical protein	0	36	46	48	0	57.1429	0	5.30995e-09	1.24359e-05	1.83691e-08	1	0	1	1	1
group_2391		hypothetical protein	0	35	46	49	0	58.3333	0	1.19156e-08	2.79064e-05	4.03272e-08	1	0	1	1	1
group_2052		hypothetical protein	0	35	46	49	0	58.3333	0	1.19156e-08	2.79064e-05	4.03272e-08	1	0	1	1	1
group_1525		hypothetical protein	0	35	46	49	0	58.3333	0	1.19156e-08	2.79064e-05	4.03272e-08	1	0	1	1	1
group_1503		hypothetical protein	0	35	46	49	0	58.3333	0	1.19156e-08	2.79064e-05	4.03272e-08	1	0	1	1	1
group_1396		hypothetical protein	0	35	46	49	0	58.3333	0	1.19156e-08	2.79064e-05	4.03272e-08	1	0	1	1	1
group_1376		hypothetical protein	0	35	46	49	0	58.3333	0	1.19156e-08	2.79064e-05	4.03272e-08	1	0	1	1	1
group_1360		hypothetical protein	0	35	46	49	0	58.3333	0	1.19156e-08	2.79064e-05	4.03272e-08	1	0	1	1	1
group_1102		hypothetical protein	0	35	46	49	0	58.3333	0	1.19156e-08	2.79064e-05	4.03272e-08	1	0	1	1	1
group_644		hypothetical protein	0	35	46	49	0	58.3333	0	1.19156e-08	2.79064e-05	4.03272e-08	1	0	1	1	1
group_519		hypothetical protein	0	35	46	49	0	58.3333	0	1.19156e-08	2.79064e-05	4.03272e-08	1	0	1	1	1
mshA_2~~~mshA_3	mshA_2;mshA_3	D-inositol-3-phosphate glycosyltransferase	0	34	46	50	0	59.5238	0	2.86856e-08	6.71817e-05	9.66643e-08	1	0	1	1	1
group_1490		hypothetical protein	0	34	46	50	0	59.5238	0	2.86856e-08	6.71817e-05	9.66643e-08	1	0	1	1	1
group_1831		IS66 family transposase ISEc8	0	33	46	51	0	60.7143	0	3.52932e-08	8.26568e-05	1.1825e-07	1	0	1	1	1
group_1344		hypothetical protein	0	33	46	51	0	60.7143	0	3.52932e-08	8.26568e-05	1.1825e-07	1	0	1	1	1
group_983		hypothetical protein	0	33	46	51	0	60.7143	0	3.52932e-08	8.26568e-05	1.1825e-07	1	0	1	1	1
group_1746		hypothetical protein	0	31	46	53	0	63.0952	0	1.57859e-07	0.000369706	5.22183e-07	1	0	1	1	1
group_1743		hypothetical protein	0	31	46	53	0	63.0952	0	1.57859e-07	0.000369706	5.22183e-07	1	0	1	1	1
group_1384		hypothetical protein	0	31	46	53	0	63.0952	0	1.57859e-07	0.000369706	5.22183e-07	1	0	1	1	1
group_2579		hypothetical protein	0	30	46	54	0	64.2857	0	3.63089e-07	0.000850354	1.19432e-06	1	0	1	1	1
bla	;bla	Beta-lactamase TEM-12;Beta-lactamase TEM	0	29	46	55	0	65.4762	0	4.26933e-07	0.000999878	1.39648e-06	1	0	1	1	1
group_336		hypothetical protein	0	28	46	56	0	66.6667	0	8.50647e-07	0.00199222	2.77467e-06	1	0	1	1	1
group_1787		IS200/IS605 family transposase IS609	0	27	46	57	0	67.8571	0	1.76632e-06	0.00413673	5.56012e-06	2	0	2	0.5	0.5
group_2069	folP_2	Dihydropteroate synthase	0	26	46	58	0	69.0476	0	3.85765e-06	0.00903461	1.20301e-05	1	0	1	1	1
group_696		hypothetical protein	0	26	46	58	0	69.0476	0	3.85765e-06	0.00903461	1.20301e-05	1	0	1	1	1
neo	neo	Aminoglycoside 3'-phosphotransferase	0	26	46	58	0	69.0476	0	3.85765e-06	0.00903461	1.20301e-05	1	0	1	1	1
group_380		hypothetical protein	0	26	46	58	0	69.0476	0	3.85765e-06	0.00903461	1.20301e-05	1	0	1	1	1
group_1484		hypothetical protein	0	25	46	59	0	70.2381	0	4.48211e-06	0.0104971	1.39404e-05	1	0	1	1	1
group_1974		hypothetical protein	0	24	46	60	0	71.4286	0	8.59709e-06	0.0201344	2.55918e-05	1	0	1	1	1
group_1470		hypothetical protein	0	24	46	60	0	71.4286	0	8.59709e-06	0.0201344	2.55918e-05	1	0	1	1	1
group_940		hypothetical protein	0	24	46	60	0	71.4286	0	8.59709e-06	0.0201344	2.55918e-05	1	0	1	1	1
group_2135		hypothetical protein	0	23	46	61	0	72.619	0	1.70715e-05	0.0399814	4.85801e-05	1	0	1	1	1
group_2205		hypothetical protein	0	22	46	62	0	73.8095	0	3.53567e-05	0.0828054	9.96455e-05	1	0	1	1	1
folA	;folA	hypothetical protein;Dihydrofolate reductase	0	22	46	62	0	73.8095	0	3.53567e-05	0.0828054	9.96455e-05	1	0	1	1	1
group_1443		hypothetical protein	0	22	46	62	0	73.8095	0	3.53567e-05	0.0828054	9.96455e-05	1	0	1	1	1
group_1393		hypothetical protein	0	22	46	62	0	73.8095	0	3.53567e-05	0.0828054	9.96455e-05	1	0	1	1	1
group_355		hypothetical protein	0	22	46	62	0	73.8095	0	3.53567e-05	0.0828054	9.96455e-05	1	0	1	1	1
group_2014		hypothetical protein	0	19	46	65	0	77.381	0	0.000145635	0.341076	0.000399855	1	0	1	1	1
group_1970		hypothetical protein	0	19	46	65	0	77.381	0	0.000145635	0.341076	0.000399855	1	0	1	1	1
group_1342		hypothetical protein	0	19	46	65	0	77.381	0	0.000145635	0.341076	0.000399855	1	0	1	1	1
group_2381		hypothetical protein	0	17	46	67	0	79.7619	0	0.000584842	1	0.00156358	1	0	1	1	1
group_2356		hypothetical protein	0	17	46	67	0	79.7619	0	0.000584842	1	0.00156358	1	0	1	1	1
group_2207		hypothetical protein	0	17	46	67	0	79.7619	0	0.000584842	1	0.00156358	1	0	1	1	1
group_1958		hypothetical protein	0	17	46	67	0	79.7619	0	0.000584842	1	0.00156358	1	0	1	1	1
group_1931		hypothetical protein	0	17	46	67	0	79.7619	0	0.000584842	1	0.00156358	1	0	1	1	1
group_1097		hypothetical protein	0	17	46	67	0	79.7619	0	0.000584842	1	0.00156358	1	0	1	1	1
group_748		hypothetical protein	0	17	46	67	0	79.7619	0	0.000584842	1	0.00156358	1	0	1	1	1
group_2377		hypothetical protein	0	16	46	68	0	80.9524	0	0.000612665	1	0.00162683	1	0	1	1	1
rrrD_1~~~rrrD_2	rrrD_1;rrrD_2	Lysozyme RrrD	0	16	46	68	0	80.9524	0	0.000612665	1	0.00162683	1	0	1	1	1
group_2580	mshA_3	D-inositol-3-phosphate glycosyltransferase	0	15	46	69	0	82.1429	0	0.00111754	1	0.00286669	1	0	1	1	1
group_2323		hypothetical protein	0	15	46	69	0	82.1429	0	0.00111754	1	0.00286669	2	0	2	0.5	0.5
group_2302		hypothetical protein	0	15	46	69	0	82.1429	0	0.00111754	1	0.00286669	1	0	1	1	1
group_2210		hypothetical protein	0	15	46	69	0	82.1429	0	0.00111754	1	0.00286669	1	0	1	1	1
group_2138		hypothetical protein	0	15	46	69	0	82.1429	0	0.00111754	1	0.00286669	1	0	1	1	1
group_2137		hypothetical protein	0	15	46	69	0	82.1429	0	0.00111754	1	0.00286669	1	0	1	1	1
group_2115		hypothetical protein	0	15	46	69	0	82.1429	0	0.00111754	1	0.00286669	1	0	1	1	1
group_2114		hypothetical protein	0	15	46	69	0	82.1429	0	0.00111754	1	0.00286669	1	0	1	1	1
group_2109		hypothetical protein	0	15	46	69	0	82.1429	0	0.00111754	1	0.00286669	1	0	1	1	1
group_1965		hypothetical protein	0	15	46	69	0	82.1429	0	0.00111754	1	0.00286669	1	0	1	1	1
group_1959		hypothetical protein	0	15	46	69	0	82.1429	0	0.00111754	1	0.00286669	1	0	1	1	1
group_1921		hypothetical protein	0	15	46	69	0	82.1429	0	0.00111754	1	0.00286669	1	0	1	1	1
group_1206		hypothetical protein	0	15	46	69	0	82.1429	0	0.00111754	1	0.00286669	1	0	1	1	1
group_1045		hypothetical protein	0	15	46	69	0	82.1429	0	0.00111754	1	0.00286669	1	0	1	1	1
group_1019		hypothetical protein	0	15	46	69	0	82.1429	0	0.00111754	1	0.00286669	1	0	1	1	1
group_820		hypothetical protein	0	15	46	69	0	82.1429	0	0.00111754	1	0.00286669	1	0	1	1	1
group_771		hypothetical protein	0	15	46	69	0	82.1429	0	0.00111754	1	0.00286669	1	0	1	1	1
group_2295		hypothetical protein	0	14	46	70	0	83.3333	0	0.00209924	1	0.00513196	1	0	1	1	1
group_2037		hypothetical protein	0	14	46	70	0	83.3333	0	0.00209924	1	0.00513196	1	0	1	1	1
group_1971		ISAs1 family transposase ISEc1	0	14	46	70	0	83.3333	0	0.00209924	1	0.00513196	1	0	1	1	1
group_1948		hypothetical protein	0	14	46	70	0	83.3333	0	0.00209924	1	0.00513196	1	0	1	1	1
group_1700		hypothetical protein	0	14	46	70	0	83.3333	0	0.00209924	1	0.00513196	1	0	1	1	1
group_1640		hypothetical protein	0	14	46	70	0	83.3333	0	0.00209924	1	0.00513196	1	0	1	1	1
group_1566		hypothetical protein	0	14	46	70	0	83.3333	0	0.00209924	1	0.00513196	1	0	1	1	1
group_1550		hypothetical protein	0	14	46	70	0	83.3333	0	0.00209924	1	0.00513196	1	0	1	1	1
group_1545		hypothetical protein	0	14	46	70	0	83.3333	0	0.00209924	1	0.00513196	1	0	1	1	1
group_1536		hypothetical protein	0	14	46	70	0	83.3333	0	0.00209924	1	0.00513196	1	0	1	1	1
group_1517		hypothetical protein	0	14	46	70	0	83.3333	0	0.00209924	1	0.00513196	1	0	1	1	1
group_1319		hypothetical protein	0	14	46	70	0	83.3333	0	0.00209924	1	0.00513196	1	0	1	1	1
group_1104		hypothetical protein	0	14	46	70	0	83.3333	0	0.00209924	1	0.00513196	1	0	1	1	1
iraM	iraM	Anti-adapter protein IraM	0	14	46	70	0	83.3333	0	0.00209924	1	0.00513196	1	0	1	1	1
group_1050		hypothetical protein	0	14	46	70	0	83.3333	0	0.00209924	1	0.00513196	1	0	1	1	1
group_1022		hypothetical protein	0	14	46	70	0	83.3333	0	0.00209924	1	0.00513196	1	0	1	1	1
group_1007		hypothetical protein	0	14	46	70	0	83.3333	0	0.00209924	1	0.00513196	1	0	1	1	1
group_863		hypothetical protein	0	14	46	70	0	83.3333	0	0.00209924	1	0.00513196	1	0	1	1	1
tfaE_1	tfaE_1	Prophage tail fiber assembly protein TfaE	0	14	46	70	0	83.3333	0	0.00209924	1	0.00513196	1	0	1	1	1
ompX_3	ompX_3	Outer membrane protein X	0	14	46	70	0	83.3333	0	0.00209924	1	0.00513196	1	0	1	1	1
group_617		hypothetical protein	0	14	46	70	0	83.3333	0	0.00209924	1	0.00513196	1	0	1	1	1
group_237		hypothetical protein	0	14	46	70	0	83.3333	0	0.00209924	1	0.00513196	1	0	1	1	1
group_206		hypothetical protein	0	14	46	70	0	83.3333	0	0.00209924	1	0.00513196	1	0	1	1	1
group_200		hypothetical protein	0	14	46	70	0	83.3333	0	0.00209924	1	0.00513196	1	0	1	1	1
group_123		putative type I restriction enzymeP M protein	0	14	46	70	0	83.3333	0	0.00209924	1	0.00513196	1	0	1	1	1
group_93		hypothetical protein	0	14	46	70	0	83.3333	0	0.00209924	1	0.00513196	1	0	1	1	1
hsdS	hsdS	Type-1 restriction enzyme EcoKI specificity protein	0	14	46	70	0	83.3333	0	0.00209924	1	0.00513196	1	0	1	1	1
group_29		hypothetical protein	0	14	46	70	0	83.3333	0	0.00209924	1	0.00513196	1	0	1	1	1
group_11		hypothetical protein	0	14	46	70	0	83.3333	0	0.00209924	1	0.00513196	1	0	1	1	1
group_2578	mshA_3	D-inositol-3-phosphate glycosyltransferase	0	13	46	71	0	84.5238	0	0.00406772	1	0.0098619	1	0	1	1	1
group_2266		hypothetical protein	0	13	46	71	0	84.5238	0	0.00406772	1	0.0098619	1	0	1	1	1
group_2234		IS66 family transposase ISCro1;IS66 family transposase IS679	0	13	46	71	0	84.5238	0	0.00406772	1	0.0098619	1	0	1	1	1
group_2233		hypothetical protein	0	11	46	73	0	86.9048	0	0.00783516	1	0.0187819	1	0	1	1	1
group_2393		Tn3 family transposase ISPsy42	0	12	46	72	0	85.7143	0	0.00809647	1	0.0192899	1	0	1	1	1
group_2343		hypothetical protein	0	12	46	72	0	85.7143	0	0.00809647	1	0.0192899	2	0	2	0.5	0.5
group_2193		hypothetical protein	0	12	46	72	0	85.7143	0	0.00809647	1	0.0192899	1	0	1	1	1
group_1754		ISAs1 family transposase ISEc1	0	12	46	72	0	85.7143	0	0.00809647	1	0.0192899	1	0	1	1	1
hokC_2	;hokC_2	hypothetical protein;Toxic protein HokC	0	10	46	74	0	88.0952	0	0.0141413	1	0.032791	1	0	1	1	1
group_1863		hypothetical protein	0	10	46	74	0	88.0952	0	0.0141413	1	0.032791	1	0	1	1	1
group_1633		hypothetical protein	0	10	46	74	0	88.0952	0	0.0141413	1	0.032791	1	0	1	1	1
group_1612		hypothetical protein	0	10	46	74	0	88.0952	0	0.0141413	1	0.032791	1	0	1	1	1
group_1352		hypothetical protein	0	10	46	74	0	88.0952	0	0.0141413	1	0.032791	1	0	1	1	1
group_1234		hypothetical protein	0	10	46	74	0	88.0952	0	0.0141413	1	0.032791	1	0	1	1	1
group_1180		hypothetical protein	0	10	46	74	0	88.0952	0	0.0141413	1	0.032791	1	0	1	1	1
group_1174		hypothetical protein	0	10	46	74	0	88.0952	0	0.0141413	1	0.032791	1	0	1	1	1
group_1113		hypothetical protein	0	10	46	74	0	88.0952	0	0.0141413	1	0.032791	1	0	1	1	1
group_1112		hypothetical protein	0	10	46	74	0	88.0952	0	0.0141413	1	0.032791	1	0	1	1	1
group_1058		hypothetical protein	0	10	46	74	0	88.0952	0	0.0141413	1	0.032791	1	0	1	1	1
group_951		hypothetical protein	0	10	46	74	0	88.0952	0	0.0141413	1	0.032791	1	0	1	1	1
group_936		hypothetical protein	0	10	46	74	0	88.0952	0	0.0141413	1	0.032791	1	0	1	1	1
hns_2	hns_2	DNA-binding protein H-NS	0	10	46	74	0	88.0952	0	0.0141413	1	0.032791	1	0	1	1	1
group_789		hypothetical protein	0	10	46	74	0	88.0952	0	0.0141413	1	0.032791	1	0	1	1	1
group_706		hypothetical protein	0	10	46	74	0	88.0952	0	0.0141413	1	0.032791	1	0	1	1	1
group_500		hypothetical protein	0	10	46	74	0	88.0952	0	0.0141413	1	0.032791	1	0	1	1	1
group_371		hypothetical protein	0	10	46	74	0	88.0952	0	0.0141413	1	0.032791	1	0	1	1	1
group_348		hypothetical protein	0	10	46	74	0	88.0952	0	0.0141413	1	0.032791	1	0	1	1	1
group_339		hypothetical protein	0	10	46	74	0	88.0952	0	0.0141413	1	0.032791	1	0	1	1	1
group_314		hypothetical protein	0	10	46	74	0	88.0952	0	0.0141413	1	0.032791	1	0	1	1	1
intA_2	intA_2	Prophage integrase IntA	0	10	46	74	0	88.0952	0	0.0141413	1	0.032791	1	0	1	1	1
group_165		hypothetical protein	0	10	46	74	0	88.0952	0	0.0141413	1	0.032791	1	0	1	1	1
group_113		hypothetical protein	0	10	46	74	0	88.0952	0	0.0141413	1	0.032791	1	0	1	1	1
group_90		hypothetical protein	0	10	46	74	0	88.0952	0	0.0141413	1	0.032791	1	0	1	1	1
group_1634		hypothetical protein	0	9	46	75	0	89.2857	0	0.0262412	1	0.0586982	1	0	1	1	1
group_1560		hypothetical protein	0	9	46	75	0	89.2857	0	0.0262412	1	0.0586982	1	0	1	1	1
group_1552		hypothetical protein	0	9	46	75	0	89.2857	0	0.0262412	1	0.0586982	1	0	1	1	1
yefM	yefM	Antitoxin YefM	0	9	46	75	0	89.2857	0	0.0262412	1	0.0586982	1	0	1	1	1
yoeB	yoeB	Toxin YoeB	0	9	46	75	0	89.2857	0	0.0262412	1	0.0586982	1	0	1	1	1
group_1245		hypothetical protein	0	9	46	75	0	89.2857	0	0.0262412	1	0.0586982	1	0	1	1	1
group_1189		hypothetical protein	0	9	46	75	0	89.2857	0	0.0262412	1	0.0586982	1	0	1	1	1
group_1168		hypothetical protein	0	9	46	75	0	89.2857	0	0.0262412	1	0.0586982	1	0	1	1	1
group_1002		hypothetical protein	0	9	46	75	0	89.2857	0	0.0262412	1	0.0586982	1	0	1	1	1
group_941		hypothetical protein	0	9	46	75	0	89.2857	0	0.0262412	1	0.0586982	1	0	1	1	1
group_445		hypothetical protein	0	9	46	75	0	89.2857	0	0.0262412	1	0.0586982	1	0	1	1	1
group_397		hypothetical protein	0	9	46	75	0	89.2857	0	0.0262412	1	0.0586982	1	0	1	1	1
group_375		hypothetical protein	0	9	46	75	0	89.2857	0	0.0262412	1	0.0586982	1	0	1	1	1
group_346		hypothetical protein	0	9	46	75	0	89.2857	0	0.0262412	1	0.0586982	1	0	1	1	1
group_343		hypothetical protein	0	9	46	75	0	89.2857	0	0.0262412	1	0.0586982	1	0	1	1	1
glfT1	glfT1	Galactofuranosyltransferase GlfT1	0	9	46	75	0	89.2857	0	0.0262412	1	0.0586982	1	0	1	1	1
group_297		UDP-glucose 4-epimerase	0	9	46	75	0	89.2857	0	0.0262412	1	0.0586982	1	0	1	1	1
glf	glf	UDP-galactopyranose mutase	0	9	46	75	0	89.2857	0	0.0262412	1	0.0586982	1	0	1	1	1
gtfA	gtfA	UDP-N-acetylglucosamine--peptide N-acetylglucosaminyltransferase GtfA subunit	0	9	46	75	0	89.2857	0	0.0262412	1	0.0586982	1	0	1	1	1
group_216	intS_1	Prophage integrase IntS	0	9	46	75	0	89.2857	0	0.0262412	1	0.0586982	1	0	1	1	1
group_213		hypothetical protein	0	9	46	75	0	89.2857	0	0.0262412	1	0.0586982	1	0	1	1	1
group_186		hypothetical protein	0	9	46	75	0	89.2857	0	0.0262412	1	0.0586982	1	0	1	1	1
rfbX	rfbX	Putative O-antigen transporter	0	9	46	75	0	89.2857	0	0.0262412	1	0.0586982	1	0	1	1	1
group_178		hypothetical protein	0	9	46	75	0	89.2857	0	0.0262412	1	0.0586982	1	0	1	1	1
group_51		hypothetical protein	0	9	46	75	0	89.2857	0	0.0262412	1	0.0586982	1	0	1	1	1
group_23		hypothetical protein	0	9	46	75	0	89.2857	0	0.0262412	1	0.0586982	1	0	1	1	1
group_2369		hypothetical protein	0	8	46	76	0	90.4762	0	0.0498744	1	0.110507	2	0	2	0.5	0.5
group_1889	traY	Relaxosome protein TraY	0	8	46	76	0	90.4762	0	0.0498744	1	0.110507	1	0	1	1	1
group_1812		hypothetical protein	0	8	46	76	0	90.4762	0	0.0498744	1	0.110507	2	0	2	0.5	0.5
traJ	traJ	Protein TraJ	0	8	46	76	0	90.4762	0	0.0498744	1	0.110507	1	0	1	1	1
