# Supplementary material for: Multidrug-Resistant Lineage of Enterotoxigenic Escherichia coli ST182 With Serotype O169:H41 in Airline Waste
Source: Front Microbiol. 2021 Sep 7;12:731050. doi: 10.3389/fmicb.2021.731050 (PMC8454413; doi:10.3389/fmicb.2021.731050)
Supplement: Supplementary file 5 [file Data_Sheet_5.XLSX]

## Sheet: CARD_summary
#FILE	NUM_FOUND	APH(3'')-Ib	APH(6)-Id	CRP	CTX-M-14	CTX-M-15	Escherichia_coli_acrA	Escherichia_coli_ampC	Escherichia_coli_ampC1_beta-lactamase	Escherichia_coli_ampH	Escherichia_coli_emrE	Escherichia_coli_mdfA	H-NS	OmpA	QnrD1	QnrS1	SHV-134	TEM-181	aadA5	acrB	acrD	acrE	acrF	acrS	bacA	baeR	baeS	cpxA	dfrA17	dfrA7	dfrA8	emrA	emrB	emrK	emrR	emrY	eptA	evgA	evgS	gadW	gadX	kdpE	marA	mdtA	mdtB	mdtC	mdtE	mdtF	mdtG
04d49d50-8b0c-11e6-95da-3c4a9275d6c8.fasta	51	100	100	100	.	.	100	100	100	100	100	100	100	96.89	.	.	.	99.25	.	100	100	100	100	100	99.76	100	100	100	.	.	.	100	100	100	100	100	100	100	100	100	100	99.71	100	100	100	100	100	100	100
05039c90-8b0c-11e6-95da-3c4a9275d6c8.fasta	52	100	100	100	.	.	100	100	100	100	100	100	100	96.89	.	.	.	99.25	.	100	100	100	100	100	99.76	100	100	100	.	.	100	100	100	100	100	100	100	100	100	100	100	99.71	100	100	100	100	100	100	100
050b3db0-8b0c-11e6-95da-3c4a9275d6c8.fasta	52	100	100	100	.	.	100	100	100	100	100	100	100	96.89	.	.	.	99.25	.	100	100	100	100	100	99.76	100	100	100	.	.	100	100	100	100	100	100	100	100	100	100	100	99.71	100	100	100	100	100	100	100
05f3c8f0-8b0c-11e6-95da-3c4a9275d6c8.fasta	46	.	.	100	.	.	100	100	100	100	100	100	100	96.89	.	.	.	.	.	100	100	100	100	100	99.76	100	100	100	.	.	.	100	100	100	100	100	100	100	100	100	100	99.71	100	100	100	100	100	100	100
069d2850-8b0c-11e6-95da-3c4a9275d6c8.fasta	48	.	.	100	100	.	100	100	100	100	100	100	100	96.89	.	.	.	.	.	100	100	100	100	100	99.76	100	100	100	.	.	.	100	100	100	100	100	100	100	100	100	100	99.71	100	100	100	100	100	100	100
06dcf070-8b0c-11e6-95da-3c4a9275d6c8.fasta	52	100	100	100	.	.	100	100	100	100	100	100	100	96.89	.	.	.	99.25	.	100	100	100	100	100	99.76	100	100	100	.	.	100	100	100	100	100	100	100	100	100	100	100	99.71	100	100	100	100	100	100	100
071a2080-8b0c-11e6-95da-3c4a9275d6c8.fasta	52	100	100	100	.	.	100	100	100	100	100	100	100	96.89	.	.	.	99.25	.	100	100	100	100	100	99.76	100	100	100	.	.	100	100	100	100	100	100	100	100	100	100	100	99.71	100	100	100	100	100	100	100
072962c0-8b0c-11e6-95da-3c4a9275d6c8.fasta	52	100	100	100	.	.	100	100	100	100	100	100	100	96.89	.	.	.	99.25	.	100	100	100	100	100	99.76	100	100	100	.	.	100	100	100	100	100	100	100	100	100	100	100	99.71	100	100	100	100	100	100	100
0cbe8620-8b0c-11e6-95da-3c4a9275d6c8.fasta	47	.	.	100	.	.	100	100	100	100	100	100	100	96.89	.	.	.	.	.	100	100	100	100	100	99.76	100	100	100	.	.	.	100	100	100	100	100	100	100	100	100	100	99.71	100	100	100	100	100	100	100
0dca77e0-8b0c-11e6-95da-3c4a9275d6c8_.fasta	51	100	100	100	.	.	100	100	100	100	100	100	100	96.89	.	.	.	.	.	100	100	100	100	100	99.76	100	100	100	.	.	100	100	100	100	100	100	100	100	100	100	100	99.71	100	99.28	100	100	100	100	100
0e122f40-8b0c-11e6-95da-3c4a9275d6c8.fasta	46	.	.	100	.	.	100	100	100	100	100	100	100	96.89	.	.	.	.	.	100	100	100	100	100	99.76	100	100	100	.	.	.	100	100	100	100	100	100	100	100	100	100	99.71	100	100	100	100	100	100	100
0eacc190-8b0c-11e6-95da-3c4a9275d6c8.fasta	52	100	100	100	.	.	100	100	100	100	100	100	100	96.89	.	.	.	99.25	.	100	100	100	100	100	99.76	100	100	100	.	.	100	100	100	100	100	100	100	100	100	100	100	99.71	100	100	100	100	100	100	100
0ecc5780-8b0c-11e6-95da-3c4a9275d6c8.fasta	51	100	100	100	.	.	100	100	100	100	100	100	100	96.89	.	.	.	99.25	.	100	100	100	100	100	99.76	100	100	100	.	.	100	100	100	100	100	100	100	100	100	100	100	99.71	100	100	100	100	100	100	100
0f108c70-8b0c-11e6-95da-3c4a9275d6c8.fasta	52	100	100	100	.	.	100	100	100	100	100	100	100	96.89	.	.	.	99.25	.	100	100	100	100	100	99.76	100	100	100	.	.	100	100	100	100	100	100	100	100	100	100	100	99.71	100	100	100	100	100	100	100
1245.fasta	47	.	.	100	.	.	100	100	100	100	100	100	100	96.89	.	.	.	.	.	100	100	100	100	100	99.76	100	100	100	.	.	.	100	100	100	100	100	100	100	100	100	100	99.71	100	100	100	100	100	100	100
1329.fasta	52	100	100	100	.	.	100	100	100	100	100	100	100	96.89	.	.	.	99.25	.	100	100	100	100	100	99.76	100	100	100	.	.	100	100	100	100	100	100	100	100	100	100	100	99.71	100	100	100	100	100	100	100
1484.fasta	47	.	.	100	.	.	100	100	100	100	100	100	100	96.89	.	.	.	.	.	100	100	100	100	100	99.76	100	100	100	.	.	.	100	100	100	100	100	100	100	100	100	100	99.71	100	100	100	100	100	100	100
2013C-4958.fasta	46	.	.	100	.	.	100	100	100	100	100	100	100	96.89	.	.	.	.	.	100	100	100	100	100	99.76	100	100	100	.	.	.	100	100	100	100	100	100	100	100	100	100	99.71	100	100	100	100	100	100	100
2014EL-1345-2.fasta	49	.	.	100	.	100	100	100	100	100	100	100	100	96.89	.	100	.	.	.	100	100	100	100	100	99.76	100	100	100	.	.	.	100	100	100	100	100	100	100	100	100	100	99.71	100	100	100	100	100	100	100
2016EL-1001a.fasta	52	100	100	100	.	.	100	100	100	100	100	100	100	96.89	.	.	.	99.25	.	100	100	100	100	100	99.76	100	100	100	.	.	100	100	100	100	100	100	100	100	100	100	100	99.71	100	100	100	100	100	100	100
2016EL-1097a.fasta	52	100	100	100	.	.	100	100	100	100	100	100	100	96.89	.	.	.	99.25	.	100	100	100	100	100	99.76	100	100	100	.	.	100	100	100	100	100	100	100	100	100	100	100	99.71	100	100	100	100	100	100	100
2017EL-1019b.fasta	47	.	.	100	.	.	100	100	100	100	100	100	100	96.89	.	.	.	.	.	100	100	100	100	100	99.76	100	100	100	.	.	.	100	100	100	100	100	100	100	100	100	100	99.71	100	100	100	100	100	100	100
285828.fasta	52	100	100	100	.	.	100	100	100	97.24	100	100	100	96.89	.	.	.	99.25	.	100	100	100	100	100	99.76	100	100	100	.	.	100	100	100	100	100	100	100	100	100	100	100	99.71	100	100	100	100	100	100	100
289639.fasta	52	100	100	100	.	.	100	100	100	100	100	100	100	96.89	.	.	.	99.25	.	100	100	100	100	100	99.76	100	100	100	.	.	100	100	100	100	100	100	100	100	100	100	100	99.71	100	100	100	100	100	100	100
312802.fasta	52	100	100	100	.	.	100	100	100	100	100	100	100	96.89	.	.	.	99.25	.	100	100	100	100	100	99.76	100	100	100	.	.	100	100	100	100	100	100	100	100	100	100	100	99.71	100	100	100	100	100	100	100
330502.fasta	47	.	.	100	.	.	100	100	100	100	100	100	100	96.89	.	.	.	.	.	100	100	100	100	100	99.76	100	100	100	.	.	.	100	100	100	100	100	100	100	100	100	100	99.71	100	100	100	100	100	100	100
348713.fasta	46	.	.	100	.	.	100	100	100	100	100	100	100	96.89	.	.	.	.	.	100	100	100	100	100	99.76	100	100	100	.	.	.	100	100	100	100	100	100	100	100	100	100	99.71	100	100	100	100	100	100	100
350666.fasta	46	.	.	100	.	.	100	100	100	100	100	100	100	96.89	.	.	.	.	.	100	100	100	100	100	99.76	100	100	100	.	.	.	100	100	100	100	100	100	100	100	100	100	99.71	100	100	100	100	100	100	100
353835.fasta	52	100	100	100	.	.	100	100	100	100	100	100	100	96.89	.	.	.	99.25	.	100	99.97	100	100	100	99.76	100	100	100	.	.	100	100	100	100	100	100	100	100	100	100	100	99.71	100	100	100	100	100	100	100
358418.fasta	48	.	.	100	.	.	100	100	100	100	100	100	100	96.89	.	.	.	.	.	100	100	100	100	100	99.76	100	100	100	.	.	100	100	100	100	100	100	100	100	100	100	100	99.71	100	100	100	100	100	100	100
363572.fasta	47	.	.	100	.	.	100	100	100	100	100	100	100	96.89	.	.	.	.	.	100	100	100	100	100	99.76	100	100	100	.	.	.	100	100	100	100	100	100	100	100	100	100	99.71	100	100	100	100	100	100	100
369863.fasta	52	100	100	100	.	.	100	100	100	100	100	100	100	96.89	.	.	.	99.25	.	100	100	100	100	100	99.76	100	100	100	.	.	100	100	100	100	100	100	100	100	100	100	100	99.71	100	100	100	100	100	100	100
369865.fasta	52	100	100	100	.	.	100	100	100	100	100	100	100	96.89	.	.	.	99.25	.	100	100	100	100	100	99.76	100	100	100	.	.	.	100	100	100	100	100	100	100	100	100	100	99.71	100	100	100	100	100	100	100
370.fasta	51	100	100	100	.	.	100	100	100	100	100	100	100	96.89	.	.	.	99.25	.	100	100	100	100	100	99.76	100	100	100	.	.	.	100	100	100	100	100	100	100	100	100	100	99.71	100	100	100	100	100	100	100
370608.fasta	46	.	.	100	.	.	100	100	100	100	100	100	100	96.89	.	.	.	.	.	100	100	100	100	100	99.76	100	100	100	.	.	.	100	100	100	100	100	100	100	100	100	100	99.71	100	100	100	100	100	100	100
370866.fasta	47	.	.	100	.	.	100	100	100	100	100	100	100	96.89	.	.	.	.	.	100	100	100	100	100	99.76	100	100	100	.	.	.	100	100	100	100	100	100	100	100	100	100	99.71	100	100	100	100	100	100	100
385483.fasta	49	.	.	100	.	.	100	100	100	100	100	100	100	96.89	.	.	100	.	.	100	100	100	100	100	99.76	100	100	100	.	.	.	100	100	100	100	100	100	100	100	100	100	99.71	100	100	100	100	100	100	100
393958.fasta	47	.	.	100	.	.	100	100	100	100	100	100	100	96.89	.	.	.	.	.	100	100	100	100	100	99.76	100	100	100	.	.	.	100	100	100	100	100	100	100	100	100	100	99.71	100	100	100	100	100	100	100
404715.fasta	47	.	.	100	.	.	100	100	100	100	100	100	100	96.89	.	.	.	.	.	100	100	100	100	100	99.76	100	100	100	.	.	.	100	100	100	100	100	100	100	100	100	100	99.71	100	100	100	100	100	100	100
623213.fasta	47	.	.	100	.	100	100	100	100	100	100	100	100	96.89	.	.	.	.	.	100	100	100	100	100	99.76	100	100	100	.	.	.	100	100	100	100	100	100	100	100	100	100	99.71	100	100	100	100	100	100	100
777331.fasta	52	100	100	100	.	.	100	100	100	100	100	100	100	96.89	.	.	.	99.25	.	100	100	100	100	100	99.76	100	100	100	.	.	100	100	100	100	100	100	100	100	100	100	100	99.71	100	100	100	100	100	100	100
783208.fasta	47	.	.	100	.	100	100	100	100	100	100	100	100	96.89	.	.	.	.	.	100	100	100	100	100	99.76	100	100	100	.	.	.	100	100	100	100	100	100	100	100	100	100	99.71	100	100	100	100	100	100	100
826305.fasta	48	.	.	100	.	100	100	100	100	100	100	100	100	96.89	.	.	.	.	.	100	100	100	100	100	99.76	100	100	100	.	.	.	100	100	100	100	100	100	100	100	100	100	99.71	100	100	100	100	100	100	100
AA072.fasta	47	.	.	100	.	.	100	100	100	100	100	100	100	96.89	.	.	.	.	.	100	100	100	100	100	99.76	100	100	100	.	.	.	100	100	100	100	100	100	100	100	100	100	99.71	100	100	100	100	100	100	100
ALQ017456.fasta	53	100	100	100	.	.	100	100	100	100	.	100	100	96.89	.	.	.	99.25	.	100	100	100	100	100	99.76	100	100	100	.	100	.	100	100	100	100	100	100	100	100	100	100	99.71	100	100	100	100	100	100	100
E5084.fasta	53	100	100	100	.	.	100	100	100	100	100	100	100	96.89	.	.	.	99.25	.	100	100	100	100	100	99.76	100	100	100	.	.	100	100	100	100	100	100	100	100	100	100	100	99.71	100	100	100	100	100	100	100
E520.fasta	47	.	.	100	.	.	100	100	100	100	100	100	100	96.89	.	.	.	.	.	100	100	100	100	100	99.76	100	100	100	.	.	.	100	100	100	100	100	100	100	100	100	100	99.71	100	100	100	100	100	100	100
ETEC-18.fasta	49	.	.	100	.	.	100	100	100	97.24	100	100	100	96.89	.	.	.	99.25	.	100	100	100	100	100	99.76	100	100	100	.	.	.	100	100	100	100	100	100	100	100	100	100	99.71	100	100	100	100	100	100	100
F6326-C1.fasta	47	.	.	100	.	.	100	100	100	100	100	100	100	96.89	.	.	.	.	.	100	100	100	100	100	99.76	100	100	100	.	.	.	100	100	100	100	100	100	100	100	100	100	99.71	100	100	99.97	100	100	100	100
F7222.fasta	47	.	.	100	.	.	100	100	100	100	100	100	100	96.89	.	.	.	.	.	100	100	100	100	100	99.76	100	100	100	.	.	.	100	100	100	100	100	100	100	100	100	100	99.71	100	100	100	100	100	100	100
F7223.fasta	47	.	.	100	.	.	100	100	100	100	100	100	100	96.89	.	.	.	.	.	100	100	100	100	100	99.76	100	100	100	.	.	.	100	100	100	100	100	100	100	100	100	100	99.71	100	100	100	100	100	100	100
F7224.fasta	47	.	.	100	.	.	100	100	100	100	100	100	100	96.89	.	.	.	.	.	100	100	100	100	100	99.76	100	100	100	.	.	.	100	100	100	100	100	100	100	100	100	100	99.71	100	100	100	100	100	100	100
F7225.fasta	47	.	.	100	.	.	100	100	100	100	100	100	100	96.89	.	.	.	.	.	100	100	100	100	100	99.76	100	100	100	.	.	.	100	100	100	100	100	100	100	100	100	100	99.71	100	100	100	100	100	100	100
F7226.fasta	47	.	.	100	.	.	100	100	100	100	100	100	100	96.89	.	.	.	.	.	100	100	100	100	100	99.76	100	100	100	.	.	.	100	100	100	100	100	100	100	100	100	100	99.71	100	100	100	100	100	100	100
F7228.fasta	47	.	.	100	.	.	100	100	100	100	100	100	100	96.89	.	.	.	.	.	100	100	100	100	100	99.76	100	100	100	.	.	.	100	100	100	100	100	100	100	100	100	100	99.71	100	100	100	100	100	100	100
F7252-C5.fasta	47	.	.	100	.	.	100	100	100	100	100	100	100	96.89	.	.	.	.	.	100	100	100	100	100	99.76	100	100	100	.	.	.	100	100	100	100	100	100	100	100	100	100	99.71	100	100	100	100	100	100	100
F7254-B1.fasta	47	.	.	100	.	.	100	100	100	100	100	100	100	96.89	.	.	.	.	.	100	100	100	100	100	99.76	100	100	100	.	.	.	100	100	100	100	100	100	100	100	100	100	99.71	100	100	100	100	100	100	100
F7257-B2.fasta	47	.	.	100	.	.	100	100	100	100	100	100	100	96.89	.	.	.	.	.	100	100	100	100	100	99.76	100	100	100	.	.	.	100	100	100	100	100	100	100	100	100	100	99.71	100	100	100	100	100	100	100
F7263-B1.fasta	47	.	.	100	.	.	100	100	100	100	100	100	100	96.89	.	.	.	.	.	100	100	100	100	100	99.76	100	100	100	.	.	.	100	100	100	100	100	100	100	100	100	100	99.71	100	100	100	100	100	100	100
F7263-B3.fasta	47	.	.	100	.	.	100	100	100	100	100	100	100	96.89	.	.	.	.	.	100	100	100	100	100	99.76	100	100	100	.	.	.	100	100	100	100	100	100	100	100	100	100	99.71	100	100	100	100	100	100	100
F8025-B2.fasta	47	.	.	100	.	.	100	100	100	100	100	100	100	96.89	.	.	.	.	.	100	100	100	100	100	99.76	100	100	100	.	.	.	100	100	100	100	100	100	100	100	100	100	99.71	100	100	100	100	100	100	100
F8027-B1.fasta	47	.	.	100	.	.	100	100	100	100	100	100	100	96.89	.	.	.	.	.	100	100	100	100	100	99.76	100	100	100	.	.	.	100	100	100	100	100	100	100	100	100	100	99.71	100	100	100	100	100	100	100
F8028-B1.fasta	47	.	.	100	.	.	100	100	100	100	100	100	100	96.89	.	.	.	.	.	100	100	100	100	100	99.76	100	100	100	.	.	.	100	100	100	100	100	100	100	100	100	100	99.71	100	100	100	100	100	100	100
F8028-C1.fasta	47	.	.	100	.	.	100	100	100	100	100	100	100	96.89	.	.	.	.	.	100	100	100	100	100	99.76	100	100	100	.	.	.	100	100	100	100	100	100	100	100	100	100	99.71	100	100	100	100	100	100	100
F8108-1.fasta	47	.	.	100	.	.	100	100	100	100	100	100	100	96.89	.	.	.	.	.	100	100	100	100	100	99.76	100	100	100	.	.	.	100	100	100	100	100	100	100	100	100	100	99.71	100	100	100	100	100	100	100
F8110-10.fasta	48	.	.	100	.	.	100	100	100	100	100	100	100	96.89	.	.	.	99.25	.	100	100	100	100	100	99.76	100	100	100	.	.	.	100	100	100	100	100	100	100	100	100	100	99.71	100	100	100	100	100	100	100
F8111-1SC3.fasta	48	.	.	100	.	.	100	100	100	100	100	100	100	96.89	.	.	.	99.25	.	100	100	100	100	100	99.76	100	100	100	.	.	.	100	100	100	100	100	100	100	100	100	100	99.71	100	100	100	100	100	100	100
F8111-4.fasta	48	.	.	100	.	.	100	100	100	100	100	100	100	96.89	.	.	.	99.25	.	100	100	100	100	100	99.76	100	100	100	.	.	.	100	100	100	100	100	100	100	100	100	100	99.71	100	100	100	100	100	100	100
F8651-C1.fasta	47	.	.	100	.	.	100	100	100	100	100	100	100	96.89	.	.	.	.	.	100	100	100	100	100	99.76	100	100	100	.	.	.	100	100	100	100	100	100	100	100	100	100	99.71	100	100	100	100	100	100	100
F8652-C1.fasta	47	.	.	100	.	.	100	100	100	100	100	100	100	96.89	.	.	.	.	.	100	100	100	100	100	99.76	100	100	100	.	.	.	100	100	100	100	100	100	100	100	100	100	99.71	100	100	100	100	100	100	100
F8653-C1.fasta	52	100	100	100	.	.	100	100	100	100	100	100	100	96.89	.	.	.	99.25	.	100	100	100	100	100	99.76	100	100	100	.	.	100	100	100	100	100	100	100	100	100	100	100	99.71	100	100	100	100	100	100	100
F8654-C1.fasta	47	.	.	100	.	.	100	100	100	100	100	100	100	96.89	.	.	.	.	.	100	100	100	100	100	99.76	100	100	100	.	.	.	100	100	100	100	100	100	100	100	100	100	99.71	100	100	100	100	100	100	100
F9792.fasta	47	.	.	100	.	.	100	100	100	100	100	100	100	96.89	.	.	.	.	.	100	100	100	100	100	99.76	100	100	100	.	.	.	100	100	100	100	100	100	100	100	100	100	99.71	100	100	100	100	100	100	100
F9793-C1.fasta	47	.	.	100	.	.	100	100	100	100	100	100	100	96.89	.	.	.	.	.	100	100	100	100	100	99.76	100	100	100	.	.	.	100	100	100	100	100	100	100	100	100	100	99.71	100	100	100	100	100	100	100
F9794-C1.fasta	47	.	.	100	.	.	100	100	100	100	100	100	100	96.89	.	.	.	.	.	100	100	100	100	100	99.76	100	100	100	.	.	.	100	100	100	100	100	100	100	100	100	100	99.71	100	100	100	100	100	100	100
F9801-C1.fasta	47	.	.	100	.	.	100	100	100	100	100	100	100	96.89	.	.	.	.	.	100	100	100	100	100	99.76	100	100	100	.	.	.	100	100	100	100	100	100	100	100	100	100	99.71	100	100	100	100	100	100	100
PNUSAE000950.fasta	46	.	.	100	.	.	100	100	100	100	100	100	100	96.89	.	.	.	.	.	100	100	100	100	100	99.76	100	100	100	.	.	.	100	100	100	100	100	100	100	100	100	100	99.71	100	100	100	100	100	100	100
PNUSAE002678.fasta	47	.	.	100	.	.	100	100	100	100	100	100	100	96.89	.	.	.	.	.	100	100	100	100	100	99.76	100	100	100	.	.	.	100	100	100	100	100	100	100	100	100	100	99.71	100	100	100	100	100	100	100
PNUSAE013199.fasta	49	.	.	100	.	100	100	100	100	100	100	100	100	96.89	.	100	.	.	.	100	100	100	100	100	99.76	100	100	100	.	.	.	100	100	100	100	100	100	100	100	100	100	99.71	100	100	100	100	100	100	100
PNUSAE014799.fasta	47	.	.	100	.	.	100	100	100	100	100	100	100	96.89	.	.	.	.	.	100	100	100	100	100	99.76	100	100	100	.	.	.	100	100	100	100	100	100	100	100	100	100	99.71	100	100	100	100	100	100	100
PSU-0403.fasta	45	.	.	100	.	.	100	100	100	100	.	100	100	96.89	.	.	.	.	.	100	100	100	100	100	99.76	100	100	100	.	.	.	100	100	100	100	100	100	100	100	100	100	99.71	100	100	100	100	100	100	85.49
SS_1_H10.fasta	54	.	.	100	.	100	100	100	100	100	100	100	100	96.89	.	100	.	.	100	100	100	100	100	100	99.76	100	100	100	100	.	.	100	100	100	100	100	100	100	100	100	100	99.71	100	100	100	100	100	100	100
SS_1_H11.fasta	54	.	.	100	.	100	100	100	100	100	100	100	100	96.89	.	100	.	.	100	100	100	100	100	100	99.76	100	100	100	100	.	.	100	100	100	100	100	100	100	100	100	100	99.71	100	100	100	100	100	100	100
SS_1_H12.fasta	54	.	.	100	.	100	100	100	100	100	100	100	100	96.89	.	100	.	.	100	100	100	100	100	100	99.76	100	100	100	100	.	.	100	100	100	100	100	100	100	100	100	100	99.71	100	100	100	100	100	100	100
SS_1_H2.fasta	54	.	.	100	.	100	100	100	100	100	100	100	100	96.89	.	100	.	.	100	100	100	100	100	100	99.76	100	100	100	100	.	.	100	100	100	100	100	100	100	100	100	100	99.71	100	100	100	100	100	100	100
SS_1_H5.fasta	54	.	.	100	.	100	100	100	100	100	100	100	100	96.89	.	100	.	.	100	100	100	100	100	100	99.76	100	100	100	100	.	.	100	100	100	100	100	100	100	100	100	100	99.71	100	100	100	100	100	100	100
SS_1_H6.fasta	54	.	.	100	.	100	100	100	100	100	100	100	100	96.89	.	100	.	.	100	100	100	100	100	100	99.76	100	100	100	100	.	.	100	100	100	100	100	100	100	100	100	100	99.71	100	100	100	100	100	100	100
SS_1_H7.fasta	54	.	.	100	.	100	100	100	100	100	100	100	100	96.89	.	100	.	.	100	100	100	100	100	100	99.76	100	100	100	100	.	.	100	100	100	100	100	100	100	100	100	100	99.71	100	100	100	100	100	100	100
SS_1_H9.fasta	54	.	.	100	.	100	100	100	100	100	100	100	100	96.89	.	100	.	.	100	100	100	100	100	100	99.76	100	100	100	100	.	.	100	100	100	100	100	100	100	100	100	100	99.71	100	100	100	100	100	100	100
SS_2_A1.fasta	54	.	.	100	.	100	100	100	100	100	100	100	100	96.89	.	100	.	.	100	100	100	100	100	100	99.76	100	100	100	100	.	.	100	100	100	100	100	100	100	100	100	100	99.71	100	100	100	100	100	100	100
SS_2_A10.fasta	54	.	.	100	.	100	100	100	100	100	100	100	100	96.89	.	100	.	.	100	100	100	100	100	100	99.76	100	100	100	100	.	.	100	100	100	100	100	100	100	100	100	100	99.71	100	100	100	100	100	100	100
SS_2_A12.fasta	54	.	.	100	.	100	100	100	100	100	100	100	100	96.89	.	100	.	.	100	100	100	100	100	100	99.76	100	100	100	100	.	.	100	100	100	100	100	100	100	100	100	100	99.71	100	100	100	100	100	100	100
SS_2_A2.fasta	54	.	.	100	.	100	100	100	100	100	100	100	100	96.89	.	100	.	.	100	100	100	100	100	100	99.76	100	100	100	100	.	.	100	100	100	100	100	100	100	100	100	100	99.71	100	100	100	100	100	100	100
SS_2_A3.fasta	54	.	.	100	.	100	100	100	100	100	100	100	100	96.89	.	100	.	.	100	100	100	100	100	100	99.76	100	100	100	100	.	.	100	100	100	100	100	100	100	100	100	100	99.71	100	100	100	100	100	100	100
SS_2_A6.fasta	54	.	.	100	.	100	100	100	100	100	100	100	100	96.89	.	100	.	.	100	100	100	100	100	100	99.76	100	100	100	100	.	.	100	100	100	100	100	100	100	100	100	100	99.71	100	100	100	100	100	100	100
SS_2_A7.fasta	54	.	.	100	.	100	100	100	100	100	100	100	100	96.89	.	100	.	.	100	100	100	100	100	100	99.76	100	100	100	100	.	.	100	100	100	100	100	100	100	100	100	100	99.71	100	100	100	100	100	100	100
SS_2_A8.fasta	54	.	.	100	.	100	100	100	100	100	100	100	100	96.89	.	100	.	.	100	100	100	100	100	100	99.76	100	100	100	100	.	.	100	100	100	100	100	100	100	100	100	100	99.71	100	100	100	100	100	100	100
SS_2_A9.fasta	54	.	.	100	.	100	100	100	100	100	100	100	100	96.89	.	100	.	.	100	100	100	100	100	100	99.76	100	100	100	100	.	.	100	100	100	100	100	100	100	100	100	100	99.71	100	100	100	100	100	100	100
SS_2_B1.fasta	54	.	.	100	.	100	100	100	100	100	100	100	100	96.89	.	100	.	.	100	100	100	100	100	100	99.76	100	100	100	100	.	.	100	100	100	100	100	100	100	100	100	100	99.71	100	100	100	100	100	100	100
SS_2_B2.fasta	54	.	.	100	.	100	100	100	100	100	100	100	100	96.89	.	100	.	.	100	100	100	100	100	100	99.76	100	100	100	100	.	.	100	100	100	100	100	100	100	100	100	100	99.71	100	100	100	100	100	100	100
SS_2_B3.fasta	54	.	.	100	.	100	100	100	100	100	100	100	100	96.89	.	100	.	.	100	100	100	100	100	100	99.76	100	100	100	100	.	.	100	100	100	100	100	100	100	100	100	100	99.71	100	100	100	100	100	100	100
SS_2_B5.fasta	54	.	.	100	.	100	100	100	100	100	100	100	100	96.89	.	100	.	.	100	100	100	100	100	100	99.76	100	100	100	100	.	.	100	100	100	100	100	100	100	100	100	100	99.71	100	100	100	100	100	100	100
SS_2_B6.fasta	54	.	.	100	.	100	100	100	100	100	100	100	100	96.89	.	100	.	.	100	100	100	100	100	100	99.76	100	100	100	100	.	.	100	100	100	100	100	100	100	100	100	100	99.71	100	100	100	100	100	100	100
SS_2_B7.fasta	54	.	.	100	.	100	100	100	100	100	100	100	100	96.89	.	100	.	.	100	100	100	100	100	100	99.76	100	100	100	100	.	.	100	100	100	100	100	100	100	100	100	100	99.71	100	100	100	100	100	100	100
SS_2_B8.fasta	54	.	.	100	.	100	100	100	100	100	100	100	100	96.89	.	100	.	.	100	100	100	100	100	100	99.76	100	100	100	100	.	.	100	100	100	100	100	100	100	100	100	100	99.71	100	100	100	100	100	100	100
SS_2_C10.fasta	54	.	.	100	.	100	100	100	100	100	100	100	100	96.89	.	100	.	.	100	100	100	100	100	100	99.76	100	100	100	100	.	.	100	100	100	100	100	100	100	100	100	100	99.71	100	100	100	100	100	100	100
SS_2_C11.fasta	54	.	.	100	.	100	100	100	100	100	100	100	100	96.89	.	100	.	.	100	100	100	100	100	100	99.76	100	100	100	100	.	.	100	100	100	100	100	100	100	100	100	100	99.71	100	100	100	100	100	100	100
SS_2_C12.fasta	54	.	.	100	.	100	100	100	100	100	100	100	100	96.89	.	100	.	.	100	100	100	100	100	100	99.76	100	100	100	100	.	.	100	100	100	100	100	100	100	100	100	100	99.71	100	100	100	100	100	100	100
SS_2_C6.fasta	54	.	.	100	.	100	100	100	100	100	100	100	100	96.89	.	100	.	.	100	100	100	100	100	100	99.76	100	100	100	100	.	.	100	100	100	100	100	100	100	100	100	100	99.71	100	100	100	100	100	100	100
SS_2_D5.fasta	54	.	.	100	.	100	100	100	100	100	100	100	100	96.89	.	100	.	.	100	100	100	100	100	100	99.76	100	100	100	100	.	.	100	100	100	100	100	100	100	100	100	100	99.71	100	100	100	100	100	100	100
SS_2_D6.fasta	54	.	.	100	.	100	100	100	100	100	100	100	100	96.89	.	100	.	.	100	100	100	100	100	100	99.76	100	100	100	100	.	.	100	100	100	100	100	100	100	100	100	100	99.71	100	100	100	100	100	100	100
SS_2_D7.fasta	54	.	.	100	.	100	100	100	100	100	100	100	100	96.89	.	100	.	.	100	100	100	100	100	100	99.76	100	100	100	100	.	.	100	100	100	100	100	100	100	100	100	100	99.71	100	100	100	100	100	100	100
SS_2_D8.fasta	55	.	.	100	.	100	100	100	100	100	100	100	100	96.89	100	100	.	.	100	100	100	100	100	100	99.76	100	100	100	100	.	.	100	100	100	100	100	100	100	100	100	100	99.71	100	100	100	100	100	100	100
SS_2_D9.fasta	54	.	.	100	.	100	100	100	100	100	100	100	100	96.89	.	100	.	.	100	100	100	100	100	100	99.76	100	100	100	100	.	.	100	100	100	100	100	100	100	100	100	100	99.71	100	100	100	100	100	100	100
SS_2_E1.fasta	54	.	.	100	.	100	100	100	100	100	100	100	100	96.89	.	100	.	.	100	100	100	100	100	100	99.76	100	100	100	100	.	.	100	100	100	100	100	100	100	100	100	100	99.71	100	100	100	100	100	100	100
SS_2_E11.fasta	54	.	.	100	.	100	100	100	100	100	100	100	100	96.89	.	100	.	.	100	100	100	100	100	100	99.76	100	100	100	100	.	.	100	100	100	100	100	100	100	100	100	100	99.71	100	100	100	100	100	100	100
SS_2_E12.fasta	54	.	.	100	.	100	100	100	100	100	100	100	100	96.89	.	100	.	.	100	100	100	100	100	100	99.76	100	100	100	100	.	.	100	100	100	100	100	100	100	100	100	100	99.71	100	100	100	100	100	100	100
SS_2_E2.fasta	54	.	.	100	.	100	100	100	100	100	100	100	100	96.89	.	100	.	.	100	100	100	100	100	100	99.76	100	100	100	100	.	.	100	100	100	100	100	100	100	100	100	100	99.71	100	100	100	100	100	100	100
SS_2_E3.fasta	54	.	.	100	.	100	100	100	100	100	100	100	100	96.89	.	100	.	.	100	100	100	100	100	100	99.76	100	100	100	100	.	.	100	100	100	100	100	100	100	100	100	100	99.71	100	100	100	100	100	100	100
SS_2_E4.fasta	54	.	.	100	.	100	100	100	100	100	100	100	100	96.89	.	100	.	.	100	100	100	100	100	100	99.76	100	100	100	100	.	.	100	100	100	100	100	100	100	100	100	100	99.71	100	100	100	100	100	100	100
SS_2_E5.fasta	54	.	.	100	.	100	100	100	100	100	100	100	100	96.89	.	100	.	.	100	100	100	100	100	100	99.76	100	100	100	100	.	.	100	100	100	100	100	100	100	100	100	100	99.71	100	100	100	100	100	100	100
SS_2_E6.fasta	54	.	.	100	.	100	100	100	100	100	100	100	100	96.89	.	100	.	.	100	100	100	100	100	100	99.76	100	100	100	100	.	.	100	100	100	100	100	100	100	100	100	100	99.71	100	100	100	100	100	100	100
SS_2_E8.fasta	56	.	.	100	.	100	100	100	100	100	100	100	100	96.89	91.78	100	.	.	100	100	100	100	100	100	99.76	100	100	100	100	.	.	100	100	100	100	100	100	100	100	100	100	99.71	100	100	100	100	100	100	100
SS_2_E9.fasta	54	.	.	100	.	100	100	100	100	100	100	100	100	96.89	.	100	.	.	100	100	100	100	100	100	99.76	100	100	100	100	.	.	100	100	100	100	100	100	100	100	100	100	99.71	100	100	100	100	100	100	100
SS_2_F4.fasta	54	.	.	100	.	100	100	100	100	100	100	100	100	96.89	.	100	.	.	100	100	100	100	100	100	99.76	100	100	100	100	.	.	100	100	100	100	100	100	100	100	100	100	99.71	100	100	100	100	100	100	100
SS_5_E6.fasta	54	.	.	100	.	100	100	100	100	100	100	100	100	96.89	.	100	.	.	100	100	100	100	100	100	99.76	100	100	100	100	.	.	100	100	100	100	100	100	100	100	100	100	99.71	100	100	100	100	100	100	100
SS_5_F6.fasta	54	.	.	100	.	100	100	100	100	100	100	100	100	96.89	.	100	.	.	100	100	100	100	100	100	99.76	100	100	100	100	.	.	100	100	100	100	100	100	100	100	100	100	99.71	100	100	100	100	100	100	100
VRES0085.fasta	51	100	100	100	.	100	100	100	100	100	100	100	100	96.89	.	.	.	99.25	.	100	100	100	100	100	99.76	100	100	100	.	.	.	100	100	100	100	100	100	100	100	100	100	99.71	100	100	100	100	100	100	100
fc996030-8b0b-11e6-95da-3c4a9275d6c8.fasta	47	.	.	100	.	.	100	100	100	100	100	100	100	96.89	.	.	.	.	.	100	100	100	100	100	99.76	100	100	100	.	.	.	100	100	100	100	100	100	100	100	100	100	99.71	100	100	100	100	100	100	100
ff2b2ea0-8b0b-11e6-95da-3c4a9275d6c8.fasta	51	100	100	100	.	.	100	100	100	100	100	100	100	96.89	.	.	.	95.95	.	100	100	100	100	100	99.76	100	100	100	.	.	.	100	100	100	100	100	100	100	100	100	100	99.71	100	100	100	100	100	100	100
[truncated: 16 more columns]

## Sheet: CARD
#FILE	SEQUENCE	START	END	STRAND	GENE	COVERAGE	COVERAGE_MAP	%COVERAGE	%IDENTITY	DATABASE	ACCESSION	PRODUCT	RESISTANCE
04d49d50-8b0c-11e6-95da-3c4a9275d6c8.fasta	NODE_10_length_175928_cov_27.252546_pilon	160217	160849	-	CRP	1-633/633	===============	100	99.21	card	AP009048.1:4154296-4153663	CRP is a global regulator that represses MdtEF multidrug efflux pump expression.	fluoroquinolone;macrolide;penam
04d49d50-8b0c-11e6-95da-3c4a9275d6c8.fasta	NODE_11_length_153968_cov_25.913373_pilon	78390	78920	+	emrR	1-531/531	===============	100	99.62	card	U00096.3:2810769-2811300	EmrR is a negative regulator for the EmrAB-TolC multidrug efflux pump in E. coli. Mutations lead to EmrAB-TolC overexpression.	fluoroquinolone
04d49d50-8b0c-11e6-95da-3c4a9275d6c8.fasta	NODE_11_length_153968_cov_25.913373_pilon	79047	80219	+	emrA	1-1173/1173	===============	100	98.21	card	AP009048:2810082-2811255	EmrA is a membrane fusion protein providing an efflux pathway with EmrB and TolC between the inner and outer membranes of E. coli a Gram-negative bacterium.	fluoroquinolone
04d49d50-8b0c-11e6-95da-3c4a9275d6c8.fasta	NODE_11_length_153968_cov_25.913373_pilon	80236	81774	+	emrB	1-1539/1539	===============	100	98.44	card	U00096:2812615-2814154	emrB is a translocase in the emrB -TolC efflux protein in E. coli. It recognizes substrates including carbonyl cyanide m-chlorophenylhydrazone (CCCP) nalidixic acid and thioloactomycin.	fluoroquinolone
04d49d50-8b0c-11e6-95da-3c4a9275d6c8.fasta	NODE_12_length_149557_cov_21.458522_pilon	21110	21523	+	H-NS	1-414/414	===============	100	98.79	card	BA000007.3:1738104-1737690	H-NS is a histone-like protein involved in global gene regulation in Gram-negative bacteria. It is a repressor of the membrane fusion protein genes acrE mdtE and emrK as well as nearby genes of many RND-type multidrug exporters.	cephalosporin;cephamycin;fluoroquinolone;macrolide;penam;tetracycline
04d49d50-8b0c-11e6-95da-3c4a9275d6c8.fasta	NODE_15_length_125250_cov_29.855717_pilon	57676	59049	+	cpxA	1-1374/1374	===============	100	99.13	card	BA000007.3:4905062-4903688	CpxA is a membrane-localized sensor kinase that is activated by envelope stress. It starts a kinase cascade that activates CpxR which promotes efflux complex expression.	aminocoumarin;aminoglycoside
04d49d50-8b0c-11e6-95da-3c4a9275d6c8.fasta	NODE_16_length_115222_cov_26.239520_pilon	32114	33346	-	mdtM	1-1233/1233	===============	100	96.11	card	U00096.3:4568519-4567286	Multidrug resistance protein MdtM	acridine_dye;fluoroquinolone;lincosamide;nucleoside;phenicol
04d49d50-8b0c-11e6-95da-3c4a9275d6c8.fasta	NODE_17_length_106641_cov_23.517670_pilon	7928	8603	+	kdpE	1-676/678	===============	99.71	96.75	card	U00096.3:721733-721055	kdpE is a transcriptional activator that is part of the two-component system KdpD/KdpE that is studied for its regulatory role in potassium transport and has been identified as an adaptive regulator involved in the virulence and intracellular survival of pathogenic bacteria. kdpE regulates a range of virulence loci through direct promoter binding.	aminoglycoside
04d49d50-8b0c-11e6-95da-3c4a9275d6c8.fasta	NODE_1_length_429090_cov_23.615670_pilon	85389	86636	+	mdtA	1-1248/1248	===============	100	98.4	card	U00096:2154015-2155263	MdtA is the membrane fusion protein of the multidrug efflux complex mdtABC.	aminocoumarin
04d49d50-8b0c-11e6-95da-3c4a9275d6c8.fasta	NODE_1_length_429090_cov_23.615670_pilon	86636	89758	+	mdtB	1-3123/3123	===============	100	99.01	card	U00096:2155262-2158385	MdtB is a transporter that forms a heteromultimer complex with MdtC to form a multidrug transporter. MdtBC is part of the MdtABC-TolC efflux complex.	aminocoumarin
04d49d50-8b0c-11e6-95da-3c4a9275d6c8.fasta	NODE_1_length_429090_cov_23.615670_pilon	89759	92836	+	mdtC	1-3078/3078	===============	100	98.64	card	U00096:2158385-2161463	MdtC is a transporter that forms a heteromultimer complex with MdtB to form a multidrug transporter. MdtBC is part of the MdtABC-TolC efflux complex. In the absence of MdtB MdtC can form a homomultimer complex that results in a functioning efflux complex with a narrower drug specificity. mdtC corresponds to 3 loci in Pseudomonas aeruginosa PAO1 (gene name: muxC/muxB) and 3 loci in Pseudomonas aer…	aminocoumarin
04d49d50-8b0c-11e6-95da-3c4a9275d6c8.fasta	NODE_1_length_429090_cov_23.615670_pilon	94249	95652	+	baeS	1-1404/1404	===============	100	98.29	card	AP009048:2165012-2166416	BaeS is a sensor kinase in the BaeSR regulatory system. While it phosphorylates BaeR to increase its activity BaeS is not necessary for overexpressed BaeR to confer resistance.	aminocoumarin;aminoglycoside
04d49d50-8b0c-11e6-95da-3c4a9275d6c8.fasta	NODE_1_length_429090_cov_23.615670_pilon	95649	96371	+	baeR	1-723/723	===============	100	98.2	card	AP009048.1:2166412-2167135	BaeR is a response regulator that promotes the expression of MdtABC and AcrD efflux complexes.	aminocoumarin;aminoglycoside
04d49d50-8b0c-11e6-95da-3c4a9275d6c8.fasta	NODE_1_length_429090_cov_23.615670_pilon	236433	238076	-	yojI	1-1644/1644	===============	100	98.91	card	U00096.3:2308615-2306971	YojI mediates resistance to the peptide antibiotic microcin J25 when it is expressed from a multicopy vector. YojI is capable of pumping out microcin molecules. The outer membrane protein TolC in addition to YojI is required for export of microcin J25 out of the cell. Microcin J25 is thus the first known substrate for YojI.	peptide
04d49d50-8b0c-11e6-95da-3c4a9275d6c8.fasta	NODE_1_length_429090_cov_23.615670_pilon	291082	292050	+	pmrF	1-969/969	===============	100	98.35	card	U00096:2367070-2368039	PmrF is required for the synthesis and transfer of 4-amino-4-deoxy-L-arabinose (Ara4N) to Lipid A which allows gram-negative bacteria to resist the antimicrobial activity of cationic antimicrobial peptides and antibiotics such as polymyxin. pmrF corresponds to 1 locus in Pseudomonas aeruginosa PAO1 and 1 locus in Pseudomonas aeruginosa LESB58.	peptide
04d49d50-8b0c-11e6-95da-3c4a9275d6c8.fasta	NODE_1_length_429090_cov_23.615670_pilon	395378	396916	-	emrY	1-1539/1539	===============	100	98.7	card	D78168:1591-3130	emrY is a multidrug transport that moves substrates across the inner membrane of the Gram-negative E. coli. It is a homolog of emrB.	tetracycline
04d49d50-8b0c-11e6-95da-3c4a9275d6c8.fasta	NODE_1_length_429090_cov_23.615670_pilon	396916	397971	-	emrK	1-1056/1056	===============	100	98.86	card	D78168:536-1592	emrK is a membrane fusion protein that is a homolog of EmrA. Together with the inner membrane transporter EmrY and the outer membrane channel TolC it mediates multidrug efflux.	tetracycline
04d49d50-8b0c-11e6-95da-3c4a9275d6c8.fasta	NODE_1_length_429090_cov_23.615670_pilon	398495	399109	+	evgA	1-615/615	===============	100	99.35	card	BA000007.3:3212025-3212640	EvgA when phosphorylated is a positive regulator for efflux protein complexes emrKY and mdtEF. While usually phosphorylated in a EvgS dependent manner it can be phosphorylated in the absence of EvgS when overexpressed.	fluoroquinolone;macrolide;penam;tetracycline
04d49d50-8b0c-11e6-95da-3c4a9275d6c8.fasta	NODE_1_length_429090_cov_23.615670_pilon	399114	402707	+	evgS	1-3594/3594	===============	100	97.75	card	U00096:2484373-2487967	EvgS is a sensor protein that phosphorylates the regulatory protein EvgA. evgS corresponds to 1 locus in Pseudomonas aeruginosa PAO1 and 1 locus in Pseudomonas aeruginosa LESB58.	fluoroquinolone;macrolide;penam;tetracycline
04d49d50-8b0c-11e6-95da-3c4a9275d6c8.fasta	NODE_23_length_78278_cov_21.453177_pilon	51687	52070	+	marA	1-384/384	===============	100	100	card	AP009048.1:1621287-1621671	In the presence of antibiotic stress E. coli overexpresses the global activator protein MarA which besides inducing MDR efflux pump AcrAB also down- regulates synthesis of the porin OmpF.	carbapenem;cephalosporin;cephamycin;fluoroquinolone;glycylcycline;monobactam;penam;penem;phenicol;rifamycin;tetracycline;triclosan
04d49d50-8b0c-11e6-95da-3c4a9275d6c8.fasta	NODE_27_length_47475_cov_24.009895_pilon	35592	35924	+	Escherichia_coli_emrE	1-333/333	===============	100	98.8	card	Z11877.1:485-818	Member of the small MDR (multidrug resistance) family of transporters; in Escherichia coli this protein provides resistance against a number of positively charged compounds including ethidium bromide and erythromycin; proton-dependent secondary transporter which exchanges protons for compound translocation	macrolide
04d49d50-8b0c-11e6-95da-3c4a9275d6c8.fasta	NODE_2_length_390131_cov_22.656389_pilon	72030	73238	+	mdtH	1-1209/1209	===============	100	98.92	card	U00096:1125326-1124117	Multidrug resistance protein MdtH	fluoroquinolone
04d49d50-8b0c-11e6-95da-3c4a9275d6c8.fasta	NODE_2_length_390131_cov_22.656389_pilon	81869	83095	+	mdtG	1-1227/1227	===============	100	98.53	card	CP000800.1:1192954-1191727	The MdtG protein also named YceE appears to be a member of the major facilitator superfamily of transporters and it has been reported when overexpressed to increase fosfomycin and deoxycholate resistances. mdtG is a member of the marA-soxS-rob regulon.	fosfomycin
04d49d50-8b0c-11e6-95da-3c4a9275d6c8.fasta	NODE_2_length_390131_cov_22.656389_pilon	168429	169518	+	OmpA	18-1125/1125	========/======	96.89	83.84	card	FO834906.1:2175099-2173974	OmpA is a porin that confers resistance to beta-lactam antibiotics.	carbapenem;cephalosporin;cephamycin;monobactam;penam;penem
04d49d50-8b0c-11e6-95da-3c4a9275d6c8.fasta	NODE_2_length_390131_cov_22.656389_pilon	220315	222063	-	msbA	1-1749/1749	===============	100	98.97	card	U00096.3:966620-968369	MsbA is a multidrug resistance transporter homolog from E. coli and belongs to a superfamily of transporters that contain an adenosine triphosphate (ATP) binding cassette (ABC) which is also called a nucleotide-binding domain (NBD). MsbA is a member of the MDR-ABC transporter group by sequence homology. MsbA transports lipid A a major component of the bacterial outer cell membrane and is the only…	nitroimidazole
04d49d50-8b0c-11e6-95da-3c4a9275d6c8.fasta	NODE_2_length_390131_cov_22.656389_pilon	306356	307588	-	Escherichia_coli_mdfA	1-1233/1233	===============	100	97.49	card	JQ394987:0-1233	Multidrug efflux pump in E. coli. This multidrug efflux system was originally identified as the Cmr/CmlA chloramphenicol exporter.	benzalkonium_chloride;rhodamine;tetracycline
04d49d50-8b0c-11e6-95da-3c4a9275d6c8.fasta	NODE_37_length_26439_cov_29.850379_pilon	474	1298	+	gadX	1-825/825	===============	100	98.91	card	AP009048.1:3974604-3975429	GadX is an AraC-family regulator that promotes mdtEF expression to confer multidrug resistance.	fluoroquinolone;macrolide;penam
04d49d50-8b0c-11e6-95da-3c4a9275d6c8.fasta	NODE_37_length_26439_cov_29.850379_pilon	1666	2394	+	gadW	1-729/729	===============	100	94.92	card	CP015085.1:2552440-2551711	GadW is an AraC-family regulator that promotes mdtEF expression to confer multidrug resistance. GadW inhibits GadX-dependent activation. GadW clearly represses gadX and in situations where GadX is missing activates gadA and gadBC.	fluoroquinolone;macrolide;penam
04d49d50-8b0c-11e6-95da-3c4a9275d6c8.fasta	NODE_37_length_26439_cov_29.850379_pilon	2757	5870	-	mdtF	1-3114/3114	===============	100	98.56	card	U00096:3660413-3663527	MdtF is the multidrug inner membrane transporter for the MdtEF-TolC efflux complex.	fluoroquinolone;macrolide;penam
04d49d50-8b0c-11e6-95da-3c4a9275d6c8.fasta	NODE_37_length_26439_cov_29.850379_pilon	5895	7052	-	mdtE	1-1158/1158	===============	100	99.22	card	AP009048.1:3981183-3980025	MdtE is the membrane fusion protein of the MdtEF multidrug efflux complex. It shares 70% sequence similarity with AcrA.	fluoroquinolone;macrolide;penam
04d49d50-8b0c-11e6-95da-3c4a9275d6c8.fasta	NODE_3_length_350340_cov_26.720991_pilon	120850	122337	+	tolC	1-1488/1488	===============	100	98.79	card	FJ768952:0-1488	TolC is a protein subunit of many multidrug efflux complexes in Gram negative bacteria. It is an outer membrane efflux protein and is constitutively open. Regulation of efflux activity is often at its periplasmic entrance by other components of the efflux complex.	aminocoumarin;aminoglycoside;carbapenem;cephalosporin;cephamycin;fluoroquinolone;glycylcycline;macrolide;penam;penem;peptide;phenicol;rifamycin;tetracycline;triclosan
04d49d50-8b0c-11e6-95da-3c4a9275d6c8.fasta	NODE_3_length_350340_cov_26.720991_pilon	139489	140308	-	bacA	1-820/822	===============	99.76	99.63	card	U00096.3:3204131-3203309	The bacA gene product (BacA) recycles undecaprenyl pyrophosphate during cell wall biosynthesis which confers resistance to bacitracin.	peptide
04d49d50-8b0c-11e6-95da-3c4a9275d6c8.fasta	NODE_3_length_350340_cov_26.720991_pilon	339804	340466	-	acrS	1-663/663	===============	100	99.25	card	U00096:3413465-3412802	AcrS is a repressor of the AcrAB efflux complex and is associated with the expression of AcrEF. AcrS is believed to regulate a switch between AcrAB and AcrEF efflux.	cephalosporin;cephamycin;fluoroquinolone;glycylcycline;penam;phenicol;rifamycin;tetracycline;triclosan
04d49d50-8b0c-11e6-95da-3c4a9275d6c8.fasta	NODE_3_length_350340_cov_26.720991_pilon	340865	342022	+	acrE	1-1158/1158	===============	100	99.48	card	U00096:3413863-3415021	AcrE is a membrane fusion protein similar to AcrA.	cephalosporin;cephamycin;fluoroquinolone;penam
04d49d50-8b0c-11e6-95da-3c4a9275d6c8.fasta	NODE_3_length_350340_cov_26.720991_pilon	342034	345138	+	acrF	1-3105/3105	===============	100	98.97	card	U00096:3415032-3418137	AcrF is a inner membrane transporter similar to AcrB.	cephalosporin;cephamycin;fluoroquinolone;penam
04d49d50-8b0c-11e6-95da-3c4a9275d6c8.fasta	NODE_43_length_18649_cov_16.947981_pilon	3781	4617	-	APH(6)-Id	1-837/837	===============	100	99.76	card	AF024602:3155-3992	APH(6)-Id is an aminoglycoside phosphotransferase encoded by plasmids integrative conjugative elements and chromosomal genomic islands in K. pneumoniae Salmonella spp. E. coli Shigella flexneri Providencia alcalifaciens Pseudomonas spp. V. cholerae Edwardsiella tarda Pasteurella multocida and Aeromonas bestiarum	aminoglycoside
04d49d50-8b0c-11e6-95da-3c4a9275d6c8.fasta	NODE_43_length_18649_cov_16.947981_pilon	4617	5420	-	APH(3'')-Ib	1-804/804	===============	100	99.75	card	AF313472:15593-16397	APH(3'')-Ib is an aminoglycoside phosphotransferase encoded by plasmids transposons integrative conjugative elements and chromosomes in Enterobacteriaceae and Pseudomonas spp.	aminoglycoside
04d49d50-8b0c-11e6-95da-3c4a9275d6c8.fasta	NODE_43_length_18649_cov_16.947981_pilon	5481	6296	-	sul2	1-816/816	===============	100	100	card	AY055428.1:21084-20268	Sul2 is a sulfonamide resistant dihydropteroate synthase of Gram-negative bacteria usually found on small plasmids.	sulfonamide
04d49d50-8b0c-11e6-95da-3c4a9275d6c8.fasta	NODE_43_length_18649_cov_16.947981_pilon	7696	8748	-	TEM-181	9-1061/1061	===============	99.25	99.53	card	NG_050218.1:0-1061	TEM-181 is a beta-lactamase.	cephalosporin;monobactam;penam;penem
04d49d50-8b0c-11e6-95da-3c4a9275d6c8.fasta	NODE_4_length_285491_cov_24.586668_pilon	67439	68632	+	Escherichia_coli_acrA	1-1194/1194	===============	100	99.83	card	U00096.3:485619-484425	AcrA is a subunit of the AcrAB-TolC multidrug efflux system that in E. coli.	cephalosporin;fluoroquinolone;glycylcycline;penam;phenicol;rifamycin;tetracycline;triclosan
04d49d50-8b0c-11e6-95da-3c4a9275d6c8.fasta	NODE_4_length_285491_cov_24.586668_pilon	68655	71804	+	acrB	1-3150/3150	===============	100	99.17	card	U00096.3:484403-481253	Protein subunit of AcrA-AcrB-TolC multidrug efflux complex. AcrB functions as a herterotrimer which forms the inner membrane component and is primarily responsible for substrate recognition and energy transduction by acting as a drug/proton antiporter.	cephalosporin;fluoroquinolone;glycylcycline;penam;phenicol;rifamycin;tetracycline;triclosan
04d49d50-8b0c-11e6-95da-3c4a9275d6c8.fasta	NODE_4_length_285491_cov_24.586668_pilon	160356	161513	+	Escherichia_coli_ampH	1-1158/1158	===============	100	98.88	card	AP012030.1:396711-395553	AmpH is a class C ampC-like beta-lactamase and penicillin-binding protein identified in Escherichia coli.	cephalosporin;penam
04d49d50-8b0c-11e6-95da-3c4a9275d6c8.fasta	NODE_53_length_6727_cov_23.720066_pilon	4156	5361	+	tet(B)	1-1206/1206	===============	100	99.75	card	AB089595:0-1206	Tet(B) is a tetracycline efflux protein expressed in many Gram-negative bacteria. It confers resistance to tetracycline doxycycline and minocycline but not tigecycline.	tetracycline
04d49d50-8b0c-11e6-95da-3c4a9275d6c8.fasta	NODE_6_length_211680_cov_22.008247_pilon	205506	206672	-	ugd	1-1167/1167	========/======	99.49	84.48	card	U00096:2099613-2098446	PmrE is required for the synthesis and transfer of 4-amino-4-deoxy-L-arabinose (Ara4N) to Lipid A which allows gram-negative bacteria to resist the antimicrobial activity of cationic antimicrobial peptides and antibiotics such as polymyxin	peptide
04d49d50-8b0c-11e6-95da-3c4a9275d6c8.fasta	NODE_8_length_205959_cov_23.974135_pilon	31082	32386	+	Escherichia_coli_ampC1_beta-lactamase	1-1305/1305	===============	100	98.62	card	FN649414.1:2765050-2766355	An ampC-like beta-lactamase identified from Escherichia coli.	cephalosporin;penam
04d49d50-8b0c-11e6-95da-3c4a9275d6c8.fasta	NODE_8_length_205959_cov_23.974135_pilon	63854	66967	+	acrD	1-3114/3114	===============	100	98.84	card	AP009048.1:2586250-2589364	AcrD is an aminoglycoside efflux pump expressed in E. coli. Its expression can be induced by indole and is regulated by baeRS and cpxAR.	aminoglycoside
04d49d50-8b0c-11e6-95da-3c4a9275d6c8.fasta	NODE_9_length_193948_cov_27.740330_pilon	49033	50166	+	Escherichia_coli_ampC	1-1134/1134	===============	100	97.53	card	U00096.3:4378944-4377810	A class C ampC beta-lactamase (cephalosporinase) enzyme described in Escherichia coli shown clinically to confer resistance to penicillin-like and cephalosporin-class antibiotics.	cephalosporin;penam
04d49d50-8b0c-11e6-95da-3c4a9275d6c8.fasta	NODE_9_length_193948_cov_27.740330_pilon	92378	94021	+	eptA	1-1644/1644	===============	100	99.33	card	AP009048:4340268-4338624	PmrC mediates the modification of Lipid A by the addition of 4-amino-4-deoxy-L-arabinose (L-Ara4N) and phosphoethanolamine resulting in a less negative cell membrane and decreased binding of polymyxin B.	peptide
04d49d50-8b0c-11e6-95da-3c4a9275d6c8.fasta	NODE_9_length_193948_cov_27.740330_pilon	125685	126716	+	mdtN	1-1032/1032	===============	100	97.09	card	AP009048.1:4307588-4306556	Multidrug resistance efflux pump. Could be involved in resistance to puromycin acriflavine and tetraphenylarsonium chloride.	acridine_dye;nucleoside
04d49d50-8b0c-11e6-95da-3c4a9275d6c8.fasta	NODE_9_length_193948_cov_27.740330_pilon	126716	128767	+	mdtO	1-2052/2052	===============	100	97.95	card	AP009048.1:4306557-4304505	Multidrug resistance efflux pump. Could be involved in resistance to puromycin acriflavine and tetraphenylarsonium chloride	acridine_dye;nucleoside
04d49d50-8b0c-11e6-95da-3c4a9275d6c8.fasta	NODE_9_length_193948_cov_27.740330_pilon	128764	130230	+	mdtP	1-1467/1467	===============	100	97.89	card	AP009048.1:4304509-4303042	Multidrug resistance efflux pump. Could be involved in resistance to puromycin acriflavine and tetraphenylarsonium chloride	acridine_dye;nucleoside
05039c90-8b0c-11e6-95da-3c4a9275d6c8.fasta	NODE_10_length_153972_cov_19.907078_pilon	78390	78920	+	emrR	1-531/531	===============	100	99.62	card	U00096.3:2810769-2811300	EmrR is a negative regulator for the EmrAB-TolC multidrug efflux pump in E. coli. Mutations lead to EmrAB-TolC overexpression.	fluoroquinolone
05039c90-8b0c-11e6-95da-3c4a9275d6c8.fasta	NODE_10_length_153972_cov_19.907078_pilon	79047	80219	+	emrA	1-1173/1173	===============	100	98.21	card	AP009048:2810082-2811255	EmrA is a membrane fusion protein providing an efflux pathway with EmrB and TolC between the inner and outer membranes of E. coli a Gram-negative bacterium.	fluoroquinolone
05039c90-8b0c-11e6-95da-3c4a9275d6c8.fasta	NODE_10_length_153972_cov_19.907078_pilon	80236	81774	+	emrB	1-1539/1539	===============	100	98.44	card	U00096:2812615-2814154	emrB is a translocase in the emrB -TolC efflux protein in E. coli. It recognizes substrates including carbonyl cyanide m-chlorophenylhydrazone (CCCP) nalidixic acid and thioloactomycin.	fluoroquinolone
05039c90-8b0c-11e6-95da-3c4a9275d6c8.fasta	NODE_11_length_149973_cov_16.695111_pilon	128451	128864	-	H-NS	1-414/414	===============	100	98.79	card	BA000007.3:1738104-1737690	H-NS is a histone-like protein involved in global gene regulation in Gram-negative bacteria. It is a repressor of the membrane fusion protein genes acrE mdtE and emrK as well as nearby genes of many RND-type multidrug exporters.	cephalosporin;cephamycin;fluoroquinolone;macrolide;penam;tetracycline
05039c90-8b0c-11e6-95da-3c4a9275d6c8.fasta	NODE_14_length_125262_cov_23.084117_pilon	66214	67587	-	cpxA	1-1374/1374	===============	100	99.13	card	BA000007.3:4905062-4903688	CpxA is a membrane-localized sensor kinase that is activated by envelope stress. It starts a kinase cascade that activates CpxR which promotes efflux complex expression.	aminocoumarin;aminoglycoside
05039c90-8b0c-11e6-95da-3c4a9275d6c8.fasta	NODE_15_length_115222_cov_20.308564_pilon	81877	83109	+	mdtM	1-1233/1233	===============	100	96.11	card	U00096.3:4568519-4567286	Multidrug resistance protein MdtM	acridine_dye;fluoroquinolone;lincosamide;nucleoside;phenicol
05039c90-8b0c-11e6-95da-3c4a9275d6c8.fasta	NODE_17_length_106641_cov_18.379798_pilon	98039	98714	-	kdpE	1-676/678	===============	99.71	96.75	card	U00096.3:721733-721055	kdpE is a transcriptional activator that is part of the two-component system KdpD/KdpE that is studied for its regulatory role in potassium transport and has been identified as an adaptive regulator involved in the virulence and intracellular survival of pathogenic bacteria. kdpE regulates a range of virulence loci through direct promoter binding.	aminoglycoside
05039c90-8b0c-11e6-95da-3c4a9275d6c8.fasta	NODE_1_length_440117_cov_16.644219_pilon	5066	6232	+	ugd	1-1167/1167	========/======	99.49	84.48	card	U00096:2099613-2098446	PmrE is required for the synthesis and transfer of 4-amino-4-deoxy-L-arabinose (Ara4N) to Lipid A which allows gram-negative bacteria to resist the antimicrobial activity of cationic antimicrobial peptides and antibiotics such as polymyxin	peptide
05039c90-8b0c-11e6-95da-3c4a9275d6c8.fasta	NODE_22_length_78278_cov_16.727503_pilon	51687	52070	+	marA	1-384/384	===============	100	100	card	AP009048.1:1621287-1621671	In the presence of antibiotic stress E. coli overexpresses the global activator protein MarA which besides inducing MDR efflux pump AcrAB also down- regulates synthesis of the porin OmpF.	carbapenem;cephalosporin;cephamycin;fluoroquinolone;glycylcycline;monobactam;penam;penem;phenicol;rifamycin;tetracycline;triclosan
05039c90-8b0c-11e6-95da-3c4a9275d6c8.fasta	NODE_24_length_62772_cov_12.113745_pilon	10393	10902	-	dfrA8	1-510/510	===============	100	100	card	KJ174469:710-1220	dfrA8 is a transposon-encoded dihydrofolate reductase found in Salmonella enterica	diaminopyrimidine
05039c90-8b0c-11e6-95da-3c4a9275d6c8.fasta	NODE_24_length_62772_cov_12.113745_pilon	11901	12953	+	TEM-181	9-1061/1061	===============	99.25	99.53	card	NG_050218.1:0-1061	TEM-181 is a beta-lactamase.	cephalosporin;monobactam;penam;penem
05039c90-8b0c-11e6-95da-3c4a9275d6c8.fasta	NODE_24_length_62772_cov_12.113745_pilon	14353	15168	+	sul2	1-816/816	===============	100	100	card	AY055428.1:21084-20268	Sul2 is a sulfonamide resistant dihydropteroate synthase of Gram-negative bacteria usually found on small plasmids.	sulfonamide
05039c90-8b0c-11e6-95da-3c4a9275d6c8.fasta	NODE_24_length_62772_cov_12.113745_pilon	15229	16032	+	APH(3'')-Ib	1-804/804	===============	100	99.75	card	AF313472:15593-16397	APH(3'')-Ib is an aminoglycoside phosphotransferase encoded by plasmids transposons integrative conjugative elements and chromosomes in Enterobacteriaceae and Pseudomonas spp.	aminoglycoside
05039c90-8b0c-11e6-95da-3c4a9275d6c8.fasta	NODE_24_length_62772_cov_12.113745_pilon	16032	16868	+	APH(6)-Id	1-837/837	===============	100	99.76	card	AF024602:3155-3992	APH(6)-Id is an aminoglycoside phosphotransferase encoded by plasmids integrative conjugative elements and chromosomal genomic islands in K. pneumoniae Salmonella spp. E. coli Shigella flexneri Providencia alcalifaciens Pseudomonas spp. V. cholerae Edwardsiella tarda Pasteurella multocida and Aeromonas bestiarum	aminoglycoside
05039c90-8b0c-11e6-95da-3c4a9275d6c8.fasta	NODE_2_length_438096_cov_20.602239_pilon	208606	210093	+	tolC	1-1488/1488	===============	100	98.79	card	FJ768952:0-1488	TolC is a protein subunit of many multidrug efflux complexes in Gram negative bacteria. It is an outer membrane efflux protein and is constitutively open. Regulation of efflux activity is often at its periplasmic entrance by other components of the efflux complex.	aminocoumarin;aminoglycoside;carbapenem;cephalosporin;cephamycin;fluoroquinolone;glycylcycline;macrolide;penam;penem;peptide;phenicol;rifamycin;tetracycline;triclosan
05039c90-8b0c-11e6-95da-3c4a9275d6c8.fasta	NODE_2_length_438096_cov_20.602239_pilon	227245	228064	-	bacA	1-820/822	===============	99.76	99.63	card	U00096.3:3204131-3203309	The bacA gene product (BacA) recycles undecaprenyl pyrophosphate during cell wall biosynthesis which confers resistance to bacitracin.	peptide
05039c90-8b0c-11e6-95da-3c4a9275d6c8.fasta	NODE_2_length_438096_cov_20.602239_pilon	427560	428222	-	acrS	1-663/663	===============	100	99.25	card	U00096:3413465-3412802	AcrS is a repressor of the AcrAB efflux complex and is associated with the expression of AcrEF. AcrS is believed to regulate a switch between AcrAB and AcrEF efflux.	cephalosporin;cephamycin;fluoroquinolone;glycylcycline;penam;phenicol;rifamycin;tetracycline;triclosan
05039c90-8b0c-11e6-95da-3c4a9275d6c8.fasta	NODE_2_length_438096_cov_20.602239_pilon	428621	429778	+	acrE	1-1158/1158	===============	100	99.48	card	U00096:3413863-3415021	AcrE is a membrane fusion protein similar to AcrA.	cephalosporin;cephamycin;fluoroquinolone;penam
05039c90-8b0c-11e6-95da-3c4a9275d6c8.fasta	NODE_2_length_438096_cov_20.602239_pilon	429790	432894	+	acrF	1-3105/3105	===============	100	98.97	card	U00096:3415032-3418137	AcrF is a inner membrane transporter similar to AcrB.	cephalosporin;cephamycin;fluoroquinolone;penam
05039c90-8b0c-11e6-95da-3c4a9275d6c8.fasta	NODE_32_length_26439_cov_23.007511_pilon	474	1298	+	gadX	1-825/825	===============	100	98.91	card	AP009048.1:3974604-3975429	GadX is an AraC-family regulator that promotes mdtEF expression to confer multidrug resistance.	fluoroquinolone;macrolide;penam
05039c90-8b0c-11e6-95da-3c4a9275d6c8.fasta	NODE_32_length_26439_cov_23.007511_pilon	1666	2394	+	gadW	1-729/729	===============	100	94.92	card	CP015085.1:2552440-2551711	GadW is an AraC-family regulator that promotes mdtEF expression to confer multidrug resistance. GadW inhibits GadX-dependent activation. GadW clearly represses gadX and in situations where GadX is missing activates gadA and gadBC.	fluoroquinolone;macrolide;penam
05039c90-8b0c-11e6-95da-3c4a9275d6c8.fasta	NODE_32_length_26439_cov_23.007511_pilon	2757	5870	-	mdtF	1-3114/3114	===============	100	98.56	card	U00096:3660413-3663527	MdtF is the multidrug inner membrane transporter for the MdtEF-TolC efflux complex.	fluoroquinolone;macrolide;penam
05039c90-8b0c-11e6-95da-3c4a9275d6c8.fasta	NODE_32_length_26439_cov_23.007511_pilon	5895	7052	-	mdtE	1-1158/1158	===============	100	99.22	card	AP009048.1:3981183-3980025	MdtE is the membrane fusion protein of the MdtEF multidrug efflux complex. It shares 70% sequence similarity with AcrA.	fluoroquinolone;macrolide;penam
05039c90-8b0c-11e6-95da-3c4a9275d6c8.fasta	NODE_3_length_437955_cov_17.755794_pilon	35592	35924	+	Escherichia_coli_emrE	1-333/333	===============	100	98.8	card	Z11877.1:485-818	Member of the small MDR (multidrug resistance) family of transporters; in Escherichia coli this protein provides resistance against a number of positively charged compounds including ethidium bromide and erythromycin; proton-dependent secondary transporter which exchanges protons for compound translocation	macrolide
05039c90-8b0c-11e6-95da-3c4a9275d6c8.fasta	NODE_3_length_437955_cov_17.755794_pilon	130368	131600	+	Escherichia_coli_mdfA	1-1233/1233	===============	100	97.49	card	JQ394987:0-1233	Multidrug efflux pump in E. coli. This multidrug efflux system was originally identified as the Cmr/CmlA chloramphenicol exporter.	benzalkonium_chloride;rhodamine;tetracycline
05039c90-8b0c-11e6-95da-3c4a9275d6c8.fasta	NODE_3_length_437955_cov_17.755794_pilon	215893	217641	+	msbA	1-1749/1749	===============	100	98.97	card	U00096.3:966620-968369	MsbA is a multidrug resistance transporter homolog from E. coli and belongs to a superfamily of transporters that contain an adenosine triphosphate (ATP) binding cassette (ABC) which is also called a nucleotide-binding domain (NBD). MsbA is a member of the MDR-ABC transporter group by sequence homology. MsbA transports lipid A a major component of the bacterial outer cell membrane and is the only…	nitroimidazole
05039c90-8b0c-11e6-95da-3c4a9275d6c8.fasta	NODE_3_length_437955_cov_17.755794_pilon	268438	269527	-	OmpA	18-1125/1125	========/======	96.89	83.84	card	FO834906.1:2175099-2173974	OmpA is a porin that confers resistance to beta-lactam antibiotics.	carbapenem;cephalosporin;cephamycin;monobactam;penam;penem
05039c90-8b0c-11e6-95da-3c4a9275d6c8.fasta	NODE_3_length_437955_cov_17.755794_pilon	354861	356087	-	mdtG	1-1227/1227	===============	100	98.53	card	CP000800.1:1192954-1191727	The MdtG protein also named YceE appears to be a member of the major facilitator superfamily of transporters and it has been reported when overexpressed to increase fosfomycin and deoxycholate resistances. mdtG is a member of the marA-soxS-rob regulon.	fosfomycin
05039c90-8b0c-11e6-95da-3c4a9275d6c8.fasta	NODE_3_length_437955_cov_17.755794_pilon	364718	365926	-	mdtH	1-1209/1209	===============	100	98.92	card	U00096:1125326-1124117	Multidrug resistance protein MdtH	fluoroquinolone
05039c90-8b0c-11e6-95da-3c4a9275d6c8.fasta	NODE_47_length_6727_cov_18.774218_pilon	4156	5361	+	tet(B)	1-1206/1206	===============	100	99.75	card	AB089595:0-1206	Tet(B) is a tetracycline efflux protein expressed in many Gram-negative bacteria. It confers resistance to tetracycline doxycycline and minocycline but not tigecycline.	tetracycline
05039c90-8b0c-11e6-95da-3c4a9275d6c8.fasta	NODE_4_length_428762_cov_18.291308_pilon	26384	29977	-	evgS	1-3594/3594	===============	100	97.75	card	U00096:2484373-2487967	EvgS is a sensor protein that phosphorylates the regulatory protein EvgA. evgS corresponds to 1 locus in Pseudomonas aeruginosa PAO1 and 1 locus in Pseudomonas aeruginosa LESB58.	fluoroquinolone;macrolide;penam;tetracycline
05039c90-8b0c-11e6-95da-3c4a9275d6c8.fasta	NODE_4_length_428762_cov_18.291308_pilon	29982	30596	-	evgA	1-615/615	===============	100	99.35	card	BA000007.3:3212025-3212640	EvgA when phosphorylated is a positive regulator for efflux protein complexes emrKY and mdtEF. While usually phosphorylated in a EvgS dependent manner it can be phosphorylated in the absence of EvgS when overexpressed.	fluoroquinolone;macrolide;penam;tetracycline
05039c90-8b0c-11e6-95da-3c4a9275d6c8.fasta	NODE_4_length_428762_cov_18.291308_pilon	31120	32175	+	emrK	1-1056/1056	===============	100	98.86	card	D78168:536-1592	emrK is a membrane fusion protein that is a homolog of EmrA. Together with the inner membrane transporter EmrY and the outer membrane channel TolC it mediates multidrug efflux.	tetracycline
05039c90-8b0c-11e6-95da-3c4a9275d6c8.fasta	NODE_4_length_428762_cov_18.291308_pilon	32175	33713	+	emrY	1-1539/1539	===============	100	98.7	card	D78168:1591-3130	emrY is a multidrug transport that moves substrates across the inner membrane of the Gram-negative E. coli. It is a homolog of emrB.	tetracycline
05039c90-8b0c-11e6-95da-3c4a9275d6c8.fasta	NODE_4_length_428762_cov_18.291308_pilon	137041	138009	-	pmrF	1-969/969	===============	100	98.35	card	U00096:2367070-2368039	PmrF is required for the synthesis and transfer of 4-amino-4-deoxy-L-arabinose (Ara4N) to Lipid A which allows gram-negative bacteria to resist the antimicrobial activity of cationic antimicrobial peptides and antibiotics such as polymyxin. pmrF corresponds to 1 locus in Pseudomonas aeruginosa PAO1 and 1 locus in Pseudomonas aeruginosa LESB58.	peptide
05039c90-8b0c-11e6-95da-3c4a9275d6c8.fasta	NODE_4_length_428762_cov_18.291308_pilon	191015	192658	+	yojI	1-1644/1644	===============	100	98.91	card	U00096.3:2308615-2306971	YojI mediates resistance to the peptide antibiotic microcin J25 when it is expressed from a multicopy vector. YojI is capable of pumping out microcin molecules. The outer membrane protein TolC in addition to YojI is required for export of microcin J25 out of the cell. Microcin J25 is thus the first known substrate for YojI.	peptide
05039c90-8b0c-11e6-95da-3c4a9275d6c8.fasta	NODE_4_length_428762_cov_18.291308_pilon	332720	333442	-	baeR	1-723/723	===============	100	98.2	card	AP009048.1:2166412-2167135	BaeR is a response regulator that promotes the expression of MdtABC and AcrD efflux complexes.	aminocoumarin;aminoglycoside
05039c90-8b0c-11e6-95da-3c4a9275d6c8.fasta	NODE_4_length_428762_cov_18.291308_pilon	333439	334842	-	baeS	1-1404/1404	===============	100	98.29	card	AP009048:2165012-2166416	BaeS is a sensor kinase in the BaeSR regulatory system. While it phosphorylates BaeR to increase its activity BaeS is not necessary for overexpressed BaeR to confer resistance.	aminocoumarin;aminoglycoside
05039c90-8b0c-11e6-95da-3c4a9275d6c8.fasta	NODE_4_length_428762_cov_18.291308_pilon	336255	339332	-	mdtC	1-3078/3078	===============	100	98.64	card	U00096:2158385-2161463	MdtC is a transporter that forms a heteromultimer complex with MdtB to form a multidrug transporter. MdtBC is part of the MdtABC-TolC efflux complex. In the absence of MdtB MdtC can form a homomultimer complex that results in a functioning efflux complex with a narrower drug specificity. mdtC corresponds to 3 loci in Pseudomonas aeruginosa PAO1 (gene name: muxC/muxB) and 3 loci in Pseudomonas aer…	aminocoumarin
05039c90-8b0c-11e6-95da-3c4a9275d6c8.fasta	NODE_4_length_428762_cov_18.291308_pilon	339333	342455	-	mdtB	1-3123/3123	===============	100	99.01	card	U00096:2155262-2158385	MdtB is a transporter that forms a heteromultimer complex with MdtC to form a multidrug transporter. MdtBC is part of the MdtABC-TolC efflux complex.	aminocoumarin
05039c90-8b0c-11e6-95da-3c4a9275d6c8.fasta	NODE_4_length_428762_cov_18.291308_pilon	342455	343702	-	mdtA	1-1248/1248	===============	100	98.4	card	U00096:2154015-2155263	MdtA is the membrane fusion protein of the multidrug efflux complex mdtABC.	aminocoumarin
05039c90-8b0c-11e6-95da-3c4a9275d6c8.fasta	NODE_5_length_285494_cov_19.310709_pilon	123982	125139	-	Escherichia_coli_ampH	1-1158/1158	===============	100	98.79	card	AP012030.1:396711-395553	AmpH is a class C ampC-like beta-lactamase and penicillin-binding protein identified in Escherichia coli.	cephalosporin;penam
05039c90-8b0c-11e6-95da-3c4a9275d6c8.fasta	NODE_5_length_285494_cov_19.310709_pilon	213691	216840	-	acrB	1-3150/3150	===============	100	99.17	card	U00096.3:484403-481253	Protein subunit of AcrA-AcrB-TolC multidrug efflux complex. AcrB functions as a herterotrimer which forms the inner membrane component and is primarily responsible for substrate recognition and energy transduction by acting as a drug/proton antiporter.	cephalosporin;fluoroquinolone;glycylcycline;penam;phenicol;rifamycin;tetracycline;triclosan
05039c90-8b0c-11e6-95da-3c4a9275d6c8.fasta	NODE_5_length_285494_cov_19.310709_pilon	216863	218056	-	Escherichia_coli_acrA	1-1194/1194	===============	100	99.83	card	U00096.3:485619-484425	AcrA is a subunit of the AcrAB-TolC multidrug efflux system that in E. coli.	cephalosporin;fluoroquinolone;glycylcycline;penam;phenicol;rifamycin;tetracycline;triclosan
05039c90-8b0c-11e6-95da-3c4a9275d6c8.fasta	NODE_6_length_222111_cov_21.563365_pilon	49034	50167	+	Escherichia_coli_ampC	1-1134/1134	===============	100	97.53	card	U00096.3:4378944-4377810	A class C ampC beta-lactamase (cephalosporinase) enzyme described in Escherichia coli shown clinically to confer resistance to penicillin-like and cephalosporin-class antibiotics.	cephalosporin;penam
05039c90-8b0c-11e6-95da-3c4a9275d6c8.fasta	NODE_6_length_222111_cov_21.563365_pilon	92379	94022	+	eptA	1-1644/1644	===============	100	99.33	card	AP009048:4340268-4338624	PmrC mediates the modification of Lipid A by the addition of 4-amino-4-deoxy-L-arabinose (L-Ara4N) and phosphoethanolamine resulting in a less negative cell membrane and decreased binding of polymyxin B.	peptide
05039c90-8b0c-11e6-95da-3c4a9275d6c8.fasta	NODE_6_length_222111_cov_21.563365_pilon	125686	126717	+	mdtN	1-1032/1032	===============	100	97.09	card	AP009048.1:4307588-4306556	Multidrug resistance efflux pump. Could be involved in resistance to puromycin acriflavine and tetraphenylarsonium chloride.	acridine_dye;nucleoside
05039c90-8b0c-11e6-95da-3c4a9275d6c8.fasta	NODE_6_length_222111_cov_21.563365_pilon	126717	128768	+	mdtO	1-2052/2052	===============	100	97.95	card	AP009048.1:4306557-4304505	Multidrug resistance efflux pump. Could be involved in resistance to puromycin acriflavine and tetraphenylarsonium chloride	acridine_dye;nucleoside
05039c90-8b0c-11e6-95da-3c4a9275d6c8.fasta	NODE_6_length_222111_cov_21.563365_pilon	128765	130231	+	mdtP	1-1467/1467	===============	100	97.89	card	AP009048.1:4304509-4303042	Multidrug resistance efflux pump. Could be involved in resistance to puromycin acriflavine and tetraphenylarsonium chloride	acridine_dye;nucleoside
05039c90-8b0c-11e6-95da-3c4a9275d6c8.fasta	NODE_8_length_205959_cov_18.512891_pilon	31082	32386	+	Escherichia_coli_ampC1_beta-lactamase	1-1305/1305	===============	100	98.62	card	FN649414.1:2765050-2766355	An ampC-like beta-lactamase identified from Escherichia coli.	cephalosporin;penam
05039c90-8b0c-11e6-95da-3c4a9275d6c8.fasta	NODE_8_length_205959_cov_18.512891_pilon	63854	66967	+	acrD	1-3114/3114	===============	100	98.84	card	AP009048.1:2586250-2589364	AcrD is an aminoglycoside efflux pump expressed in E. coli. Its expression can be induced by indole and is regulated by baeRS and cpxAR.	aminoglycoside
05039c90-8b0c-11e6-95da-3c4a9275d6c8.fasta	NODE_9_length_175928_cov_21.211773_pilon	160217	160849	-	CRP	1-633/633	===============	100	99.21	card	AP009048.1:4154296-4153663	CRP is a global regulator that represses MdtEF multidrug efflux pump expression.	fluoroquinolone;macrolide;penam
050b3db0-8b0c-11e6-95da-3c4a9275d6c8.fasta	NODE_10_length_159667_cov_21.674788_pilon	51803	53035	+	mdtM	1-1233/1233	===============	100	95.78	card	U00096.3:4568519-4567286	Multidrug resistance protein MdtM	acridine_dye;fluoroquinolone;lincosamide;nucleoside;phenicol
050b3db0-8b0c-11e6-95da-3c4a9275d6c8.fasta	NODE_11_length_154071_cov_20.119298_pilon	78207	78737	+	emrR	1-531/531	===============	100	99.62	card	U00096.3:2810769-2811300	EmrR is a negative regulator for the EmrAB-TolC multidrug efflux pump in E. coli. Mutations lead to EmrAB-TolC overexpression.	fluoroquinolone
050b3db0-8b0c-11e6-95da-3c4a9275d6c8.fasta	NODE_11_length_154071_cov_20.119298_pilon	78864	80036	+	emrA	1-1173/1173	===============	100	98.21	card	AP009048:2810082-2811255	EmrA is a membrane fusion protein providing an efflux pathway with EmrB and TolC between the inner and outer membranes of E. coli a Gram-negative bacterium.	fluoroquinolone
050b3db0-8b0c-11e6-95da-3c4a9275d6c8.fasta	NODE_11_length_154071_cov_20.119298_pilon	80053	81591	+	emrB	1-1539/1539	===============	100	98.44	card	U00096:2812615-2814154	emrB is a translocase in the emrB -TolC efflux protein in E. coli. It recognizes substrates including carbonyl cyanide m-chlorophenylhydrazone (CCCP) nalidixic acid and thioloactomycin.	fluoroquinolone
050b3db0-8b0c-11e6-95da-3c4a9275d6c8.fasta	NODE_14_length_125384_cov_24.004022_pilon	57810	59183	+	cpxA	1-1374/1374	===============	100	99.13	card	BA000007.3:4905062-4903688	CpxA is a membrane-localized sensor kinase that is activated by envelope stress. It starts a kinase cascade that activates CpxR which promotes efflux complex expression.	aminocoumarin;aminoglycoside
050b3db0-8b0c-11e6-95da-3c4a9275d6c8.fasta	NODE_15_length_124135_cov_22.130425_pilon	48742	49875	+	Escherichia_coli_ampC	1-1134/1134	===============	100	97.53	card	U00096.3:4378944-4377810	A class C ampC beta-lactamase (cephalosporinase) enzyme described in Escherichia coli shown clinically to confer resistance to penicillin-like and cephalosporin-class antibiotics.	cephalosporin;penam
050b3db0-8b0c-11e6-95da-3c4a9275d6c8.fasta	NODE_15_length_124135_cov_22.130425_pilon	92087	93730	+	eptA	1-1644/1644	===============	100	99.33	card	AP009048:4340268-4338624	PmrC mediates the modification of Lipid A by the addition of 4-amino-4-deoxy-L-arabinose (L-Ara4N) and phosphoethanolamine resulting in a less negative cell membrane and decreased binding of polymyxin B.	peptide
050b3db0-8b0c-11e6-95da-3c4a9275d6c8.fasta	NODE_19_length_106642_cov_18.799536_pilon	7928	8603	+	kdpE	1-676/678	===============	99.71	96.75	card	U00096.3:721733-721055	kdpE is a transcriptional activator that is part of the two-component system KdpD/KdpE that is studied for its regulatory role in potassium transport and has been identified as an adaptive regulator involved in the virulence and intracellular survival of pathogenic bacteria. kdpE regulates a range of virulence loci through direct promoter binding.	aminoglycoside
050b3db0-8b0c-11e6-95da-3c4a9275d6c8.fasta	NODE_1_length_580864_cov_21.187255_pilon	350307	351794	+	tolC	1-1488/1488	===============	100	98.79	card	FJ768952:0-1488	TolC is a protein subunit of many multidrug efflux complexes in Gram negative bacteria. It is an outer membrane efflux protein and is constitutively open. Regulation of efflux activity is often at its periplasmic entrance by other components of the efflux complex.	aminocoumarin;aminoglycoside;carbapenem;cephalosporin;cephamycin;fluoroquinolone;glycylcycline;macrolide;penam;penem;peptide;phenicol;rifamycin;tetracycline;triclosan
050b3db0-8b0c-11e6-95da-3c4a9275d6c8.fasta	NODE_1_length_580864_cov_21.187255_pilon	368946	369765	-	bacA	1-820/822	===============	99.76	99.63	card	U00096.3:3204131-3203309	The bacA gene product (BacA) recycles undecaprenyl pyrophosphate during cell wall biosynthesis which confers resistance to bacitracin.	peptide
050b3db0-8b0c-11e6-95da-3c4a9275d6c8.fasta	NODE_1_length_580864_cov_21.187255_pilon	569261	569923	-	acrS	1-663/663	===============	100	99.25	card	U00096:3413465-3412802	AcrS is a repressor of the AcrAB efflux complex and is associated with the expression of AcrEF. AcrS is believed to regulate a switch between AcrAB and AcrEF efflux.	cephalosporin;cephamycin;fluoroquinolone;glycylcycline;penam;phenicol;rifamycin;tetracycline;triclosan
050b3db0-8b0c-11e6-95da-3c4a9275d6c8.fasta	NODE_1_length_580864_cov_21.187255_pilon	570322	571479	+	acrE	1-1158/1158	===============	100	99.48	card	U00096:3413863-3415021	AcrE is a membrane fusion protein similar to AcrA.	cephalosporin;cephamycin;fluoroquinolone;penam
050b3db0-8b0c-11e6-95da-3c4a9275d6c8.fasta	NODE_1_length_580864_cov_21.187255_pilon	571491	574595	+	acrF	1-3105/3105	===============	100	98.97	card	U00096:3415032-3418137	AcrF is a inner membrane transporter similar to AcrB.	cephalosporin;cephamycin;fluoroquinolone;penam
050b3db0-8b0c-11e6-95da-3c4a9275d6c8.fasta	NODE_20_length_97841_cov_22.566815_pilon	1421	2452	+	mdtN	1-1032/1032	===============	100	97.09	card	AP009048.1:4307588-4306556	Multidrug resistance efflux pump. Could be involved in resistance to puromycin acriflavine and tetraphenylarsonium chloride.	acridine_dye;nucleoside
050b3db0-8b0c-11e6-95da-3c4a9275d6c8.fasta	NODE_20_length_97841_cov_22.566815_pilon	2452	4503	+	mdtO	1-2052/2052	===============	100	97.95	card	AP009048.1:4306557-4304505	Multidrug resistance efflux pump. Could be involved in resistance to puromycin acriflavine and tetraphenylarsonium chloride	acridine_dye;nucleoside
050b3db0-8b0c-11e6-95da-3c4a9275d6c8.fasta	NODE_20_length_97841_cov_22.566815_pilon	4500	5966	+	mdtP	1-1467/1467	===============	100	97.89	card	AP009048.1:4304509-4303042	Multidrug resistance efflux pump. Could be involved in resistance to puromycin acriflavine and tetraphenylarsonium chloride	acridine_dye;nucleoside
050b3db0-8b0c-11e6-95da-3c4a9275d6c8.fasta	NODE_23_length_64285_cov_15.839485_pilon	41841	42224	+	marA	1-384/384	===============	100	100	card	AP009048.1:1621287-1621671	In the presence of antibiotic stress E. coli overexpresses the global activator protein MarA which besides inducing MDR efflux pump AcrAB also down- regulates synthesis of the porin OmpF.	carbapenem;cephalosporin;cephamycin;fluoroquinolone;glycylcycline;monobactam;penam;penem;phenicol;rifamycin;tetracycline;triclosan
050b3db0-8b0c-11e6-95da-3c4a9275d6c8.fasta	NODE_25_length_53538_cov_17.869601_pilon	17741	18709	+	pmrF	1-969/969	===============	100	98.35	card	U00096:2367070-2368039	PmrF is required for the synthesis and transfer of 4-amino-4-deoxy-L-arabinose (Ara4N) to Lipid A which allows gram-negative bacteria to resist the antimicrobial activity of cationic antimicrobial peptides and antibiotics such as polymyxin. pmrF corresponds to 1 locus in Pseudomonas aeruginosa PAO1 and 1 locus in Pseudomonas aeruginosa LESB58.	peptide
050b3db0-8b0c-11e6-95da-3c4a9275d6c8.fasta	NODE_2_length_399191_cov_18.309116_pilon	68689	69778	+	OmpA	18-1125/1125	========/======	96.89	83.84	card	FO834906.1:2175099-2173974	OmpA is a porin that confers resistance to beta-lactam antibiotics.	carbapenem;cephalosporin;cephamycin;monobactam;penam;penem
050b3db0-8b0c-11e6-95da-3c4a9275d6c8.fasta	NODE_2_length_399191_cov_18.309116_pilon	120575	122323	-	msbA	1-1749/1749	===============	100	98.97	card	U00096.3:966620-968369	MsbA is a multidrug resistance transporter homolog from E. coli and belongs to a superfamily of transporters that contain an adenosine triphosphate (ATP) binding cassette (ABC) which is also called a nucleotide-binding domain (NBD). MsbA is a member of the MDR-ABC transporter group by sequence homology. MsbA transports lipid A a major component of the bacterial outer cell membrane and is the only…	nitroimidazole
050b3db0-8b0c-11e6-95da-3c4a9275d6c8.fasta	NODE_2_length_399191_cov_18.309116_pilon	206616	207848	-	Escherichia_coli_mdfA	1-1233/1233	===============	100	97.49	card	JQ394987:0-1233	Multidrug efflux pump in E. coli. This multidrug efflux system was originally identified as the Cmr/CmlA chloramphenicol exporter.	benzalkonium_chloride;rhodamine;tetracycline
050b3db0-8b0c-11e6-95da-3c4a9275d6c8.fasta	NODE_2_length_399191_cov_18.309116_pilon	302292	302624	-	Escherichia_coli_emrE	1-333/333	===============	100	98.8	card	Z11877.1:485-818	Member of the small MDR (multidrug resistance) family of transporters; in Escherichia coli this protein provides resistance against a number of positively charged compounds including ethidium bromide and erythromycin; proton-dependent secondary transporter which exchanges protons for compound translocation	macrolide
050b3db0-8b0c-11e6-95da-3c4a9275d6c8.fasta	NODE_32_length_26439_cov_23.433384_pilon	19388	20545	+	mdtE	1-1158/1158	===============	100	99.22	card	AP009048.1:3981183-3980025	MdtE is the membrane fusion protein of the MdtEF multidrug efflux complex. It shares 70% sequence similarity with AcrA.	fluoroquinolone;macrolide;penam
050b3db0-8b0c-11e6-95da-3c4a9275d6c8.fasta	NODE_32_length_26439_cov_23.433384_pilon	20570	23683	+	mdtF	1-3114/3114	===============	100	98.52	card	U00096:3660413-3663527	MdtF is the multidrug inner membrane transporter for the MdtEF-TolC efflux complex.	fluoroquinolone;macrolide;penam
050b3db0-8b0c-11e6-95da-3c4a9275d6c8.fasta	NODE_32_length_26439_cov_23.433384_pilon	24046	24774	-	gadW	1-729/729	===============	100	94.92	card	CP015085.1:2552440-2551711	GadW is an AraC-family regulator that promotes mdtEF expression to confer multidrug resistance. GadW inhibits GadX-dependent activation. GadW clearly represses gadX and in situations where GadX is missing activates gadA and gadBC.	fluoroquinolone;macrolide;penam
050b3db0-8b0c-11e6-95da-3c4a9275d6c8.fasta	NODE_32_length_26439_cov_23.433384_pilon	25142	25966	-	gadX	1-825/825	===============	100	98.91	card	AP009048.1:3974604-3975429	GadX is an AraC-family regulator that promotes mdtEF expression to confer multidrug resistance.	fluoroquinolone;macrolide;penam
050b3db0-8b0c-11e6-95da-3c4a9275d6c8.fasta	NODE_3_length_308527_cov_18.703133_pilon	138993	142106	-	acrD	1-3114/3114	===============	100	98.84	card	AP009048.1:2586250-2589364	AcrD is an aminoglycoside efflux pump expressed in E. coli. Its expression can be induced by indole and is regulated by baeRS and cpxAR.	aminoglycoside
050b3db0-8b0c-11e6-95da-3c4a9275d6c8.fasta	NODE_3_length_308527_cov_18.703133_pilon	173574	174878	-	Escherichia_coli_ampC1_beta-lactamase	1-1305/1305	===============	100	98.62	card	FN649414.1:2765050-2766355	An ampC-like beta-lactamase identified from Escherichia coli.	cephalosporin;penam
050b3db0-8b0c-11e6-95da-3c4a9275d6c8.fasta	NODE_3_length_308527_cov_18.703133_pilon	232426	236019	-	evgS	1-3594/3594	===============	100	97.77	card	U00096:2484373-2487967	EvgS is a sensor protein that phosphorylates the regulatory protein EvgA. evgS corresponds to 1 locus in Pseudomonas aeruginosa PAO1 and 1 locus in Pseudomonas aeruginosa LESB58.	fluoroquinolone;macrolide;penam;tetracycline
050b3db0-8b0c-11e6-95da-3c4a9275d6c8.fasta	NODE_3_length_308527_cov_18.703133_pilon	236024	236638	-	evgA	1-615/615	===============	100	99.35	card	BA000007.3:3212025-3212640	EvgA when phosphorylated is a positive regulator for efflux protein complexes emrKY and mdtEF. While usually phosphorylated in a EvgS dependent manner it can be phosphorylated in the absence of EvgS when overexpressed.	fluoroquinolone;macrolide;penam;tetracycline
050b3db0-8b0c-11e6-95da-3c4a9275d6c8.fasta	NODE_3_length_308527_cov_18.703133_pilon	237162	238217	+	emrK	1-1056/1056	===============	100	98.86	card	D78168:536-1592	emrK is a membrane fusion protein that is a homolog of EmrA. Together with the inner membrane transporter EmrY and the outer membrane channel TolC it mediates multidrug efflux.	tetracycline
050b3db0-8b0c-11e6-95da-3c4a9275d6c8.fasta	NODE_3_length_308527_cov_18.703133_pilon	238217	239755	+	emrY	1-1539/1539	===============	100	98.7	card	D78168:1591-3130	emrY is a multidrug transport that moves substrates across the inner membrane of the Gram-negative E. coli. It is a homolog of emrB.	tetracycline
050b3db0-8b0c-11e6-95da-3c4a9275d6c8.fasta	NODE_43_length_8962_cov_17.810087_pilon	3781	4617	-	APH(6)-Id	1-837/837	===============	100	99.76	card	AF024602:3155-3992	APH(6)-Id is an aminoglycoside phosphotransferase encoded by plasmids integrative conjugative elements and chromosomal genomic islands in K. pneumoniae Salmonella spp. E. coli Shigella flexneri Providencia alcalifaciens Pseudomonas spp. V. cholerae Edwardsiella tarda Pasteurella multocida and Aeromonas bestiarum	aminoglycoside
050b3db0-8b0c-11e6-95da-3c4a9275d6c8.fasta	NODE_43_length_8962_cov_17.810087_pilon	4617	5420	-	APH(3'')-Ib	1-804/804	===============	100	99.75	card	AF313472:15593-16397	APH(3'')-Ib is an aminoglycoside phosphotransferase encoded by plasmids transposons integrative conjugative elements and chromosomes in Enterobacteriaceae and Pseudomonas spp.	aminoglycoside
050b3db0-8b0c-11e6-95da-3c4a9275d6c8.fasta	NODE_43_length_8962_cov_17.810087_pilon	5481	6296	-	sul2	1-816/816	===============	100	100	card	AY055428.1:21084-20268	Sul2 is a sulfonamide resistant dihydropteroate synthase of Gram-negative bacteria usually found on small plasmids.	sulfonamide
050b3db0-8b0c-11e6-95da-3c4a9275d6c8.fasta	NODE_43_length_8962_cov_17.810087_pilon	7696	8748	-	TEM-181	9-1061/1061	===============	99.25	99.53	card	NG_050218.1:0-1061	TEM-181 is a beta-lactamase.	cephalosporin;monobactam;penam;penem
050b3db0-8b0c-11e6-95da-3c4a9275d6c8.fasta	NODE_49_length_6725_cov_18.486308_pilon	4154	5359	+	tet(B)	1-1206/1206	===============	100	99.75	card	AB089595:0-1206	Tet(B) is a tetracycline efflux protein expressed in many Gram-negative bacteria. It confers resistance to tetracycline doxycycline and minocycline but not tigecycline.	tetracycline
050b3db0-8b0c-11e6-95da-3c4a9275d6c8.fasta	NODE_4_length_305569_cov_16.957923_pilon	75852	76265	+	H-NS	1-414/414	===============	100	98.79	card	BA000007.3:1738104-1737690	H-NS is a histone-like protein involved in global gene regulation in Gram-negative bacteria. It is a repressor of the membrane fusion protein genes acrE mdtE and emrK as well as nearby genes of many RND-type multidrug exporters.	cephalosporin;cephamycin;fluoroquinolone;macrolide;penam;tetracycline
050b3db0-8b0c-11e6-95da-3c4a9275d6c8.fasta	NODE_4_length_305569_cov_16.957923_pilon	277823	279031	+	mdtH	1-1209/1209	===============	100	98.92	card	U00096:1125326-1124117	Multidrug resistance protein MdtH	fluoroquinolone
050b3db0-8b0c-11e6-95da-3c4a9275d6c8.fasta	NODE_4_length_305569_cov_16.957923_pilon	287662	288888	+	mdtG	1-1227/1227	===============	100	98.53	card	CP000800.1:1192954-1191727	The MdtG protein also named YceE appears to be a member of the major facilitator superfamily of transporters and it has been reported when overexpressed to increase fosfomycin and deoxycholate resistances. mdtG is a member of the marA-soxS-rob regulon.	fosfomycin
050b3db0-8b0c-11e6-95da-3c4a9275d6c8.fasta	NODE_5_length_259926_cov_19.665526_pilon	98414	99571	-	Escherichia_coli_ampH	1-1158/1158	===============	100	98.88	card	AP012030.1:396711-395553	AmpH is a class C ampC-like beta-lactamase and penicillin-binding protein identified in Escherichia coli.	cephalosporin;penam
050b3db0-8b0c-11e6-95da-3c4a9275d6c8.fasta	NODE_5_length_259926_cov_19.665526_pilon	188123	191272	-	acrB	1-3150/3150	===============	100	99.17	card	U00096.3:484403-481253	Protein subunit of AcrA-AcrB-TolC multidrug efflux complex. AcrB functions as a herterotrimer which forms the inner membrane component and is primarily responsible for substrate recognition and energy transduction by acting as a drug/proton antiporter.	cephalosporin;fluoroquinolone;glycylcycline;penam;phenicol;rifamycin;tetracycline;triclosan
050b3db0-8b0c-11e6-95da-3c4a9275d6c8.fasta	NODE_5_length_259926_cov_19.665526_pilon	191295	192488	-	Escherichia_coli_acrA	1-1194/1194	===============	100	99.83	card	U00096.3:485619-484425	AcrA is a subunit of the AcrAB-TolC multidrug efflux system that in E. coli.	cephalosporin;fluoroquinolone;glycylcycline;penam;phenicol;rifamycin;tetracycline;triclosan
050b3db0-8b0c-11e6-95da-3c4a9275d6c8.fasta	NODE_64_length_1336_cov_17.929992_pilon	706	1215	-	dfrA8	1-510/510	===============	100	100	card	KJ174469:710-1220	dfrA8 is a transposon-encoded dihydrofolate reductase found in Salmonella enterica	diaminopyrimidine
050b3db0-8b0c-11e6-95da-3c4a9275d6c8.fasta	NODE_6_length_239429_cov_17.811636_pilon	51311	52558	+	mdtA	1-1248/1248	===============	100	98.4	card	U00096:2154015-2155263	MdtA is the membrane fusion protein of the multidrug efflux complex mdtABC.	aminocoumarin
050b3db0-8b0c-11e6-95da-3c4a9275d6c8.fasta	NODE_6_length_239429_cov_17.811636_pilon	52558	55680	+	mdtB	1-3123/3123	===============	100	99.01	card	U00096:2155262-2158385	MdtB is a transporter that forms a heteromultimer complex with MdtC to form a multidrug transporter. MdtBC is part of the MdtABC-TolC efflux complex.	aminocoumarin
050b3db0-8b0c-11e6-95da-3c4a9275d6c8.fasta	NODE_6_length_239429_cov_17.811636_pilon	55681	58758	+	mdtC	1-3078/3078	===============	100	98.64	card	U00096:2158385-2161463	MdtC is a transporter that forms a heteromultimer complex with MdtB to form a multidrug transporter. MdtBC is part of the MdtABC-TolC efflux complex. In the absence of MdtB MdtC can form a homomultimer complex that results in a functioning efflux complex with a narrower drug specificity. mdtC corresponds to 3 loci in Pseudomonas aeruginosa PAO1 (gene name: muxC/muxB) and 3 loci in Pseudomonas aer…	aminocoumarin
050b3db0-8b0c-11e6-95da-3c4a9275d6c8.fasta	NODE_6_length_239429_cov_17.811636_pilon	60171	61574	+	baeS	1-1404/1404	===============	100	98.29	card	AP009048:2165012-2166416	BaeS is a sensor kinase in the BaeSR regulatory system. While it phosphorylates BaeR to increase its activity BaeS is not necessary for overexpressed BaeR to confer resistance.	aminocoumarin;aminoglycoside
050b3db0-8b0c-11e6-95da-3c4a9275d6c8.fasta	NODE_6_length_239429_cov_17.811636_pilon	61571	62293	+	baeR	1-723/723	===============	100	98.2	card	AP009048.1:2166412-2167135	BaeR is a response regulator that promotes the expression of MdtABC and AcrD efflux complexes.	aminocoumarin;aminoglycoside
050b3db0-8b0c-11e6-95da-3c4a9275d6c8.fasta	NODE_6_length_239429_cov_17.811636_pilon	202355	203998	-	yojI	1-1644/1644	===============	100	98.91	card	U00096.3:2308615-2306971	YojI mediates resistance to the peptide antibiotic microcin J25 when it is expressed from a multicopy vector. YojI is capable of pumping out microcin molecules. The outer membrane protein TolC in addition to YojI is required for export of microcin J25 out of the cell. Microcin J25 is thus the first known substrate for YojI.	peptide
050b3db0-8b0c-11e6-95da-3c4a9275d6c8.fasta	NODE_7_length_211668_cov_16.901124_pilon	205494	206660	-	ugd	1-1167/1167	========/======	99.49	84.48	card	U00096:2099613-2098446	PmrE is required for the synthesis and transfer of 4-amino-4-deoxy-L-arabinose (Ara4N) to Lipid A which allows gram-negative bacteria to resist the antimicrobial activity of cationic antimicrobial peptides and antibiotics such as polymyxin	peptide
050b3db0-8b0c-11e6-95da-3c4a9275d6c8.fasta	NODE_9_length_176221_cov_21.645184_pilon	160510	161142	-	CRP	1-633/633	===============	100	99.21	card	AP009048.1:4154296-4153663	CRP is a global regulator that represses MdtEF multidrug efflux pump expression.	fluoroquinolone;macrolide;penam
05f3c8f0-8b0c-11e6-95da-3c4a9275d6c8.fasta	NODE_12_length_121946_cov_22.938901_pilon	25526	26557	+	mdtN	1-1032/1032	===============	100	97.09	card	AP009048.1:4307588-4306556	Multidrug resistance efflux pump. Could be involved in resistance to puromycin acriflavine and tetraphenylarsonium chloride.	acridine_dye;nucleoside
05f3c8f0-8b0c-11e6-95da-3c4a9275d6c8.fasta	NODE_12_length_121946_cov_22.938901_pilon	26557	28608	+	mdtO	1-2052/2052	===============	100	97.95	card	AP009048.1:4306557-4304505	Multidrug resistance efflux pump. Could be involved in resistance to puromycin acriflavine and tetraphenylarsonium chloride	acridine_dye;nucleoside
05f3c8f0-8b0c-11e6-95da-3c4a9275d6c8.fasta	NODE_12_length_121946_cov_22.938901_pilon	28605	30071	+	mdtP	1-1467/1467	===============	100	97.89	card	AP009048.1:4304509-4303042	Multidrug resistance efflux pump. Could be involved in resistance to puromycin acriflavine and tetraphenylarsonium chloride	acridine_dye;nucleoside
05f3c8f0-8b0c-11e6-95da-3c4a9275d6c8.fasta	NODE_14_length_115222_cov_21.311665_pilon	81877	83109	+	mdtM	1-1233/1233	===============	100	96.11	card	U00096.3:4568519-4567286	Multidrug resistance protein MdtM	acridine_dye;fluoroquinolone;lincosamide;nucleoside;phenicol
05f3c8f0-8b0c-11e6-95da-3c4a9275d6c8.fasta	NODE_15_length_109375_cov_19.199248_pilon	10662	11337	+	kdpE	1-676/678	===============	99.71	96.75	card	U00096.3:721733-721055	kdpE is a transcriptional activator that is part of the two-component system KdpD/KdpE that is studied for its regulatory role in potassium transport and has been identified as an adaptive regulator involved in the virulence and intracellular survival of pathogenic bacteria. kdpE regulates a range of virulence loci through direct promoter binding.	aminoglycoside
05f3c8f0-8b0c-11e6-95da-3c4a9275d6c8.fasta	NODE_17_length_99873_cov_23.001633_pilon	48580	49713	+	Escherichia_coli_ampC	1-1134/1134	===============	100	97.53	card	U00096.3:4378944-4377810	A class C ampC beta-lactamase (cephalosporinase) enzyme described in Escherichia coli shown clinically to confer resistance to penicillin-like and cephalosporin-class antibiotics.	cephalosporin;penam
05f3c8f0-8b0c-11e6-95da-3c4a9275d6c8.fasta	NODE_17_length_99873_cov_23.001633_pilon	91925	93568	+	eptA	1-1644/1644	===============	100	99.33	card	AP009048:4340268-4338624	PmrC mediates the modification of Lipid A by the addition of 4-amino-4-deoxy-L-arabinose (L-Ara4N) and phosphoethanolamine resulting in a less negative cell membrane and decreased binding of polymyxin B.	peptide
05f3c8f0-8b0c-11e6-95da-3c4a9275d6c8.fasta	NODE_19_length_92918_cov_16.863193_pilon	69774	70187	-	H-NS	1-414/414	===============	100	98.79	card	BA000007.3:1738104-1737690	H-NS is a histone-like protein involved in global gene regulation in Gram-negative bacteria. It is a repressor of the membrane fusion protein genes acrE mdtE and emrK as well as nearby genes of many RND-type multidrug exporters.	cephalosporin;cephamycin;fluoroquinolone;macrolide;penam;tetracycline
05f3c8f0-8b0c-11e6-95da-3c4a9275d6c8.fasta	NODE_1_length_616444_cov_17.892713_pilon	272809	274056	+	mdtA	1-1248/1248	===============	100	98	card	U00096:2154015-2155263	MdtA is the membrane fusion protein of the multidrug efflux complex mdtABC.	aminocoumarin
05f3c8f0-8b0c-11e6-95da-3c4a9275d6c8.fasta	NODE_1_length_616444_cov_17.892713_pilon	274056	277178	+	mdtB	1-3123/3123	===============	100	98.21	card	U00096:2155262-2158385	MdtB is a transporter that forms a heteromultimer complex with MdtC to form a multidrug transporter. MdtBC is part of the MdtABC-TolC efflux complex.	aminocoumarin
05f3c8f0-8b0c-11e6-95da-3c4a9275d6c8.fasta	NODE_1_length_616444_cov_17.892713_pilon	277179	280256	+	mdtC	1-3078/3078	===============	100	97.86	card	U00096:2158385-2161463	MdtC is a transporter that forms a heteromultimer complex with MdtB to form a multidrug transporter. MdtBC is part of the MdtABC-TolC efflux complex. In the absence of MdtB MdtC can form a homomultimer complex that results in a functioning efflux complex with a narrower drug specificity. mdtC corresponds to 3 loci in Pseudomonas aeruginosa PAO1 (gene name: muxC/muxB) and 3 loci in Pseudomonas aer…	aminocoumarin
05f3c8f0-8b0c-11e6-95da-3c4a9275d6c8.fasta	NODE_1_length_616444_cov_17.892713_pilon	281669	283072	+	baeS	1-1404/1404	===============	100	98.72	card	AP009048:2165012-2166416	BaeS is a sensor kinase in the BaeSR regulatory system. While it phosphorylates BaeR to increase its activity BaeS is not necessary for overexpressed BaeR to confer resistance.	aminocoumarin;aminoglycoside
05f3c8f0-8b0c-11e6-95da-3c4a9275d6c8.fasta	NODE_1_length_616444_cov_17.892713_pilon	283069	283791	+	baeR	1-723/723	===============	100	99.31	card	AP009048.1:2166412-2167135	BaeR is a response regulator that promotes the expression of MdtABC and AcrD efflux complexes.	aminocoumarin;aminoglycoside
05f3c8f0-8b0c-11e6-95da-3c4a9275d6c8.fasta	NODE_1_length_616444_cov_17.892713_pilon	423788	425431	-	yojI	1-1644/1644	===============	100	98.91	card	U00096.3:2308615-2306971	YojI mediates resistance to the peptide antibiotic microcin J25 when it is expressed from a multicopy vector. YojI is capable of pumping out microcin molecules. The outer membrane protein TolC in addition to YojI is required for export of microcin J25 out of the cell. Microcin J25 is thus the first known substrate for YojI.	peptide
05f3c8f0-8b0c-11e6-95da-3c4a9275d6c8.fasta	NODE_1_length_616444_cov_17.892713_pilon	478437	479405	+	pmrF	1-969/969	===============	100	98.35	card	U00096:2367070-2368039	PmrF is required for the synthesis and transfer of 4-amino-4-deoxy-L-arabinose (Ara4N) to Lipid A which allows gram-negative bacteria to resist the antimicrobial activity of cationic antimicrobial peptides and antibiotics such as polymyxin. pmrF corresponds to 1 locus in Pseudomonas aeruginosa PAO1 and 1 locus in Pseudomonas aeruginosa LESB58.	peptide
05f3c8f0-8b0c-11e6-95da-3c4a9275d6c8.fasta	NODE_1_length_616444_cov_17.892713_pilon	582733	584271	-	emrY	1-1539/1539	===============	100	98.7	card	D78168:1591-3130	emrY is a multidrug transport that moves substrates across the inner membrane of the Gram-negative E. coli. It is a homolog of emrB.	tetracycline
05f3c8f0-8b0c-11e6-95da-3c4a9275d6c8.fasta	NODE_1_length_616444_cov_17.892713_pilon	584271	585326	-	emrK	1-1056/1056	===============	100	98.77	card	D78168:536-1592	emrK is a membrane fusion protein that is a homolog of EmrA. Together with the inner membrane transporter EmrY and the outer membrane channel TolC it mediates multidrug efflux.	tetracycline
05f3c8f0-8b0c-11e6-95da-3c4a9275d6c8.fasta	NODE_1_length_616444_cov_17.892713_pilon	585850	586464	+	evgA	1-615/615	===============	100	99.35	card	BA000007.3:3212025-3212640	EvgA when phosphorylated is a positive regulator for efflux protein complexes emrKY and mdtEF. While usually phosphorylated in a EvgS dependent manner it can be phosphorylated in the absence of EvgS when overexpressed.	fluoroquinolone;macrolide;penam;tetracycline
05f3c8f0-8b0c-11e6-95da-3c4a9275d6c8.fasta	NODE_1_length_616444_cov_17.892713_pilon	586469	590062	+	evgS	1-3594/3594	===============	100	97.75	card	U00096:2484373-2487967	EvgS is a sensor protein that phosphorylates the regulatory protein EvgA. evgS corresponds to 1 locus in Pseudomonas aeruginosa PAO1 and 1 locus in Pseudomonas aeruginosa LESB58.	fluoroquinolone;macrolide;penam;tetracycline
05f3c8f0-8b0c-11e6-95da-3c4a9275d6c8.fasta	NODE_23_length_65296_cov_24.001089_pilon	8982	10355	-	cpxA	1-1374/1374	===============	100	99.13	card	BA000007.3:4905062-4903688	CpxA is a membrane-localized sensor kinase that is activated by envelope stress. It starts a kinase cascade that activates CpxR which promotes efflux complex expression.	aminocoumarin;aminoglycoside
05f3c8f0-8b0c-11e6-95da-3c4a9275d6c8.fasta	NODE_2_length_428121_cov_21.516947_pilon	5203	8307	-	acrF	1-3105/3105	===============	100	98.97	card	U00096:3415032-3418137	AcrF is a inner membrane transporter similar to AcrB.	cephalosporin;cephamycin;fluoroquinolone;penam
05f3c8f0-8b0c-11e6-95da-3c4a9275d6c8.fasta	NODE_2_length_428121_cov_21.516947_pilon	8319	9476	-	acrE	1-1158/1158	===============	100	99.48	card	U00096:3413863-3415021	AcrE is a membrane fusion protein similar to AcrA.	cephalosporin;cephamycin;fluoroquinolone;penam
05f3c8f0-8b0c-11e6-95da-3c4a9275d6c8.fasta	NODE_2_length_428121_cov_21.516947_pilon	9875	10537	+	acrS	1-663/663	===============	100	99.25	card	U00096:3413465-3412802	AcrS is a repressor of the AcrAB efflux complex and is associated with the expression of AcrEF. AcrS is believed to regulate a switch between AcrAB and AcrEF efflux.	cephalosporin;cephamycin;fluoroquinolone;glycylcycline;penam;phenicol;rifamycin;tetracycline;triclosan
05f3c8f0-8b0c-11e6-95da-3c4a9275d6c8.fasta	NODE_2_length_428121_cov_21.516947_pilon	210033	210852	+	bacA	1-820/822	===============	99.76	99.63	card	U00096.3:3204131-3203309	The bacA gene product (BacA) recycles undecaprenyl pyrophosphate during cell wall biosynthesis which confers resistance to bacitracin.	peptide
05f3c8f0-8b0c-11e6-95da-3c4a9275d6c8.fasta	NODE_2_length_428121_cov_21.516947_pilon	228004	229491	-	tolC	1-1488/1488	===============	100	98.79	card	FJ768952:0-1488	TolC is a protein subunit of many multidrug efflux complexes in Gram negative bacteria. It is an outer membrane efflux protein and is constitutively open. Regulation of efflux activity is often at its periplasmic entrance by other components of the efflux complex.	aminocoumarin;aminoglycoside;carbapenem;cephalosporin;cephamycin;fluoroquinolone;glycylcycline;macrolide;penam;penem;peptide;phenicol;rifamycin;tetracycline;triclosan
05f3c8f0-8b0c-11e6-95da-3c4a9275d6c8.fasta	NODE_30_length_38521_cov_22.318116_pilon	15080	15712	+	CRP	1-633/633	===============	100	99.21	card	AP009048.1:4154296-4153663	CRP is a global regulator that represses MdtEF multidrug efflux pump expression.	fluoroquinolone;macrolide;penam
05f3c8f0-8b0c-11e6-95da-3c4a9275d6c8.fasta	NODE_36_length_26439_cov_25.250152_pilon	19388	20545	+	mdtE	1-1158/1158	===============	100	99.22	card	AP009048.1:3981183-3980025	MdtE is the membrane fusion protein of the MdtEF multidrug efflux complex. It shares 70% sequence similarity with AcrA.	fluoroquinolone;macrolide;penam
05f3c8f0-8b0c-11e6-95da-3c4a9275d6c8.fasta	NODE_36_length_26439_cov_25.250152_pilon	20570	23683	+	mdtF	1-3114/3114	===============	100	98.56	card	U00096:3660413-3663527	MdtF is the multidrug inner membrane transporter for the MdtEF-TolC efflux complex.	fluoroquinolone;macrolide;penam
05f3c8f0-8b0c-11e6-95da-3c4a9275d6c8.fasta	NODE_36_length_26439_cov_25.250152_pilon	24046	24774	-	gadW	1-729/729	===============	100	94.92	card	CP015085.1:2552440-2551711	GadW is an AraC-family regulator that promotes mdtEF expression to confer multidrug resistance. GadW inhibits GadX-dependent activation. GadW clearly represses gadX and in situations where GadX is missing activates gadA and gadBC.	fluoroquinolone;macrolide;penam
05f3c8f0-8b0c-11e6-95da-3c4a9275d6c8.fasta	NODE_36_length_26439_cov_25.250152_pilon	25142	25966	-	gadX	1-825/825	===============	100	98.91	card	AP009048.1:3974604-3975429	GadX is an AraC-family regulator that promotes mdtEF expression to confer multidrug resistance.	fluoroquinolone;macrolide;penam
05f3c8f0-8b0c-11e6-95da-3c4a9275d6c8.fasta	NODE_3_length_320792_cov_19.563716_pilon	155387	156544	-	Escherichia_coli_ampH	1-1158/1158	===============	100	98.88	card	AP012030.1:396711-395553	AmpH is a class C ampC-like beta-lactamase and penicillin-binding protein identified in Escherichia coli.	cephalosporin;penam
05f3c8f0-8b0c-11e6-95da-3c4a9275d6c8.fasta	NODE_3_length_320792_cov_19.563716_pilon	245096	248245	-	acrB	1-3150/3150	===============	100	99.17	card	U00096.3:484403-481253	Protein subunit of AcrA-AcrB-TolC multidrug efflux complex. AcrB functions as a herterotrimer which forms the inner membrane component and is primarily responsible for substrate recognition and energy transduction by acting as a drug/proton antiporter.	cephalosporin;fluoroquinolone;glycylcycline;penam;phenicol;rifamycin;tetracycline;triclosan
05f3c8f0-8b0c-11e6-95da-3c4a9275d6c8.fasta	NODE_3_length_320792_cov_19.563716_pilon	248268	249461	-	Escherichia_coli_acrA	1-1194/1194	===============	100	99.83	card	U00096.3:485619-484425	AcrA is a subunit of the AcrAB-TolC multidrug efflux system that in E. coli.	cephalosporin;fluoroquinolone;glycylcycline;penam;phenicol;rifamycin;tetracycline;triclosan
05f3c8f0-8b0c-11e6-95da-3c4a9275d6c8.fasta	NODE_4_length_276576_cov_16.377729_pilon	246837	247220	-	marA	1-384/384	===============	100	100	card	AP009048.1:1621287-1621671	In the presence of antibiotic stress E. coli overexpresses the global activator protein MarA which besides inducing MDR efflux pump AcrAB also down- regulates synthesis of the porin OmpF.	carbapenem;cephalosporin;cephamycin;fluoroquinolone;glycylcycline;monobactam;penam;penem;phenicol;rifamycin;tetracycline;triclosan
05f3c8f0-8b0c-11e6-95da-3c4a9275d6c8.fasta	NODE_56_length_6724_cov_20.357111_pilon	4153	5358	+	tet(B)	1-1206/1206	===============	100	99.75	card	AB089595:0-1206	Tet(B) is a tetracycline efflux protein expressed in many Gram-negative bacteria. It confers resistance to tetracycline doxycycline and minocycline but not tigecycline.	tetracycline
05f3c8f0-8b0c-11e6-95da-3c4a9275d6c8.fasta	NODE_5_length_246610_cov_18.049191_pilon	28972	30720	-	msbA	1-1749/1749	===============	100	98.97	card	U00096.3:966620-968369	MsbA is a multidrug resistance transporter homolog from E. coli and belongs to a superfamily of transporters that contain an adenosine triphosphate (ATP) binding cassette (ABC) which is also called a nucleotide-binding domain (NBD). MsbA is a member of the MDR-ABC transporter group by sequence homology. MsbA transports lipid A a major component of the bacterial outer cell membrane and is the only…	nitroimidazole
05f3c8f0-8b0c-11e6-95da-3c4a9275d6c8.fasta	NODE_5_length_246610_cov_18.049191_pilon	115013	116245	-	Escherichia_coli_mdfA	1-1233/1233	===============	100	97.49	card	JQ394987:0-1233	Multidrug efflux pump in E. coli. This multidrug efflux system was originally identified as the Cmr/CmlA chloramphenicol exporter.	benzalkonium_chloride;rhodamine;tetracycline
05f3c8f0-8b0c-11e6-95da-3c4a9275d6c8.fasta	NODE_5_length_246610_cov_18.049191_pilon	210687	211019	-	Escherichia_coli_emrE	1-333/333	===============	100	98.8	card	Z11877.1:485-818	Member of the small MDR (multidrug resistance) family of transporters; in Escherichia coli this protein provides resistance against a number of positively charged compounds including ethidium bromide and erythromycin; proton-dependent secondary transporter which exchanges protons for compound translocation	macrolide
05f3c8f0-8b0c-11e6-95da-3c4a9275d6c8.fasta	NODE_7_length_206203_cov_18.540471_pilon	31326	32630	+	Escherichia_coli_ampC1_beta-lactamase	1-1305/1305	===============	100	98.62	card	FN649414.1:2765050-2766355	An ampC-like beta-lactamase identified from Escherichia coli.	cephalosporin;penam
05f3c8f0-8b0c-11e6-95da-3c4a9275d6c8.fasta	NODE_7_length_206203_cov_18.540471_pilon	64098	67211	+	acrD	1-3114/3114	===============	100	98.84	card	AP009048.1:2586250-2589364	AcrD is an aminoglycoside efflux pump expressed in E. coli. Its expression can be induced by indole and is regulated by baeRS and cpxAR.	aminoglycoside
05f3c8f0-8b0c-11e6-95da-3c4a9275d6c8.fasta	NODE_8_length_178743_cov_17.599824_pilon	21991	23080	-	OmpA	18-1125/1125	========/======	96.89	83.84	card	FO834906.1:2175099-2173974	OmpA is a porin that confers resistance to beta-lactam antibiotics.	carbapenem;cephalosporin;cephamycin;monobactam;penam;penem
05f3c8f0-8b0c-11e6-95da-3c4a9275d6c8.fasta	NODE_8_length_178743_cov_17.599824_pilon	108414	109640	-	mdtG	1-1227/1227	===============	100	98.53	card	CP000800.1:1192954-1191727	The MdtG protein also named YceE appears to be a member of the major facilitator superfamily of transporters and it has been reported when overexpressed to increase fosfomycin and deoxycholate resistances. mdtG is a member of the marA-soxS-rob regulon.	fosfomycin
05f3c8f0-8b0c-11e6-95da-3c4a9275d6c8.fasta	NODE_8_length_178743_cov_17.599824_pilon	118271	119479	-	mdtH	1-1209/1209	===============	100	98.92	card	U00096:1125326-1124117	Multidrug resistance protein MdtH	fluoroquinolone
05f3c8f0-8b0c-11e6-95da-3c4a9275d6c8.fasta	NODE_9_length_153966_cov_20.600623_pilon	72193	73731	-	emrB	1-1539/1539	===============	100	98.44	card	U00096:2812615-2814154	emrB is a translocase in the emrB -TolC efflux protein in E. coli. It recognizes substrates including carbonyl cyanide m-chlorophenylhydrazone (CCCP) nalidixic acid and thioloactomycin.	fluoroquinolone
05f3c8f0-8b0c-11e6-95da-3c4a9275d6c8.fasta	NODE_9_length_153966_cov_20.600623_pilon	73748	74920	-	emrA	1-1173/1173	===============	100	98.21	card	AP009048:2810082-2811255	EmrA is a membrane fusion protein providing an efflux pathway with EmrB and TolC between the inner and outer membranes of E. coli a Gram-negative bacterium.	fluoroquinolone
05f3c8f0-8b0c-11e6-95da-3c4a9275d6c8.fasta	NODE_9_length_153966_cov_20.600623_pilon	75047	75577	-	emrR	1-531/531	===============	100	99.62	card	U00096.3:2810769-2811300	EmrR is a negative regulator for the EmrAB-TolC multidrug efflux pump in E. coli. Mutations lead to EmrAB-TolC overexpression.	fluoroquinolone
069d2850-8b0c-11e6-95da-3c4a9275d6c8.fasta	NODE_10_length_175843_cov_19.997514_pilon	15080	15712	+	CRP	1-633/633	===============	100	99.21	card	AP009048.1:4154296-4153663	CRP is a global regulator that represses MdtEF multidrug efflux pump expression.	fluoroquinolone;macrolide;penam
069d2850-8b0c-11e6-95da-3c4a9275d6c8.fasta	NODE_11_length_153971_cov_18.717692_pilon	72198	73736	-	emrB	1-1539/1539	===============	100	98.44	card	U00096:2812615-2814154	emrB is a translocase in the emrB -TolC efflux protein in E. coli. It recognizes substrates including carbonyl cyanide m-chlorophenylhydrazone (CCCP) nalidixic acid and thioloactomycin.	fluoroquinolone
069d2850-8b0c-11e6-95da-3c4a9275d6c8.fasta	NODE_11_length_153971_cov_18.717692_pilon	73753	74925	-	emrA	1-1173/1173	===============	100	98.21	card	AP009048:2810082-2811255	EmrA is a membrane fusion protein providing an efflux pathway with EmrB and TolC between the inner and outer membranes of E. coli a Gram-negative bacterium.	fluoroquinolone
069d2850-8b0c-11e6-95da-3c4a9275d6c8.fasta	NODE_11_length_153971_cov_18.717692_pilon	75052	75582	-	emrR	1-531/531	===============	100	99.62	card	U00096.3:2810769-2811300	EmrR is a negative regulator for the EmrAB-TolC multidrug efflux pump in E. coli. Mutations lead to EmrAB-TolC overexpression.	fluoroquinolone
069d2850-8b0c-11e6-95da-3c4a9275d6c8.fasta	NODE_13_length_144369_cov_17.726315_pilon	67439	68632	+	Escherichia_coli_acrA	1-1194/1194	===============	100	99.83	card	U00096.3:485619-484425	AcrA is a subunit of the AcrAB-TolC multidrug efflux system that in E. coli.	cephalosporin;fluoroquinolone;glycylcycline;penam;phenicol;rifamycin;tetracycline;triclosan
069d2850-8b0c-11e6-95da-3c4a9275d6c8.fasta	NODE_13_length_144369_cov_17.726315_pilon	68655	71804	+	acrB	1-3150/3150	===============	100	99.17	card	U00096.3:484403-481253	Protein subunit of AcrA-AcrB-TolC multidrug efflux complex. AcrB functions as a herterotrimer which forms the inner membrane component and is primarily responsible for substrate recognition and energy transduction by acting as a drug/proton antiporter.	cephalosporin;fluoroquinolone;glycylcycline;penam;phenicol;rifamycin;tetracycline;triclosan
069d2850-8b0c-11e6-95da-3c4a9275d6c8.fasta	NODE_14_length_138379_cov_18.729776_pilon	16150	17307	+	Escherichia_coli_ampH	1-1158/1158	===============	100	98.88	card	AP012030.1:396711-395553	AmpH is a class C ampC-like beta-lactamase and penicillin-binding protein identified in Escherichia coli.	cephalosporin;penam
069d2850-8b0c-11e6-95da-3c4a9275d6c8.fasta	NODE_16_length_129059_cov_19.395713_pilon	93000	94232	+	mdtM	1-1233/1233	===============	100	95.78	card	U00096.3:4568519-4567286	Multidrug resistance protein MdtM	acridine_dye;fluoroquinolone;lincosamide;nucleoside;phenicol
069d2850-8b0c-11e6-95da-3c4a9275d6c8.fasta	NODE_17_length_125396_cov_21.671066_pilon	57810	59183	+	cpxA	1-1374/1374	===============	100	99.13	card	BA000007.3:4905062-4903688	CpxA is a membrane-localized sensor kinase that is activated by envelope stress. It starts a kinase cascade that activates CpxR which promotes efflux complex expression.	aminocoumarin;aminoglycoside
069d2850-8b0c-11e6-95da-3c4a9275d6c8.fasta	NODE_1_length_564672_cov_19.663136_pilon	333133	334620	+	tolC	1-1488/1488	===============	100	98.79	card	FJ768952:0-1488	TolC is a protein subunit of many multidrug efflux complexes in Gram negative bacteria. It is an outer membrane efflux protein and is constitutively open. Regulation of efflux activity is often at its periplasmic entrance by other components of the efflux complex.	aminocoumarin;aminoglycoside;carbapenem;cephalosporin;cephamycin;fluoroquinolone;glycylcycline;macrolide;penam;penem;peptide;phenicol;rifamycin;tetracycline;triclosan
069d2850-8b0c-11e6-95da-3c4a9275d6c8.fasta	NODE_1_length_564672_cov_19.663136_pilon	351772	352591	-	bacA	1-820/822	===============	99.76	99.63	card	U00096.3:3204131-3203309	The bacA gene product (BacA) recycles undecaprenyl pyrophosphate during cell wall biosynthesis which confers resistance to bacitracin.	peptide
069d2850-8b0c-11e6-95da-3c4a9275d6c8.fasta	NODE_1_length_564672_cov_19.663136_pilon	552087	552749	-	acrS	1-663/663	===============	100	99.25	card	U00096:3413465-3412802	AcrS is a repressor of the AcrAB efflux complex and is associated with the expression of AcrEF. AcrS is believed to regulate a switch between AcrAB and AcrEF efflux.	cephalosporin;cephamycin;fluoroquinolone;glycylcycline;penam;phenicol;rifamycin;tetracycline;triclosan
069d2850-8b0c-11e6-95da-3c4a9275d6c8.fasta	NODE_1_length_564672_cov_19.663136_pilon	553148	554305	+	acrE	1-1158/1158	===============	100	99.48	card	U00096:3413863-3415021	AcrE is a membrane fusion protein similar to AcrA.	cephalosporin;cephamycin;fluoroquinolone;penam
069d2850-8b0c-11e6-95da-3c4a9275d6c8.fasta	NODE_1_length_564672_cov_19.663136_pilon	554317	557421	+	acrF	1-3105/3105	===============	100	98.97	card	U00096:3415032-3418137	AcrF is a inner membrane transporter similar to AcrB.	cephalosporin;cephamycin;fluoroquinolone;penam
069d2850-8b0c-11e6-95da-3c4a9275d6c8.fasta	NODE_21_length_84984_cov_9.882775_pilon	56244	57119	-	CTX-M-14	1-876/876	===============	100	100	card	AF252622:1740-2616	CTX-M-14 is a beta-lactamase found in the Enterobacteriaceae family	cephalosporin
069d2850-8b0c-11e6-95da-3c4a9275d6c8.fasta	NODE_22_length_74131_cov_14.944080_pilon	22062	22445	-	marA	1-384/384	===============	100	100	card	AP009048.1:1621287-1621671	In the presence of antibiotic stress E. coli overexpresses the global activator protein MarA which besides inducing MDR efflux pump AcrAB also down- regulates synthesis of the porin OmpF.	carbapenem;cephalosporin;cephamycin;fluoroquinolone;glycylcycline;monobactam;penam;penem;phenicol;rifamycin;tetracycline;triclosan
069d2850-8b0c-11e6-95da-3c4a9275d6c8.fasta	NODE_24_length_63834_cov_17.693546_pilon	55232	55907	-	kdpE	1-676/678	===============	99.71	96.75	card	U00096.3:721733-721055	kdpE is a transcriptional activator that is part of the two-component system KdpD/KdpE that is studied for its regulatory role in potassium transport and has been identified as an adaptive regulator involved in the virulence and intracellular survival of pathogenic bacteria. kdpE regulates a range of virulence loci through direct promoter binding.	aminoglycoside
069d2850-8b0c-11e6-95da-3c4a9275d6c8.fasta	NODE_2_length_486348_cov_16.603707_pilon	93278	93610	+	Escherichia_coli_emrE	1-333/333	===============	100	98.8	card	Z11877.1:485-818	Member of the small MDR (multidrug resistance) family of transporters; in Escherichia coli this protein provides resistance against a number of positively charged compounds including ethidium bromide and erythromycin; proton-dependent secondary transporter which exchanges protons for compound translocation	macrolide
069d2850-8b0c-11e6-95da-3c4a9275d6c8.fasta	NODE_2_length_486348_cov_16.603707_pilon	188054	189286	+	Escherichia_coli_mdfA	1-1233/1233	===============	100	97.49	card	JQ394987:0-1233	Multidrug efflux pump in E. coli. This multidrug efflux system was originally identified as the Cmr/CmlA chloramphenicol exporter.	benzalkonium_chloride;rhodamine;tetracycline
069d2850-8b0c-11e6-95da-3c4a9275d6c8.fasta	NODE_2_length_486348_cov_16.603707_pilon	273579	275327	+	msbA	1-1749/1749	===============	100	98.97	card	U00096.3:966620-968369	MsbA is a multidrug resistance transporter homolog from E. coli and belongs to a superfamily of transporters that contain an adenosine triphosphate (ATP) binding cassette (ABC) which is also called a nucleotide-binding domain (NBD). MsbA is a member of the MDR-ABC transporter group by sequence homology. MsbA transports lipid A a major component of the bacterial outer cell membrane and is the only…	nitroimidazole
069d2850-8b0c-11e6-95da-3c4a9275d6c8.fasta	NODE_2_length_486348_cov_16.603707_pilon	326124	327213	-	OmpA	18-1125/1125	========/======	96.89	83.84	card	FO834906.1:2175099-2173974	OmpA is a porin that confers resistance to beta-lactam antibiotics.	carbapenem;cephalosporin;cephamycin;monobactam;penam;penem
069d2850-8b0c-11e6-95da-3c4a9275d6c8.fasta	NODE_2_length_486348_cov_16.603707_pilon	412547	413773	-	mdtG	1-1227/1227	===============	100	98.53	card	CP000800.1:1192954-1191727	The MdtG protein also named YceE appears to be a member of the major facilitator superfamily of transporters and it has been reported when overexpressed to increase fosfomycin and deoxycholate resistances. mdtG is a member of the marA-soxS-rob regulon.	fosfomycin
069d2850-8b0c-11e6-95da-3c4a9275d6c8.fasta	NODE_2_length_486348_cov_16.603707_pilon	422404	423612	-	mdtH	1-1209/1209	===============	100	98.92	card	U00096:1125326-1124117	Multidrug resistance protein MdtH	fluoroquinolone
069d2850-8b0c-11e6-95da-3c4a9275d6c8.fasta	NODE_33_length_26439_cov_21.161305_pilon	19388	20545	+	mdtE	1-1158/1158	===============	100	99.22	card	AP009048.1:3981183-3980025	MdtE is the membrane fusion protein of the MdtEF multidrug efflux complex. It shares 70% sequence similarity with AcrA.	fluoroquinolone;macrolide;penam
069d2850-8b0c-11e6-95da-3c4a9275d6c8.fasta	NODE_33_length_26439_cov_21.161305_pilon	20570	23683	+	mdtF	1-3114/3114	===============	100	98.56	card	U00096:3660413-3663527	MdtF is the multidrug inner membrane transporter for the MdtEF-TolC efflux complex.	fluoroquinolone;macrolide;penam
069d2850-8b0c-11e6-95da-3c4a9275d6c8.fasta	NODE_33_length_26439_cov_21.161305_pilon	24046	24774	-	gadW	1-729/729	===============	100	94.92	card	CP015085.1:2552440-2551711	GadW is an AraC-family regulator that promotes mdtEF expression to confer multidrug resistance. GadW inhibits GadX-dependent activation. GadW clearly represses gadX and in situations where GadX is missing activates gadA and gadBC.	fluoroquinolone;macrolide;penam
069d2850-8b0c-11e6-95da-3c4a9275d6c8.fasta	NODE_33_length_26439_cov_21.161305_pilon	25142	25966	-	gadX	1-825/825	===============	100	98.91	card	AP009048.1:3974604-3975429	GadX is an AraC-family regulator that promotes mdtEF expression to confer multidrug resistance.	fluoroquinolone;macrolide;penam
069d2850-8b0c-11e6-95da-3c4a9275d6c8.fasta	NODE_3_length_433485_cov_16.822077_pilon	51639	52886	+	mdtA	1-1248/1248	===============	100	98.4	card	U00096:2154015-2155263	MdtA is the membrane fusion protein of the multidrug efflux complex mdtABC.	aminocoumarin
069d2850-8b0c-11e6-95da-3c4a9275d6c8.fasta	NODE_3_length_433485_cov_16.822077_pilon	52886	56008	+	mdtB	1-3123/3123	===============	100	99.01	card	U00096:2155262-2158385	MdtB is a transporter that forms a heteromultimer complex with MdtC to form a multidrug transporter. MdtBC is part of the MdtABC-TolC efflux complex.	aminocoumarin
069d2850-8b0c-11e6-95da-3c4a9275d6c8.fasta	NODE_3_length_433485_cov_16.822077_pilon	56009	59086	+	mdtC	1-3078/3078	===============	100	98.64	card	U00096:2158385-2161463	MdtC is a transporter that forms a heteromultimer complex with MdtB to form a multidrug transporter. MdtBC is part of the MdtABC-TolC efflux complex. In the absence of MdtB MdtC can form a homomultimer complex that results in a functioning efflux complex with a narrower drug specificity. mdtC corresponds to 3 loci in Pseudomonas aeruginosa PAO1 (gene name: muxC/muxB) and 3 loci in Pseudomonas aer…	aminocoumarin
069d2850-8b0c-11e6-95da-3c4a9275d6c8.fasta	NODE_3_length_433485_cov_16.822077_pilon	60499	61902	+	baeS	1-1404/1404	===============	100	98.29	card	AP009048:2165012-2166416	BaeS is a sensor kinase in the BaeSR regulatory system. While it phosphorylates BaeR to increase its activity BaeS is not necessary for overexpressed BaeR to confer resistance.	aminocoumarin;aminoglycoside
069d2850-8b0c-11e6-95da-3c4a9275d6c8.fasta	NODE_3_length_433485_cov_16.822077_pilon	61899	62621	+	baeR	1-723/723	===============	100	98.2	card	AP009048.1:2166412-2167135	BaeR is a response regulator that promotes the expression of MdtABC and AcrD efflux complexes.	aminocoumarin;aminoglycoside
069d2850-8b0c-11e6-95da-3c4a9275d6c8.fasta	NODE_3_length_433485_cov_16.822077_pilon	202796	204439	-	yojI	1-1644/1644	===============	100	98.91	card	U00096.3:2308615-2306971	YojI mediates resistance to the peptide antibiotic microcin J25 when it is expressed from a multicopy vector. YojI is capable of pumping out microcin molecules. The outer membrane protein TolC in addition to YojI is required for export of microcin J25 out of the cell. Microcin J25 is thus the first known substrate for YojI.	peptide
069d2850-8b0c-11e6-95da-3c4a9275d6c8.fasta	NODE_3_length_433485_cov_16.822077_pilon	257445	258413	+	pmrF	1-969/969	===============	100	98.35	card	U00096:2367070-2368039	PmrF is required for the synthesis and transfer of 4-amino-4-deoxy-L-arabinose (Ara4N) to Lipid A which allows gram-negative bacteria to resist the antimicrobial activity of cationic antimicrobial peptides and antibiotics such as polymyxin. pmrF corresponds to 1 locus in Pseudomonas aeruginosa PAO1 and 1 locus in Pseudomonas aeruginosa LESB58.	peptide
069d2850-8b0c-11e6-95da-3c4a9275d6c8.fasta	NODE_3_length_433485_cov_16.822077_pilon	399774	401312	-	emrY	1-1539/1539	===============	100	98.7	card	D78168:1591-3130	emrY is a multidrug transport that moves substrates across the inner membrane of the Gram-negative E. coli. It is a homolog of emrB.	tetracycline
069d2850-8b0c-11e6-95da-3c4a9275d6c8.fasta	NODE_3_length_433485_cov_16.822077_pilon	401312	402367	-	emrK	1-1056/1056	===============	100	98.86	card	D78168:536-1592	emrK is a membrane fusion protein that is a homolog of EmrA. Together with the inner membrane transporter EmrY and the outer membrane channel TolC it mediates multidrug efflux.	tetracycline
069d2850-8b0c-11e6-95da-3c4a9275d6c8.fasta	NODE_3_length_433485_cov_16.822077_pilon	402891	403505	+	evgA	1-615/615	===============	100	99.35	card	BA000007.3:3212025-3212640	EvgA when phosphorylated is a positive regulator for efflux protein complexes emrKY and mdtEF. While usually phosphorylated in a EvgS dependent manner it can be phosphorylated in the absence of EvgS when overexpressed.	fluoroquinolone;macrolide;penam;tetracycline
069d2850-8b0c-11e6-95da-3c4a9275d6c8.fasta	NODE_3_length_433485_cov_16.822077_pilon	403510	407103	+	evgS	1-3594/3594	===============	100	97.77	card	U00096:2484373-2487967	EvgS is a sensor protein that phosphorylates the regulatory protein EvgA. evgS corresponds to 1 locus in Pseudomonas aeruginosa PAO1 and 1 locus in Pseudomonas aeruginosa LESB58.	fluoroquinolone;macrolide;penam;tetracycline
069d2850-8b0c-11e6-95da-3c4a9275d6c8.fasta	NODE_45_length_6727_cov_17.229994_pilon	1367	2572	-	tet(B)	1-1206/1206	===============	100	99.75	card	AB089595:0-1206	Tet(B) is a tetracycline efflux protein expressed in many Gram-negative bacteria. It confers resistance to tetracycline doxycycline and minocycline but not tigecycline.	tetracycline
069d2850-8b0c-11e6-95da-3c4a9275d6c8.fasta	NODE_4_length_222081_cov_20.300457_pilon	49009	50142	+	Escherichia_coli_ampC	1-1134/1134	===============	100	97.53	card	U00096.3:4378944-4377810	A class C ampC beta-lactamase (cephalosporinase) enzyme described in Escherichia coli shown clinically to confer resistance to penicillin-like and cephalosporin-class antibiotics.	cephalosporin;penam
069d2850-8b0c-11e6-95da-3c4a9275d6c8.fasta	NODE_4_length_222081_cov_20.300457_pilon	92354	93997	+	eptA	1-1644/1644	===============	100	99.33	card	AP009048:4340268-4338624	PmrC mediates the modification of Lipid A by the addition of 4-amino-4-deoxy-L-arabinose (L-Ara4N) and phosphoethanolamine resulting in a less negative cell membrane and decreased binding of polymyxin B.	peptide
069d2850-8b0c-11e6-95da-3c4a9275d6c8.fasta	NODE_4_length_222081_cov_20.300457_pilon	125661	126692	+	mdtN	1-1032/1032	===============	100	97.09	card	AP009048.1:4307588-4306556	Multidrug resistance efflux pump. Could be involved in resistance to puromycin acriflavine and tetraphenylarsonium chloride.	acridine_dye;nucleoside
069d2850-8b0c-11e6-95da-3c4a9275d6c8.fasta	NODE_4_length_222081_cov_20.300457_pilon	126692	128743	+	mdtO	1-2052/2052	===============	100	97.95	card	AP009048.1:4306557-4304505	Multidrug resistance efflux pump. Could be involved in resistance to puromycin acriflavine and tetraphenylarsonium chloride	acridine_dye;nucleoside
069d2850-8b0c-11e6-95da-3c4a9275d6c8.fasta	NODE_4_length_222081_cov_20.300457_pilon	128740	130206	+	mdtP	1-1467/1467	===============	100	97.89	card	AP009048.1:4304509-4303042	Multidrug resistance efflux pump. Could be involved in resistance to puromycin acriflavine and tetraphenylarsonium chloride	acridine_dye;nucleoside
069d2850-8b0c-11e6-95da-3c4a9275d6c8.fasta	NODE_5_length_214645_cov_15.705354_pilon	138381	138794	-	H-NS	1-414/414	===============	100	98.79	card	BA000007.3:1738104-1737690	H-NS is a histone-like protein involved in global gene regulation in Gram-negative bacteria. It is a repressor of the membrane fusion protein genes acrE mdtE and emrK as well as nearby genes of many RND-type multidrug exporters.	cephalosporin;cephamycin;fluoroquinolone;macrolide;penam;tetracycline
069d2850-8b0c-11e6-95da-3c4a9275d6c8.fasta	NODE_6_length_211668_cov_15.762133_pilon	5009	6175	+	ugd	1-1167/1167	========/======	99.49	84.48	card	U00096:2099613-2098446	PmrE is required for the synthesis and transfer of 4-amino-4-deoxy-L-arabinose (Ara4N) to Lipid A which allows gram-negative bacteria to resist the antimicrobial activity of cationic antimicrobial peptides and antibiotics such as polymyxin	peptide
069d2850-8b0c-11e6-95da-3c4a9275d6c8.fasta	NODE_8_length_206089_cov_17.391704_pilon	31206	32510	+	Escherichia_coli_ampC1_beta-lactamase	1-1305/1305	===============	100	98.62	card	FN649414.1:2765050-2766355	An ampC-like beta-lactamase identified from Escherichia coli.	cephalosporin;penam
069d2850-8b0c-11e6-95da-3c4a9275d6c8.fasta	NODE_8_length_206089_cov_17.391704_pilon	63978	67091	+	acrD	1-3114/3114	===============	100	98.84	card	AP009048.1:2586250-2589364	AcrD is an aminoglycoside efflux pump expressed in E. coli. Its expression can be induced by indole and is regulated by baeRS and cpxAR.	aminoglycoside
06dcf070-8b0c-11e6-95da-3c4a9275d6c8.fasta	NODE_10_length_175843_cov_23.453574_pilon	15080	15712	+	CRP	1-633/633	===============	100	99.21	card	AP009048.1:4154296-4153663	CRP is a global regulator that represses MdtEF multidrug efflux pump expression.	fluoroquinolone;macrolide;penam
06dcf070-8b0c-11e6-95da-3c4a9275d6c8.fasta	NODE_12_length_138362_cov_22.641098_pilon	43894	45126	-	mdtM	1-1233/1233	===============	100	95.78	card	U00096.3:4568519-4567286	Multidrug resistance protein MdtM	acridine_dye;fluoroquinolone;lincosamide;nucleoside;phenicol
06dcf070-8b0c-11e6-95da-3c4a9275d6c8.fasta	NODE_13_length_127724_cov_21.787826_pilon	52144	52674	+	emrR	1-531/531	===============	100	99.62	card	U00096.3:2810769-2811300	EmrR is a negative regulator for the EmrAB-TolC multidrug efflux pump in E. coli. Mutations lead to EmrAB-TolC overexpression.	fluoroquinolone
06dcf070-8b0c-11e6-95da-3c4a9275d6c8.fasta	NODE_13_length_127724_cov_21.787826_pilon	52801	53973	+	emrA	1-1173/1173	===============	100	98.21	card	AP009048:2810082-2811255	EmrA is a membrane fusion protein providing an efflux pathway with EmrB and TolC between the inner and outer membranes of E. coli a Gram-negative bacterium.	fluoroquinolone
06dcf070-8b0c-11e6-95da-3c4a9275d6c8.fasta	NODE_13_length_127724_cov_21.787826_pilon	53990	55528	+	emrB	1-1539/1539	===============	100	98.44	card	U00096:2812615-2814154	emrB is a translocase in the emrB -TolC efflux protein in E. coli. It recognizes substrates including carbonyl cyanide m-chlorophenylhydrazone (CCCP) nalidixic acid and thioloactomycin.	fluoroquinolone
06dcf070-8b0c-11e6-95da-3c4a9275d6c8.fasta	NODE_14_length_118051_cov_20.182781_pilon	84341	85879	-	emrY	1-1539/1539	===============	100	98.7	card	D78168:1591-3130	emrY is a multidrug transport that moves substrates across the inner membrane of the Gram-negative E. coli. It is a homolog of emrB.	tetracycline
06dcf070-8b0c-11e6-95da-3c4a9275d6c8.fasta	NODE_14_length_118051_cov_20.182781_pilon	85879	86934	-	emrK	1-1056/1056	===============	100	98.86	card	D78168:536-1592	emrK is a membrane fusion protein that is a homolog of EmrA. Together with the inner membrane transporter EmrY and the outer membrane channel TolC it mediates multidrug efflux.	tetracycline
06dcf070-8b0c-11e6-95da-3c4a9275d6c8.fasta	NODE_14_length_118051_cov_20.182781_pilon	87458	88072	+	evgA	1-615/615	===============	100	99.35	card	BA000007.3:3212025-3212640	EvgA when phosphorylated is a positive regulator for efflux protein complexes emrKY and mdtEF. While usually phosphorylated in a EvgS dependent manner it can be phosphorylated in the absence of EvgS when overexpressed.	fluoroquinolone;macrolide;penam;tetracycline
06dcf070-8b0c-11e6-95da-3c4a9275d6c8.fasta	NODE_14_length_118051_cov_20.182781_pilon	88077	91670	+	evgS	1-3594/3594	===============	100	97.77	card	U00096:2484373-2487967	EvgS is a sensor protein that phosphorylates the regulatory protein EvgA. evgS corresponds to 1 locus in Pseudomonas aeruginosa PAO1 and 1 locus in Pseudomonas aeruginosa LESB58.	fluoroquinolone;macrolide;penam;tetracycline
06dcf070-8b0c-11e6-95da-3c4a9275d6c8.fasta	NODE_16_length_109374_cov_20.406377_pilon	10662	11337	+	kdpE	1-676/678	===============	99.71	96.75	card	U00096.3:721733-721055	kdpE is a transcriptional activator that is part of the two-component system KdpD/KdpE that is studied for its regulatory role in potassium transport and has been identified as an adaptive regulator involved in the virulence and intracellular survival of pathogenic bacteria. kdpE regulates a range of virulence loci through direct promoter binding.	aminoglycoside
06dcf070-8b0c-11e6-95da-3c4a9275d6c8.fasta	NODE_18_length_105191_cov_20.389603_pilon	93278	93610	+	Escherichia_coli_emrE	1-333/333	===============	100	98.8	card	Z11877.1:485-818	Member of the small MDR (multidrug resistance) family of transporters; in Escherichia coli this protein provides resistance against a number of positively charged compounds including ethidium bromide and erythromycin; proton-dependent secondary transporter which exchanges protons for compound translocation	macrolide
06dcf070-8b0c-11e6-95da-3c4a9275d6c8.fasta	NODE_19_length_97730_cov_25.021259_pilon	54942	56315	+	cpxA	1-1374/1374	===============	100	99.13	card	BA000007.3:4905062-4903688	CpxA is a membrane-localized sensor kinase that is activated by envelope stress. It starts a kinase cascade that activates CpxR which promotes efflux complex expression.	aminocoumarin;aminoglycoside
06dcf070-8b0c-11e6-95da-3c4a9275d6c8.fasta	NODE_1_length_595923_cov_18.497081_pilon	82544	83776	+	Escherichia_coli_mdfA	1-1233/1233	===============	100	97.49	card	JQ394987:0-1233	Multidrug efflux pump in E. coli. This multidrug efflux system was originally identified as the Cmr/CmlA chloramphenicol exporter.	benzalkonium_chloride;rhodamine;tetracycline
06dcf070-8b0c-11e6-95da-3c4a9275d6c8.fasta	NODE_1_length_595923_cov_18.497081_pilon	168069	169817	+	msbA	1-1749/1749	===============	100	98.97	card	U00096.3:966620-968369	MsbA is a multidrug resistance transporter homolog from E. coli and belongs to a superfamily of transporters that contain an adenosine triphosphate (ATP) binding cassette (ABC) which is also called a nucleotide-binding domain (NBD). MsbA is a member of the MDR-ABC transporter group by sequence homology. MsbA transports lipid A a major component of the bacterial outer cell membrane and is the only…	nitroimidazole
06dcf070-8b0c-11e6-95da-3c4a9275d6c8.fasta	NODE_1_length_595923_cov_18.497081_pilon	220614	221703	-	OmpA	18-1125/1125	========/======	96.89	83.84	card	FO834906.1:2175099-2173974	OmpA is a porin that confers resistance to beta-lactam antibiotics.	carbapenem;cephalosporin;cephamycin;monobactam;penam;penem
06dcf070-8b0c-11e6-95da-3c4a9275d6c8.fasta	NODE_1_length_595923_cov_18.497081_pilon	307036	308262	-	mdtG	1-1227/1227	===============	100	98.53	card	CP000800.1:1192954-1191727	The MdtG protein also named YceE appears to be a member of the major facilitator superfamily of transporters and it has been reported when overexpressed to increase fosfomycin and deoxycholate resistances. mdtG is a member of the marA-soxS-rob regulon.	fosfomycin
06dcf070-8b0c-11e6-95da-3c4a9275d6c8.fasta	NODE_1_length_595923_cov_18.497081_pilon	316893	318101	-	mdtH	1-1209/1209	===============	100	98.92	card	U00096:1125326-1124117	Multidrug resistance protein MdtH	fluoroquinolone
06dcf070-8b0c-11e6-95da-3c4a9275d6c8.fasta	NODE_1_length_595923_cov_18.497081_pilon	519659	520072	-	H-NS	1-414/414	===============	100	98.79	card	BA000007.3:1738104-1737690	H-NS is a histone-like protein involved in global gene regulation in Gram-negative bacteria. It is a repressor of the membrane fusion protein genes acrE mdtE and emrK as well as nearby genes of many RND-type multidrug exporters.	cephalosporin;cephamycin;fluoroquinolone;macrolide;penam;tetracycline
06dcf070-8b0c-11e6-95da-3c4a9275d6c8.fasta	NODE_22_length_74608_cov_17.123898_pilon	22539	22922	-	marA	1-384/384	===============	100	100	card	AP009048.1:1621287-1621671	In the presence of antibiotic stress E. coli overexpresses the global activator protein MarA which besides inducing MDR efflux pump AcrAB also down- regulates synthesis of the porin OmpF.	carbapenem;cephalosporin;cephamycin;fluoroquinolone;glycylcycline;monobactam;penam;penem;phenicol;rifamycin;tetracycline;triclosan
06dcf070-8b0c-11e6-95da-3c4a9275d6c8.fasta	NODE_2_length_502569_cov_22.610394_pilon	5203	8307	-	acrF	1-3105/3105	===============	100	98.97	card	U00096:3415032-3418137	AcrF is a inner membrane transporter similar to AcrB.	cephalosporin;cephamycin;fluoroquinolone;penam
06dcf070-8b0c-11e6-95da-3c4a9275d6c8.fasta	NODE_2_length_502569_cov_22.610394_pilon	8319	9476	-	acrE	1-1158/1158	===============	100	99.48	card	U00096:3413863-3415021	AcrE is a membrane fusion protein similar to AcrA.	cephalosporin;cephamycin;fluoroquinolone;penam
06dcf070-8b0c-11e6-95da-3c4a9275d6c8.fasta	NODE_2_length_502569_cov_22.610394_pilon	9875	10537	+	acrS	1-663/663	===============	100	99.25	card	U00096:3413465-3412802	AcrS is a repressor of the AcrAB efflux complex and is associated with the expression of AcrEF. AcrS is believed to regulate a switch between AcrAB and AcrEF efflux.	cephalosporin;cephamycin;fluoroquinolone;glycylcycline;penam;phenicol;rifamycin;tetracycline;triclosan
06dcf070-8b0c-11e6-95da-3c4a9275d6c8.fasta	NODE_2_length_502569_cov_22.610394_pilon	210033	210852	+	bacA	1-820/822	===============	99.76	99.63	card	U00096.3:3204131-3203309	The bacA gene product (BacA) recycles undecaprenyl pyrophosphate during cell wall biosynthesis which confers resistance to bacitracin.	peptide
06dcf070-8b0c-11e6-95da-3c4a9275d6c8.fasta	NODE_2_length_502569_cov_22.610394_pilon	228004	229491	-	tolC	1-1488/1488	===============	100	98.79	card	FJ768952:0-1488	TolC is a protein subunit of many multidrug efflux complexes in Gram negative bacteria. It is an outer membrane efflux protein and is constitutively open. Regulation of efflux activity is often at its periplasmic entrance by other components of the efflux complex.	aminocoumarin;aminoglycoside;carbapenem;cephalosporin;cephamycin;fluoroquinolone;glycylcycline;macrolide;penam;penem;peptide;phenicol;rifamycin;tetracycline;triclosan
06dcf070-8b0c-11e6-95da-3c4a9275d6c8.fasta	NODE_31_length_26439_cov_25.913809_pilon	474	1298	+	gadX	1-825/825	===============	100	98.91	card	AP009048.1:3974604-3975429	GadX is an AraC-family regulator that promotes mdtEF expression to confer multidrug resistance.	fluoroquinolone;macrolide;penam
06dcf070-8b0c-11e6-95da-3c4a9275d6c8.fasta	NODE_31_length_26439_cov_25.913809_pilon	1666	2394	+	gadW	1-729/729	===============	100	94.92	card	CP015085.1:2552440-2551711	GadW is an AraC-family regulator that promotes mdtEF expression to confer multidrug resistance. GadW inhibits GadX-dependent activation. GadW clearly represses gadX and in situations where GadX is missing activates gadA and gadBC.	fluoroquinolone;macrolide;penam
06dcf070-8b0c-11e6-95da-3c4a9275d6c8.fasta	NODE_31_length_26439_cov_25.913809_pilon	2757	5870	-	mdtF	1-3114/3114	===============	100	98.56	card	U00096:3660413-3663527	MdtF is the multidrug inner membrane transporter for the MdtEF-TolC efflux complex.	fluoroquinolone;macrolide;penam
06dcf070-8b0c-11e6-95da-3c4a9275d6c8.fasta	NODE_31_length_26439_cov_25.913809_pilon	5895	7052	-	mdtE	1-1158/1158	===============	100	99.22	card	AP009048.1:3981183-3980025	MdtE is the membrane fusion protein of the MdtEF multidrug efflux complex. It shares 70% sequence similarity with AcrA.	fluoroquinolone;macrolide;penam
06dcf070-8b0c-11e6-95da-3c4a9275d6c8.fasta	NODE_39_length_16226_cov_18.537437_pilon	215	1267	+	TEM-181	9-1061/1061	===============	99.25	99.53	card	NG_050218.1:0-1061	TEM-181 is a beta-lactamase.	cephalosporin;monobactam;penam;penem
06dcf070-8b0c-11e6-95da-3c4a9275d6c8.fasta	NODE_39_length_16226_cov_18.537437_pilon	2667	3482	+	sul2	1-816/816	===============	100	99.88	card	AY055428.1:21084-20268	Sul2 is a sulfonamide resistant dihydropteroate synthase of Gram-negative bacteria usually found on small plasmids.	sulfonamide
06dcf070-8b0c-11e6-95da-3c4a9275d6c8.fasta	NODE_39_length_16226_cov_18.537437_pilon	3543	4346	+	APH(3'')-Ib	1-804/804	===============	100	99.75	card	AF313472:15593-16397	APH(3'')-Ib is an aminoglycoside phosphotransferase encoded by plasmids transposons integrative conjugative elements and chromosomes in Enterobacteriaceae and Pseudomonas spp.	aminoglycoside
06dcf070-8b0c-11e6-95da-3c4a9275d6c8.fasta	NODE_39_length_16226_cov_18.537437_pilon	4346	5182	+	APH(6)-Id	1-837/837	===============	100	99.76	card	AF024602:3155-3992	APH(6)-Id is an aminoglycoside phosphotransferase encoded by plasmids integrative conjugative elements and chromosomal genomic islands in K. pneumoniae Salmonella spp. E. coli Shigella flexneri Providencia alcalifaciens Pseudomonas spp. V. cholerae Edwardsiella tarda Pasteurella multocida and Aeromonas bestiarum	aminoglycoside
06dcf070-8b0c-11e6-95da-3c4a9275d6c8.fasta	NODE_3_length_311392_cov_19.623402_pilon	85389	86636	+	mdtA	1-1248/1248	===============	100	98.4	card	U00096:2154015-2155263	MdtA is the membrane fusion protein of the multidrug efflux complex mdtABC.	aminocoumarin
06dcf070-8b0c-11e6-95da-3c4a9275d6c8.fasta	NODE_3_length_311392_cov_19.623402_pilon	86636	89758	+	mdtB	1-3123/3123	===============	100	99.01	card	U00096:2155262-2158385	MdtB is a transporter that forms a heteromultimer complex with MdtC to form a multidrug transporter. MdtBC is part of the MdtABC-TolC efflux complex.	aminocoumarin
06dcf070-8b0c-11e6-95da-3c4a9275d6c8.fasta	NODE_3_length_311392_cov_19.623402_pilon	89759	92836	+	mdtC	1-3078/3078	===============	100	98.64	card	U00096:2158385-2161463	MdtC is a transporter that forms a heteromultimer complex with MdtB to form a multidrug transporter. MdtBC is part of the MdtABC-TolC efflux complex. In the absence of MdtB MdtC can form a homomultimer complex that results in a functioning efflux complex with a narrower drug specificity. mdtC corresponds to 3 loci in Pseudomonas aeruginosa PAO1 (gene name: muxC/muxB) and 3 loci in Pseudomonas aer…	aminocoumarin
06dcf070-8b0c-11e6-95da-3c4a9275d6c8.fasta	NODE_3_length_311392_cov_19.623402_pilon	94249	95652	+	baeS	1-1404/1404	===============	100	98.29	card	AP009048:2165012-2166416	BaeS is a sensor kinase in the BaeSR regulatory system. While it phosphorylates BaeR to increase its activity BaeS is not necessary for overexpressed BaeR to confer resistance.	aminocoumarin;aminoglycoside
06dcf070-8b0c-11e6-95da-3c4a9275d6c8.fasta	NODE_3_length_311392_cov_19.623402_pilon	95649	96371	+	baeR	1-723/723	===============	100	98.2	card	AP009048.1:2166412-2167135	BaeR is a response regulator that promotes the expression of MdtABC and AcrD efflux complexes.	aminocoumarin;aminoglycoside
06dcf070-8b0c-11e6-95da-3c4a9275d6c8.fasta	NODE_3_length_311392_cov_19.623402_pilon	236433	238076	-	yojI	1-1644/1644	===============	100	98.91	card	U00096.3:2308615-2306971	YojI mediates resistance to the peptide antibiotic microcin J25 when it is expressed from a multicopy vector. YojI is capable of pumping out microcin molecules. The outer membrane protein TolC in addition to YojI is required for export of microcin J25 out of the cell. Microcin J25 is thus the first known substrate for YojI.	peptide
06dcf070-8b0c-11e6-95da-3c4a9275d6c8.fasta	NODE_3_length_311392_cov_19.623402_pilon	291082	292050	+	pmrF	1-969/969	===============	100	98.35	card	U00096:2367070-2368039	PmrF is required for the synthesis and transfer of 4-amino-4-deoxy-L-arabinose (Ara4N) to Lipid A which allows gram-negative bacteria to resist the antimicrobial activity of cationic antimicrobial peptides and antibiotics such as polymyxin. pmrF corresponds to 1 locus in Pseudomonas aeruginosa PAO1 and 1 locus in Pseudomonas aeruginosa LESB58.	peptide
06dcf070-8b0c-11e6-95da-3c4a9275d6c8.fasta	NODE_47_length_6724_cov_19.462002_pilon	1367	2572	-	tet(B)	1-1206/1206	===============	100	99.75	card	AB089595:0-1206	Tet(B) is a tetracycline efflux protein expressed in many Gram-negative bacteria. It confers resistance to tetracycline doxycycline and minocycline but not tigecycline.	tetracycline
06dcf070-8b0c-11e6-95da-3c4a9275d6c8.fasta	NODE_4_length_256708_cov_20.725627_pilon	95196	96353	-	Escherichia_coli_ampH	1-1158/1158	===============	100	98.88	card	AP012030.1:396711-395553	AmpH is a class C ampC-like beta-lactamase and penicillin-binding protein identified in Escherichia coli.	cephalosporin;penam
06dcf070-8b0c-11e6-95da-3c4a9275d6c8.fasta	NODE_4_length_256708_cov_20.725627_pilon	184905	188054	-	acrB	1-3150/3150	===============	100	99.17	card	U00096.3:484403-481253	Protein subunit of AcrA-AcrB-TolC multidrug efflux complex. AcrB functions as a herterotrimer which forms the inner membrane component and is primarily responsible for substrate recognition and energy transduction by acting as a drug/proton antiporter.	cephalosporin;fluoroquinolone;glycylcycline;penam;phenicol;rifamycin;tetracycline;triclosan
06dcf070-8b0c-11e6-95da-3c4a9275d6c8.fasta	NODE_4_length_256708_cov_20.725627_pilon	188077	189270	-	Escherichia_coli_acrA	1-1194/1194	===============	100	99.83	card	U00096.3:485619-484425	AcrA is a subunit of the AcrAB-TolC multidrug efflux system that in E. coli.	cephalosporin;fluoroquinolone;glycylcycline;penam;phenicol;rifamycin;tetracycline;triclosan
06dcf070-8b0c-11e6-95da-3c4a9275d6c8.fasta	NODE_6_length_223368_cov_18.381412_pilon	217163	218329	-	ugd	1-1167/1167	========/======	99.49	84.48	card	U00096:2099613-2098446	PmrE is required for the synthesis and transfer of 4-amino-4-deoxy-L-arabinose (Ara4N) to Lipid A which allows gram-negative bacteria to resist the antimicrobial activity of cationic antimicrobial peptides and antibiotics such as polymyxin	peptide
06dcf070-8b0c-11e6-95da-3c4a9275d6c8.fasta	NODE_70_length_1336_cov_20.909308_pilon	122	631	+	dfrA8	1-510/510	===============	100	100	card	KJ174469:710-1220	dfrA8 is a transposon-encoded dihydrofolate reductase found in Salmonella enterica	diaminopyrimidine
06dcf070-8b0c-11e6-95da-3c4a9275d6c8.fasta	NODE_7_length_222081_cov_23.974707_pilon	49009	50142	+	Escherichia_coli_ampC	1-1134/1134	===============	100	97.53	card	U00096.3:4378944-4377810	A class C ampC beta-lactamase (cephalosporinase) enzyme described in Escherichia coli shown clinically to confer resistance to penicillin-like and cephalosporin-class antibiotics.	cephalosporin;penam
06dcf070-8b0c-11e6-95da-3c4a9275d6c8.fasta	NODE_7_length_222081_cov_23.974707_pilon	92354	93997	+	eptA	1-1644/1644	===============	100	99.33	card	AP009048:4340268-4338624	PmrC mediates the modification of Lipid A by the addition of 4-amino-4-deoxy-L-arabinose (L-Ara4N) and phosphoethanolamine resulting in a less negative cell membrane and decreased binding of polymyxin B.	peptide
06dcf070-8b0c-11e6-95da-3c4a9275d6c8.fasta	NODE_7_length_222081_cov_23.974707_pilon	125661	126692	+	mdtN	1-1032/1032	===============	100	97.09	card	AP009048.1:4307588-4306556	Multidrug resistance efflux pump. Could be involved in resistance to puromycin acriflavine and tetraphenylarsonium chloride.	acridine_dye;nucleoside
06dcf070-8b0c-11e6-95da-3c4a9275d6c8.fasta	NODE_7_length_222081_cov_23.974707_pilon	126692	128743	+	mdtO	1-2052/2052	===============	100	97.95	card	AP009048.1:4306557-4304505	Multidrug resistance efflux pump. Could be involved in resistance to puromycin acriflavine and tetraphenylarsonium chloride	acridine_dye;nucleoside
06dcf070-8b0c-11e6-95da-3c4a9275d6c8.fasta	NODE_7_length_222081_cov_23.974707_pilon	128740	130206	+	mdtP	1-1467/1467	===============	100	97.89	card	AP009048.1:4304509-4303042	Multidrug resistance efflux pump. Could be involved in resistance to puromycin acriflavine and tetraphenylarsonium chloride	acridine_dye;nucleoside
06dcf070-8b0c-11e6-95da-3c4a9275d6c8.fasta	NODE_9_length_205963_cov_19.880049_pilon	31086	32390	+	Escherichia_coli_ampC1_beta-lactamase	1-1305/1305	===============	100	98.62	card	FN649414.1:2765050-2766355	An ampC-like beta-lactamase identified from Escherichia coli.	cephalosporin;penam
06dcf070-8b0c-11e6-95da-3c4a9275d6c8.fasta	NODE_9_length_205963_cov_19.880049_pilon	63858	66971	+	acrD	1-3114/3114	===============	100	98.84	card	AP009048.1:2586250-2589364	AcrD is an aminoglycoside efflux pump expressed in E. coli. Its expression can be induced by indole and is regulated by baeRS and cpxAR.	aminoglycoside
071a2080-8b0c-11e6-95da-3c4a9275d6c8.fasta	NODE_10_length_181801_cov_20.166050_pilon	67439	68632	+	Escherichia_coli_acrA	1-1194/1194	===============	100	99.83	card	U00096.3:485619-484425	AcrA is a subunit of the AcrAB-TolC multidrug efflux system that in E. coli.	cephalosporin;fluoroquinolone;glycylcycline;penam;phenicol;rifamycin;tetracycline;triclosan
071a2080-8b0c-11e6-95da-3c4a9275d6c8.fasta	NODE_10_length_181801_cov_20.166050_pilon	68655	71804	+	acrB	1-3150/3150	===============	100	99.17	card	U00096.3:484403-481253	Protein subunit of AcrA-AcrB-TolC multidrug efflux complex. AcrB functions as a herterotrimer which forms the inner membrane component and is primarily responsible for substrate recognition and energy transduction by acting as a drug/proton antiporter.	cephalosporin;fluoroquinolone;glycylcycline;penam;phenicol;rifamycin;tetracycline;triclosan
071a2080-8b0c-11e6-95da-3c4a9275d6c8.fasta	NODE_10_length_181801_cov_20.166050_pilon	160356	161513	+	Escherichia_coli_ampH	1-1158/1158	===============	100	98.88	card	AP012030.1:396711-395553	AmpH is a class C ampC-like beta-lactamase and penicillin-binding protein identified in Escherichia coli.	cephalosporin;penam
071a2080-8b0c-11e6-95da-3c4a9275d6c8.fasta	NODE_11_length_175843_cov_22.487102_pilon	160132	160764	-	CRP	1-633/633	===============	100	99.21	card	AP009048.1:4154296-4153663	CRP is a global regulator that represses MdtEF multidrug efflux pump expression.	fluoroquinolone;macrolide;penam
071a2080-8b0c-11e6-95da-3c4a9275d6c8.fasta	NODE_12_length_159528_cov_22.801792_pilon	51664	52896	+	mdtM	1-1233/1233	===============	100	95.78	card	U00096.3:4568519-4567286	Multidrug resistance protein MdtM	acridine_dye;fluoroquinolone;lincosamide;nucleoside;phenicol
071a2080-8b0c-11e6-95da-3c4a9275d6c8.fasta	NODE_13_length_129773_cov_21.255949_pilon	54193	54723	+	emrR	1-531/531	===============	100	99.62	card	U00096.3:2810769-2811300	EmrR is a negative regulator for the EmrAB-TolC multidrug efflux pump in E. coli. Mutations lead to EmrAB-TolC overexpression.	fluoroquinolone
071a2080-8b0c-11e6-95da-3c4a9275d6c8.fasta	NODE_13_length_129773_cov_21.255949_pilon	54850	56022	+	emrA	1-1173/1173	===============	100	98.21	card	AP009048:2810082-2811255	EmrA is a membrane fusion protein providing an efflux pathway with EmrB and TolC between the inner and outer membranes of E. coli a Gram-negative bacterium.	fluoroquinolone
071a2080-8b0c-11e6-95da-3c4a9275d6c8.fasta	NODE_13_length_129773_cov_21.255949_pilon	56039	57577	+	emrB	1-1539/1539	===============	100	98.44	card	U00096:2812615-2814154	emrB is a translocase in the emrB -TolC efflux protein in E. coli. It recognizes substrates including carbonyl cyanide m-chlorophenylhydrazone (CCCP) nalidixic acid and thioloactomycin.	fluoroquinolone
071a2080-8b0c-11e6-95da-3c4a9275d6c8.fasta	NODE_14_length_125354_cov_25.004422_pilon	66306	67679	-	cpxA	1-1374/1374	===============	100	99.13	card	BA000007.3:4905062-4903688	CpxA is a membrane-localized sensor kinase that is activated by envelope stress. It starts a kinase cascade that activates CpxR which promotes efflux complex expression.	aminocoumarin;aminoglycoside
071a2080-8b0c-11e6-95da-3c4a9275d6c8.fasta	NODE_16_length_106641_cov_18.730307_pilon	7928	8603	+	kdpE	1-676/678	===============	99.71	96.75	card	U00096.3:721733-721055	kdpE is a transcriptional activator that is part of the two-component system KdpD/KdpE that is studied for its regulatory role in potassium transport and has been identified as an adaptive regulator involved in the virulence and intracellular survival of pathogenic bacteria. kdpE regulates a range of virulence loci through direct promoter binding.	aminoglycoside
071a2080-8b0c-11e6-95da-3c4a9275d6c8.fasta	NODE_1_length_562746_cov_21.828606_pilon	333020	334507	+	tolC	1-1488/1488	===============	100	98.79	card	FJ768952:0-1488	TolC is a protein subunit of many multidrug efflux complexes in Gram negative bacteria. It is an outer membrane efflux protein and is constitutively open. Regulation of efflux activity is often at its periplasmic entrance by other components of the efflux complex.	aminocoumarin;aminoglycoside;carbapenem;cephalosporin;cephamycin;fluoroquinolone;glycylcycline;macrolide;penam;penem;peptide;phenicol;rifamycin;tetracycline;triclosan
071a2080-8b0c-11e6-95da-3c4a9275d6c8.fasta	NODE_1_length_562746_cov_21.828606_pilon	351659	352478	-	bacA	1-820/822	===============	99.76	99.63	card	U00096.3:3204131-3203309	The bacA gene product (BacA) recycles undecaprenyl pyrophosphate during cell wall biosynthesis which confers resistance to bacitracin.	peptide
071a2080-8b0c-11e6-95da-3c4a9275d6c8.fasta	NODE_1_length_562746_cov_21.828606_pilon	551974	552636	-	acrS	1-663/663	===============	100	99.25	card	U00096:3413465-3412802	AcrS is a repressor of the AcrAB efflux complex and is associated with the expression of AcrEF. AcrS is believed to regulate a switch between AcrAB and AcrEF efflux.	cephalosporin;cephamycin;fluoroquinolone;glycylcycline;penam;phenicol;rifamycin;tetracycline;triclosan
071a2080-8b0c-11e6-95da-3c4a9275d6c8.fasta	NODE_1_length_562746_cov_21.828606_pilon	553035	554192	+	acrE	1-1158/1158	===============	100	99.48	card	U00096:3413863-3415021	AcrE is a membrane fusion protein similar to AcrA.	cephalosporin;cephamycin;fluoroquinolone;penam
071a2080-8b0c-11e6-95da-3c4a9275d6c8.fasta	NODE_1_length_562746_cov_21.828606_pilon	554204	557308	+	acrF	1-3105/3105	===============	100	98.97	card	U00096:3415032-3418137	AcrF is a inner membrane transporter similar to AcrB.	cephalosporin;cephamycin;fluoroquinolone;penam
071a2080-8b0c-11e6-95da-3c4a9275d6c8.fasta	NODE_22_length_74131_cov_16.177497_pilon	51687	52070	+	marA	1-384/384	===============	100	100	card	AP009048.1:1621287-1621671	In the presence of antibiotic stress E. coli overexpresses the global activator protein MarA which besides inducing MDR efflux pump AcrAB also down- regulates synthesis of the porin OmpF.	carbapenem;cephalosporin;cephamycin;fluoroquinolone;glycylcycline;monobactam;penam;penem;phenicol;rifamycin;tetracycline;triclosan
071a2080-8b0c-11e6-95da-3c4a9275d6c8.fasta	NODE_2_length_426615_cov_17.637866_pilon	36307	36639	+	Escherichia_coli_emrE	1-333/333	===============	100	98.8	card	Z11877.1:485-818	Member of the small MDR (multidrug resistance) family of transporters; in Escherichia coli this protein provides resistance against a number of positively charged compounds including ethidium bromide and erythromycin; proton-dependent secondary transporter which exchanges protons for compound translocation	macrolide
071a2080-8b0c-11e6-95da-3c4a9275d6c8.fasta	NODE_2_length_426615_cov_17.637866_pilon	131083	132315	+	Escherichia_coli_mdfA	1-1233/1233	===============	100	97.49	card	JQ394987:0-1233	Multidrug efflux pump in E. coli. This multidrug efflux system was originally identified as the Cmr/CmlA chloramphenicol exporter.	benzalkonium_chloride;rhodamine;tetracycline
071a2080-8b0c-11e6-95da-3c4a9275d6c8.fasta	NODE_2_length_426615_cov_17.637866_pilon	216608	218356	+	msbA	1-1749/1749	===============	100	98.97	card	U00096.3:966620-968369	MsbA is a multidrug resistance transporter homolog from E. coli and belongs to a superfamily of transporters that contain an adenosine triphosphate (ATP) binding cassette (ABC) which is also called a nucleotide-binding domain (NBD). MsbA is a member of the MDR-ABC transporter group by sequence homology. MsbA transports lipid A a major component of the bacterial outer cell membrane and is the only…	nitroimidazole
071a2080-8b0c-11e6-95da-3c4a9275d6c8.fasta	NODE_2_length_426615_cov_17.637866_pilon	269153	270242	-	OmpA	18-1125/1125	========/======	96.89	83.84	card	FO834906.1:2175099-2173974	OmpA is a porin that confers resistance to beta-lactam antibiotics.	carbapenem;cephalosporin;cephamycin;monobactam;penam;penem
071a2080-8b0c-11e6-95da-3c4a9275d6c8.fasta	NODE_2_length_426615_cov_17.637866_pilon	355576	356802	-	mdtG	1-1227/1227	===============	100	98.53	card	CP000800.1:1192954-1191727	The MdtG protein also named YceE appears to be a member of the major facilitator superfamily of transporters and it has been reported when overexpressed to increase fosfomycin and deoxycholate resistances. mdtG is a member of the marA-soxS-rob regulon.	fosfomycin
071a2080-8b0c-11e6-95da-3c4a9275d6c8.fasta	NODE_2_length_426615_cov_17.637866_pilon	365433	366641	-	mdtH	1-1209/1209	===============	100	98.92	card	U00096:1125326-1124117	Multidrug resistance protein MdtH	fluoroquinolone
071a2080-8b0c-11e6-95da-3c4a9275d6c8.fasta	NODE_32_length_26439_cov_24.152238_pilon	19388	20545	+	mdtE	1-1158/1158	===============	100	99.22	card	AP009048.1:3981183-3980025	MdtE is the membrane fusion protein of the MdtEF multidrug efflux complex. It shares 70% sequence similarity with AcrA.	fluoroquinolone;macrolide;penam
071a2080-8b0c-11e6-95da-3c4a9275d6c8.fasta	NODE_32_length_26439_cov_24.152238_pilon	20570	23683	+	mdtF	1-3114/3114	===============	100	98.56	card	U00096:3660413-3663527	MdtF is the multidrug inner membrane transporter for the MdtEF-TolC efflux complex.	fluoroquinolone;macrolide;penam
071a2080-8b0c-11e6-95da-3c4a9275d6c8.fasta	NODE_32_length_26439_cov_24.152238_pilon	24046	24774	-	gadW	1-729/729	===============	100	94.92	card	CP015085.1:2552440-2551711	GadW is an AraC-family regulator that promotes mdtEF expression to confer multidrug resistance. GadW inhibits GadX-dependent activation. GadW clearly represses gadX and in situations where GadX is missing activates gadA and gadBC.	fluoroquinolone;macrolide;penam
071a2080-8b0c-11e6-95da-3c4a9275d6c8.fasta	NODE_32_length_26439_cov_24.152238_pilon	25142	25966	-	gadX	1-825/825	===============	100	98.91	card	AP009048.1:3974604-3975429	GadX is an AraC-family regulator that promotes mdtEF expression to confer multidrug resistance.	fluoroquinolone;macrolide;penam
071a2080-8b0c-11e6-95da-3c4a9275d6c8.fasta	NODE_3_length_395327_cov_18.961824_pilon	51639	52886	+	mdtA	1-1248/1248	===============	100	98.4	card	U00096:2154015-2155263	MdtA is the membrane fusion protein of the multidrug efflux complex mdtABC.	aminocoumarin
071a2080-8b0c-11e6-95da-3c4a9275d6c8.fasta	NODE_3_length_395327_cov_18.961824_pilon	52886	56008	+	mdtB	1-3123/3123	===============	100	99.01	card	U00096:2155262-2158385	MdtB is a transporter that forms a heteromultimer complex with MdtC to form a multidrug transporter. MdtBC is part of the MdtABC-TolC efflux complex.	aminocoumarin
071a2080-8b0c-11e6-95da-3c4a9275d6c8.fasta	NODE_3_length_395327_cov_18.961824_pilon	56009	59086	+	mdtC	1-3078/3078	===============	100	98.64	card	U00096:2158385-2161463	MdtC is a transporter that forms a heteromultimer complex with MdtB to form a multidrug transporter. MdtBC is part of the MdtABC-TolC efflux complex. In the absence of MdtB MdtC can form a homomultimer complex that results in a functioning efflux complex with a narrower drug specificity. mdtC corresponds to 3 loci in Pseudomonas aeruginosa PAO1 (gene name: muxC/muxB) and 3 loci in Pseudomonas aer…	aminocoumarin
071a2080-8b0c-11e6-95da-3c4a9275d6c8.fasta	NODE_3_length_395327_cov_18.961824_pilon	60499	61902	+	baeS	1-1404/1404	===============	100	98.29	card	AP009048:2165012-2166416	BaeS is a sensor kinase in the BaeSR regulatory system. While it phosphorylates BaeR to increase its activity BaeS is not necessary for overexpressed BaeR to confer resistance.	aminocoumarin;aminoglycoside
071a2080-8b0c-11e6-95da-3c4a9275d6c8.fasta	NODE_3_length_395327_cov_18.961824_pilon	61899	62621	+	baeR	1-723/723	===============	100	98.2	card	AP009048.1:2166412-2167135	BaeR is a response regulator that promotes the expression of MdtABC and AcrD efflux complexes.	aminocoumarin;aminoglycoside
071a2080-8b0c-11e6-95da-3c4a9275d6c8.fasta	NODE_3_length_395327_cov_18.961824_pilon	202683	204326	-	yojI	1-1644/1644	===============	100	98.91	card	U00096.3:2308615-2306971	YojI mediates resistance to the peptide antibiotic microcin J25 when it is expressed from a multicopy vector. YojI is capable of pumping out microcin molecules. The outer membrane protein TolC in addition to YojI is required for export of microcin J25 out of the cell. Microcin J25 is thus the first known substrate for YojI.	peptide
071a2080-8b0c-11e6-95da-3c4a9275d6c8.fasta	NODE_3_length_395327_cov_18.961824_pilon	257320	258288	+	pmrF	1-969/969	===============	100	98.35	card	U00096:2367070-2368039	PmrF is required for the synthesis and transfer of 4-amino-4-deoxy-L-arabinose (Ara4N) to Lipid A which allows gram-negative bacteria to resist the antimicrobial activity of cationic antimicrobial peptides and antibiotics such as polymyxin. pmrF corresponds to 1 locus in Pseudomonas aeruginosa PAO1 and 1 locus in Pseudomonas aeruginosa LESB58.	peptide
071a2080-8b0c-11e6-95da-3c4a9275d6c8.fasta	NODE_3_length_395327_cov_18.961824_pilon	361616	363154	-	emrY	1-1539/1539	===============	100	98.7	card	D78168:1591-3130	emrY is a multidrug transport that moves substrates across the inner membrane of the Gram-negative E. coli. It is a homolog of emrB.	tetracycline
071a2080-8b0c-11e6-95da-3c4a9275d6c8.fasta	NODE_3_length_395327_cov_18.961824_pilon	363154	364209	-	emrK	1-1056/1056	===============	100	98.86	card	D78168:536-1592	emrK is a membrane fusion protein that is a homolog of EmrA. Together with the inner membrane transporter EmrY and the outer membrane channel TolC it mediates multidrug efflux.	tetracycline
071a2080-8b0c-11e6-95da-3c4a9275d6c8.fasta	NODE_3_length_395327_cov_18.961824_pilon	364733	365347	+	evgA	1-615/615	===============	100	99.35	card	BA000007.3:3212025-3212640	EvgA when phosphorylated is a positive regulator for efflux protein complexes emrKY and mdtEF. While usually phosphorylated in a EvgS dependent manner it can be phosphorylated in the absence of EvgS when overexpressed.	fluoroquinolone;macrolide;penam;tetracycline
071a2080-8b0c-11e6-95da-3c4a9275d6c8.fasta	NODE_3_length_395327_cov_18.961824_pilon	365352	368945	+	evgS	1-3594/3594	===============	100	97.77	card	U00096:2484373-2487967	EvgS is a sensor protein that phosphorylates the regulatory protein EvgA. evgS corresponds to 1 locus in Pseudomonas aeruginosa PAO1 and 1 locus in Pseudomonas aeruginosa LESB58.	fluoroquinolone;macrolide;penam;tetracycline
071a2080-8b0c-11e6-95da-3c4a9275d6c8.fasta	NODE_46_length_8962_cov_20.725881_pilon	3781	4617	-	APH(6)-Id	1-837/837	===============	100	99.76	card	AF024602:3155-3992	APH(6)-Id is an aminoglycoside phosphotransferase encoded by plasmids integrative conjugative elements and chromosomal genomic islands in K. pneumoniae Salmonella spp. E. coli Shigella flexneri Providencia alcalifaciens Pseudomonas spp. V. cholerae Edwardsiella tarda Pasteurella multocida and Aeromonas bestiarum	aminoglycoside
071a2080-8b0c-11e6-95da-3c4a9275d6c8.fasta	NODE_46_length_8962_cov_20.725881_pilon	4617	5420	-	APH(3'')-Ib	1-804/804	===============	100	99.75	card	AF313472:15593-16397	APH(3'')-Ib is an aminoglycoside phosphotransferase encoded by plasmids transposons integrative conjugative elements and chromosomes in Enterobacteriaceae and Pseudomonas spp.	aminoglycoside
071a2080-8b0c-11e6-95da-3c4a9275d6c8.fasta	NODE_46_length_8962_cov_20.725881_pilon	5481	6296	-	sul2	1-816/816	===============	100	100	card	AY055428.1:21084-20268	Sul2 is a sulfonamide resistant dihydropteroate synthase of Gram-negative bacteria usually found on small plasmids.	sulfonamide
071a2080-8b0c-11e6-95da-3c4a9275d6c8.fasta	NODE_46_length_8962_cov_20.725881_pilon	7696	8748	-	TEM-181	9-1061/1061	===============	99.25	99.53	card	NG_050218.1:0-1061	TEM-181 is a beta-lactamase.	cephalosporin;monobactam;penam;penem
071a2080-8b0c-11e6-95da-3c4a9275d6c8.fasta	NODE_51_length_6726_cov_17.287799_pilon	1367	2572	-	tet(B)	1-1206/1206	===============	100	99.75	card	AB089595:0-1206	Tet(B) is a tetracycline efflux protein expressed in many Gram-negative bacteria. It confers resistance to tetracycline doxycycline and minocycline but not tigecycline.	tetracycline
071a2080-8b0c-11e6-95da-3c4a9275d6c8.fasta	NODE_5_length_216899_cov_16.505802_pilon	140635	141048	-	H-NS	1-414/414	===============	100	98.79	card	BA000007.3:1738104-1737690	H-NS is a histone-like protein involved in global gene regulation in Gram-negative bacteria. It is a repressor of the membrane fusion protein genes acrE mdtE and emrK as well as nearby genes of many RND-type multidrug exporters.	cephalosporin;cephamycin;fluoroquinolone;macrolide;penam;tetracycline
071a2080-8b0c-11e6-95da-3c4a9275d6c8.fasta	NODE_6_length_212877_cov_23.322423_pilon	49010	50143	+	Escherichia_coli_ampC	1-1134/1134	===============	100	97.53	card	U00096.3:4378944-4377810	A class C ampC beta-lactamase (cephalosporinase) enzyme described in Escherichia coli shown clinically to confer resistance to penicillin-like and cephalosporin-class antibiotics.	cephalosporin;penam
071a2080-8b0c-11e6-95da-3c4a9275d6c8.fasta	NODE_6_length_212877_cov_23.322423_pilon	92345	93988	+	eptA	1-1644/1644	===============	100	99.33	card	AP009048:4340268-4338624	PmrC mediates the modification of Lipid A by the addition of 4-amino-4-deoxy-L-arabinose (L-Ara4N) and phosphoethanolamine resulting in a less negative cell membrane and decreased binding of polymyxin B.	peptide
071a2080-8b0c-11e6-95da-3c4a9275d6c8.fasta	NODE_6_length_212877_cov_23.322423_pilon	125652	126683	+	mdtN	1-1032/1032	===============	100	97.09	card	AP009048.1:4307588-4306556	Multidrug resistance efflux pump. Could be involved in resistance to puromycin acriflavine and tetraphenylarsonium chloride.	acridine_dye;nucleoside
071a2080-8b0c-11e6-95da-3c4a9275d6c8.fasta	NODE_6_length_212877_cov_23.322423_pilon	126683	128734	+	mdtO	1-2052/2052	===============	100	97.95	card	AP009048.1:4306557-4304505	Multidrug resistance efflux pump. Could be involved in resistance to puromycin acriflavine and tetraphenylarsonium chloride	acridine_dye;nucleoside
071a2080-8b0c-11e6-95da-3c4a9275d6c8.fasta	NODE_6_length_212877_cov_23.322423_pilon	128731	130197	+	mdtP	1-1467/1467	===============	100	97.89	card	AP009048.1:4304509-4303042	Multidrug resistance efflux pump. Could be involved in resistance to puromycin acriflavine and tetraphenylarsonium chloride	acridine_dye;nucleoside
071a2080-8b0c-11e6-95da-3c4a9275d6c8.fasta	NODE_72_length_1242_cov_20.621668_pilon	612	1121	-	dfrA8	1-510/510	===============	100	100	card	KJ174469:710-1220	dfrA8 is a transposon-encoded dihydrofolate reductase found in Salmonella enterica	diaminopyrimidine
071a2080-8b0c-11e6-95da-3c4a9275d6c8.fasta	NODE_7_length_211717_cov_17.816678_pilon	5066	6232	+	ugd	1-1167/1167	========/======	99.49	84.48	card	U00096:2099613-2098446	PmrE is required for the synthesis and transfer of 4-amino-4-deoxy-L-arabinose (Ara4N) to Lipid A which allows gram-negative bacteria to resist the antimicrobial activity of cationic antimicrobial peptides and antibiotics such as polymyxin	peptide
071a2080-8b0c-11e6-95da-3c4a9275d6c8.fasta	NODE_9_length_205958_cov_19.284347_pilon	31082	32386	+	Escherichia_coli_ampC1_beta-lactamase	1-1305/1305	===============	100	98.62	card	FN649414.1:2765050-2766355	An ampC-like beta-lactamase identified from Escherichia coli.	cephalosporin;penam
071a2080-8b0c-11e6-95da-3c4a9275d6c8.fasta	NODE_9_length_205958_cov_19.284347_pilon	63854	66967	+	acrD	1-3114/3114	===============	100	98.84	card	AP009048.1:2586250-2589364	AcrD is an aminoglycoside efflux pump expressed in E. coli. Its expression can be induced by indole and is regulated by baeRS and cpxAR.	aminoglycoside
072962c0-8b0c-11e6-95da-3c4a9275d6c8.fasta	NODE_10_length_202911_cov_17.197996_pilon	75852	76265	+	H-NS	1-414/414	===============	100	98.79	card	BA000007.3:1738104-1737690	H-NS is a histone-like protein involved in global gene regulation in Gram-negative bacteria. It is a repressor of the membrane fusion protein genes acrE mdtE and emrK as well as nearby genes of many RND-type multidrug exporters.	cephalosporin;cephamycin;fluoroquinolone;macrolide;penam;tetracycline
072962c0-8b0c-11e6-95da-3c4a9275d6c8.fasta	NODE_11_length_175843_cov_21.134134_pilon	160132	160764	-	CRP	1-633/633	===============	100	99.21	card	AP009048.1:4154296-4153663	CRP is a global regulator that represses MdtEF multidrug efflux pump expression.	fluoroquinolone;macrolide;penam
072962c0-8b0c-11e6-95da-3c4a9275d6c8.fasta	NODE_12_length_171895_cov_21.113109_pilon	118900	120132	-	mdtM	1-1233/1233	===============	100	95.78	card	U00096.3:4568519-4567286	Multidrug resistance protein MdtM	acridine_dye;fluoroquinolone;lincosamide;nucleoside;phenicol
072962c0-8b0c-11e6-95da-3c4a9275d6c8.fasta	NODE_13_length_153787_cov_19.857990_pilon	72197	73735	-	emrB	1-1539/1539	===============	100	98.44	card	U00096:2812615-2814154	emrB is a translocase in the emrB -TolC efflux protein in E. coli. It recognizes substrates including carbonyl cyanide m-chlorophenylhydrazone (CCCP) nalidixic acid and thioloactomycin.	fluoroquinolone
072962c0-8b0c-11e6-95da-3c4a9275d6c8.fasta	NODE_13_length_153787_cov_19.857990_pilon	73752	74924	-	emrA	1-1173/1173	===============	100	98.21	card	AP009048:2810082-2811255	EmrA is a membrane fusion protein providing an efflux pathway with EmrB and TolC between the inner and outer membranes of E. coli a Gram-negative bacterium.	fluoroquinolone
072962c0-8b0c-11e6-95da-3c4a9275d6c8.fasta	NODE_13_length_153787_cov_19.857990_pilon	75051	75581	-	emrR	1-531/531	===============	100	99.62	card	U00096.3:2810769-2811300	EmrR is a negative regulator for the EmrAB-TolC multidrug efflux pump in E. coli. Mutations lead to EmrAB-TolC overexpression.	fluoroquinolone
072962c0-8b0c-11e6-95da-3c4a9275d6c8.fasta	NODE_16_length_125262_cov_22.998131_pilon	57676	59049	+	cpxA	1-1374/1374	===============	100	99.13	card	BA000007.3:4905062-4903688	CpxA is a membrane-localized sensor kinase that is activated by envelope stress. It starts a kinase cascade that activates CpxR which promotes efflux complex expression.	aminocoumarin;aminoglycoside
072962c0-8b0c-11e6-95da-3c4a9275d6c8.fasta	NODE_18_length_106640_cov_18.980781_pilon	98038	98713	-	kdpE	1-676/678	===============	99.71	96.75	card	U00096.3:721733-721055	kdpE is a transcriptional activator that is part of the two-component system KdpD/KdpE that is studied for its regulatory role in potassium transport and has been identified as an adaptive regulator involved in the virulence and intracellular survival of pathogenic bacteria. kdpE regulates a range of virulence loci through direct promoter binding.	aminoglycoside
072962c0-8b0c-11e6-95da-3c4a9275d6c8.fasta	NODE_1_length_502569_cov_20.588734_pilon	5203	8307	-	acrF	1-3105/3105	===============	100	98.97	card	U00096:3415032-3418137	AcrF is a inner membrane transporter similar to AcrB.	cephalosporin;cephamycin;fluoroquinolone;penam
072962c0-8b0c-11e6-95da-3c4a9275d6c8.fasta	NODE_1_length_502569_cov_20.588734_pilon	8319	9476	-	acrE	1-1158/1158	===============	100	99.48	card	U00096:3413863-3415021	AcrE is a membrane fusion protein similar to AcrA.	cephalosporin;cephamycin;fluoroquinolone;penam
072962c0-8b0c-11e6-95da-3c4a9275d6c8.fasta	NODE_1_length_502569_cov_20.588734_pilon	9875	10537	+	acrS	1-663/663	===============	100	99.25	card	U00096:3413465-3412802	AcrS is a repressor of the AcrAB efflux complex and is associated with the expression of AcrEF. AcrS is believed to regulate a switch between AcrAB and AcrEF efflux.	cephalosporin;cephamycin;fluoroquinolone;glycylcycline;penam;phenicol;rifamycin;tetracycline;triclosan
072962c0-8b0c-11e6-95da-3c4a9275d6c8.fasta	NODE_1_length_502569_cov_20.588734_pilon	210033	210852	+	bacA	1-820/822	===============	99.76	99.63	card	U00096.3:3204131-3203309	The bacA gene product (BacA) recycles undecaprenyl pyrophosphate during cell wall biosynthesis which confers resistance to bacitracin.	peptide
072962c0-8b0c-11e6-95da-3c4a9275d6c8.fasta	NODE_1_length_502569_cov_20.588734_pilon	228004	229491	-	tolC	1-1488/1488	===============	100	98.79	card	FJ768952:0-1488	TolC is a protein subunit of many multidrug efflux complexes in Gram negative bacteria. It is an outer membrane efflux protein and is constitutively open. Regulation of efflux activity is often at its periplasmic entrance by other components of the efflux complex.	aminocoumarin;aminoglycoside;carbapenem;cephalosporin;cephamycin;fluoroquinolone;glycylcycline;macrolide;penam;penem;peptide;phenicol;rifamycin;tetracycline;triclosan
072962c0-8b0c-11e6-95da-3c4a9275d6c8.fasta	NODE_21_length_74131_cov_15.927537_pilon	51687	52070	+	marA	1-384/384	===============	100	100	card	AP009048.1:1621287-1621671	In the presence of antibiotic stress E. coli overexpresses the global activator protein MarA which besides inducing MDR efflux pump AcrAB also down- regulates synthesis of the porin OmpF.	carbapenem;cephalosporin;cephamycin;fluoroquinolone;glycylcycline;monobactam;penam;penem;phenicol;rifamycin;tetracycline;triclosan
072962c0-8b0c-11e6-95da-3c4a9275d6c8.fasta	NODE_29_length_26439_cov_21.568551_pilon	19388	20545	+	mdtE	1-1158/1158	===============	100	99.22	card	AP009048.1:3981183-3980025	MdtE is the membrane fusion protein of the MdtEF multidrug efflux complex. It shares 70% sequence similarity with AcrA.	fluoroquinolone;macrolide;penam
072962c0-8b0c-11e6-95da-3c4a9275d6c8.fasta	NODE_29_length_26439_cov_21.568551_pilon	20570	23683	+	mdtF	1-3114/3114	===============	100	98.56	card	U00096:3660413-3663527	MdtF is the multidrug inner membrane transporter for the MdtEF-TolC efflux complex.	fluoroquinolone;macrolide;penam
072962c0-8b0c-11e6-95da-3c4a9275d6c8.fasta	NODE_29_length_26439_cov_21.568551_pilon	24046	24774	-	gadW	1-729/729	===============	100	94.92	card	CP015085.1:2552440-2551711	GadW is an AraC-family regulator that promotes mdtEF expression to confer multidrug resistance. GadW inhibits GadX-dependent activation. GadW clearly represses gadX and in situations where GadX is missing activates gadA and gadBC.	fluoroquinolone;macrolide;penam
072962c0-8b0c-11e6-95da-3c4a9275d6c8.fasta	NODE_29_length_26439_cov_21.568551_pilon	25142	25966	-	gadX	1-825/825	===============	100	98.91	card	AP009048.1:3974604-3975429	GadX is an AraC-family regulator that promotes mdtEF expression to confer multidrug resistance.	fluoroquinolone;macrolide;penam
072962c0-8b0c-11e6-95da-3c4a9275d6c8.fasta	NODE_2_length_425900_cov_17.832737_pilon	35592	35924	+	Escherichia_coli_emrE	1-333/333	===============	100	98.8	card	Z11877.1:485-818	Member of the small MDR (multidrug resistance) family of transporters; in Escherichia coli this protein provides resistance against a number of positively charged compounds including ethidium bromide and erythromycin; proton-dependent secondary transporter which exchanges protons for compound translocation	macrolide
072962c0-8b0c-11e6-95da-3c4a9275d6c8.fasta	NODE_2_length_425900_cov_17.832737_pilon	130368	131600	+	Escherichia_coli_mdfA	1-1233/1233	===============	100	97.49	card	JQ394987:0-1233	Multidrug efflux pump in E. coli. This multidrug efflux system was originally identified as the Cmr/CmlA chloramphenicol exporter.	benzalkonium_chloride;rhodamine;tetracycline
072962c0-8b0c-11e6-95da-3c4a9275d6c8.fasta	NODE_2_length_425900_cov_17.832737_pilon	215893	217641	+	msbA	1-1749/1749	===============	100	98.91	card	U00096.3:966620-968369	MsbA is a multidrug resistance transporter homolog from E. coli and belongs to a superfamily of transporters that contain an adenosine triphosphate (ATP) binding cassette (ABC) which is also called a nucleotide-binding domain (NBD). MsbA is a member of the MDR-ABC transporter group by sequence homology. MsbA transports lipid A a major component of the bacterial outer cell membrane and is the only…	nitroimidazole
072962c0-8b0c-11e6-95da-3c4a9275d6c8.fasta	NODE_2_length_425900_cov_17.832737_pilon	268438	269527	-	OmpA	18-1125/1125	========/======	96.89	83.84	card	FO834906.1:2175099-2173974	OmpA is a porin that confers resistance to beta-lactam antibiotics.	carbapenem;cephalosporin;cephamycin;monobactam;penam;penem
072962c0-8b0c-11e6-95da-3c4a9275d6c8.fasta	NODE_2_length_425900_cov_17.832737_pilon	354861	356087	-	mdtG	1-1227/1227	===============	100	98.53	card	CP000800.1:1192954-1191727	The MdtG protein also named YceE appears to be a member of the major facilitator superfamily of transporters and it has been reported when overexpressed to increase fosfomycin and deoxycholate resistances. mdtG is a member of the marA-soxS-rob regulon.	fosfomycin
072962c0-8b0c-11e6-95da-3c4a9275d6c8.fasta	NODE_2_length_425900_cov_17.832737_pilon	364718	365926	-	mdtH	1-1209/1209	===============	100	98.92	card	U00096:1125326-1124117	Multidrug resistance protein MdtH	fluoroquinolone
072962c0-8b0c-11e6-95da-3c4a9275d6c8.fasta	NODE_3_length_395012_cov_18.067596_pilon	26384	29977	-	evgS	1-3594/3594	===============	100	97.77	card	U00096:2484373-2487967	EvgS is a sensor protein that phosphorylates the regulatory protein EvgA. evgS corresponds to 1 locus in Pseudomonas aeruginosa PAO1 and 1 locus in Pseudomonas aeruginosa LESB58.	fluoroquinolone;macrolide;penam;tetracycline
072962c0-8b0c-11e6-95da-3c4a9275d6c8.fasta	NODE_3_length_395012_cov_18.067596_pilon	29982	30596	-	evgA	1-615/615	===============	100	99.35	card	BA000007.3:3212025-3212640	EvgA when phosphorylated is a positive regulator for efflux protein complexes emrKY and mdtEF. While usually phosphorylated in a EvgS dependent manner it can be phosphorylated in the absence of EvgS when overexpressed.	fluoroquinolone;macrolide;penam;tetracycline
072962c0-8b0c-11e6-95da-3c4a9275d6c8.fasta	NODE_3_length_395012_cov_18.067596_pilon	31120	32175	+	emrK	1-1056/1056	===============	100	98.86	card	D78168:536-1592	emrK is a membrane fusion protein that is a homolog of EmrA. Together with the inner membrane transporter EmrY and the outer membrane channel TolC it mediates multidrug efflux.	tetracycline
072962c0-8b0c-11e6-95da-3c4a9275d6c8.fasta	NODE_3_length_395012_cov_18.067596_pilon	32175	33713	+	emrY	1-1539/1539	===============	100	98.7	card	D78168:1591-3130	emrY is a multidrug transport that moves substrates across the inner membrane of the Gram-negative E. coli. It is a homolog of emrB.	tetracycline
072962c0-8b0c-11e6-95da-3c4a9275d6c8.fasta	NODE_3_length_395012_cov_18.067596_pilon	137041	138009	-	pmrF	1-969/969	===============	100	98.35	card	U00096:2367070-2368039	PmrF is required for the synthesis and transfer of 4-amino-4-deoxy-L-arabinose (Ara4N) to Lipid A which allows gram-negative bacteria to resist the antimicrobial activity of cationic antimicrobial peptides and antibiotics such as polymyxin. pmrF corresponds to 1 locus in Pseudomonas aeruginosa PAO1 and 1 locus in Pseudomonas aeruginosa LESB58.	peptide
072962c0-8b0c-11e6-95da-3c4a9275d6c8.fasta	NODE_3_length_395012_cov_18.067596_pilon	191015	192658	+	yojI	1-1644/1644	===============	100	98.91	card	U00096.3:2308615-2306971	YojI mediates resistance to the peptide antibiotic microcin J25 when it is expressed from a multicopy vector. YojI is capable of pumping out microcin molecules. The outer membrane protein TolC in addition to YojI is required for export of microcin J25 out of the cell. Microcin J25 is thus the first known substrate for YojI.	peptide
072962c0-8b0c-11e6-95da-3c4a9275d6c8.fasta	NODE_3_length_395012_cov_18.067596_pilon	332720	333442	-	baeR	1-723/723	===============	100	98.2	card	AP009048.1:2166412-2167135	BaeR is a response regulator that promotes the expression of MdtABC and AcrD efflux complexes.	aminocoumarin;aminoglycoside
072962c0-8b0c-11e6-95da-3c4a9275d6c8.fasta	NODE_3_length_395012_cov_18.067596_pilon	333439	334842	-	baeS	1-1404/1404	===============	100	98.29	card	AP009048:2165012-2166416	BaeS is a sensor kinase in the BaeSR regulatory system. While it phosphorylates BaeR to increase its activity BaeS is not necessary for overexpressed BaeR to confer resistance.	aminocoumarin;aminoglycoside
072962c0-8b0c-11e6-95da-3c4a9275d6c8.fasta	NODE_3_length_395012_cov_18.067596_pilon	336255	339332	-	mdtC	1-3078/3078	===============	100	98.64	card	U00096:2158385-2161463	MdtC is a transporter that forms a heteromultimer complex with MdtB to form a multidrug transporter. MdtBC is part of the MdtABC-TolC efflux complex. In the absence of MdtB MdtC can form a homomultimer complex that results in a functioning efflux complex with a narrower drug specificity. mdtC corresponds to 3 loci in Pseudomonas aeruginosa PAO1 (gene name: muxC/muxB) and 3 loci in Pseudomonas aer…	aminocoumarin
072962c0-8b0c-11e6-95da-3c4a9275d6c8.fasta	NODE_3_length_395012_cov_18.067596_pilon	339333	342455	-	mdtB	1-3123/3123	===============	100	99.01	card	U00096:2155262-2158385	MdtB is a transporter that forms a heteromultimer complex with MdtC to form a multidrug transporter. MdtBC is part of the MdtABC-TolC efflux complex.	aminocoumarin
072962c0-8b0c-11e6-95da-3c4a9275d6c8.fasta	NODE_3_length_395012_cov_18.067596_pilon	342455	343702	-	mdtA	1-1248/1248	===============	100	98.4	card	U00096:2154015-2155263	MdtA is the membrane fusion protein of the multidrug efflux complex mdtABC.	aminocoumarin
072962c0-8b0c-11e6-95da-3c4a9275d6c8.fasta	NODE_42_length_8962_cov_40.009456_pilon	215	1267	+	TEM-181	9-1061/1061	===============	99.25	99.53	card	NG_050218.1:0-1061	TEM-181 is a beta-lactamase.	cephalosporin;monobactam;penam;penem
072962c0-8b0c-11e6-95da-3c4a9275d6c8.fasta	NODE_42_length_8962_cov_40.009456_pilon	2667	3482	+	sul2	1-816/816	===============	100	100	card	AY055428.1:21084-20268	Sul2 is a sulfonamide resistant dihydropteroate synthase of Gram-negative bacteria usually found on small plasmids.	sulfonamide
072962c0-8b0c-11e6-95da-3c4a9275d6c8.fasta	NODE_42_length_8962_cov_40.009456_pilon	3543	4346	+	APH(3'')-Ib	1-804/804	===============	100	99.75	card	AF313472:15593-16397	APH(3'')-Ib is an aminoglycoside phosphotransferase encoded by plasmids transposons integrative conjugative elements and chromosomes in Enterobacteriaceae and Pseudomonas spp.	aminoglycoside
072962c0-8b0c-11e6-95da-3c4a9275d6c8.fasta	NODE_42_length_8962_cov_40.009456_pilon	4346	5182	+	APH(6)-Id	1-837/837	===============	100	99.76	card	AF024602:3155-3992	APH(6)-Id is an aminoglycoside phosphotransferase encoded by plasmids integrative conjugative elements and chromosomal genomic islands in K. pneumoniae Salmonella spp. E. coli Shigella flexneri Providencia alcalifaciens Pseudomonas spp. V. cholerae Edwardsiella tarda Pasteurella multocida and Aeromonas bestiarum	aminoglycoside
072962c0-8b0c-11e6-95da-3c4a9275d6c8.fasta	NODE_47_length_6728_cov_18.230561_pilon	4157	5362	+	tet(B)	1-1206/1206	===============	100	99.75	card	AB089595:0-1206	Tet(B) is a tetracycline efflux protein expressed in many Gram-negative bacteria. It confers resistance to tetracycline doxycycline and minocycline but not tigecycline.	tetracycline
072962c0-8b0c-11e6-95da-3c4a9275d6c8.fasta	NODE_4_length_316101_cov_19.564878_pilon	154589	155746	-	Escherichia_coli_ampH	1-1158/1158	===============	100	98.88	card	AP012030.1:396711-395553	AmpH is a class C ampC-like beta-lactamase and penicillin-binding protein identified in Escherichia coli.	cephalosporin;penam
072962c0-8b0c-11e6-95da-3c4a9275d6c8.fasta	NODE_4_length_316101_cov_19.564878_pilon	244298	247447	-	acrB	1-3150/3150	===============	100	99.17	card	U00096.3:484403-481253	Protein subunit of AcrA-AcrB-TolC multidrug efflux complex. AcrB functions as a herterotrimer which forms the inner membrane component and is primarily responsible for substrate recognition and energy transduction by acting as a drug/proton antiporter.	cephalosporin;fluoroquinolone;glycylcycline;penam;phenicol;rifamycin;tetracycline;triclosan
072962c0-8b0c-11e6-95da-3c4a9275d6c8.fasta	NODE_4_length_316101_cov_19.564878_pilon	247470	248663	-	Escherichia_coli_acrA	1-1194/1194	===============	100	99.83	card	U00096.3:485619-484425	AcrA is a subunit of the AcrAB-TolC multidrug efflux system that in E. coli.	cephalosporin;fluoroquinolone;glycylcycline;penam;phenicol;rifamycin;tetracycline;triclosan
072962c0-8b0c-11e6-95da-3c4a9275d6c8.fasta	NODE_61_length_1336_cov_40.466985_pilon	122	631	+	dfrA8	1-510/510	===============	100	100	card	KJ174469:710-1220	dfrA8 is a transposon-encoded dihydrofolate reductase found in Salmonella enterica	diaminopyrimidine
072962c0-8b0c-11e6-95da-3c4a9275d6c8.fasta	NODE_6_length_222082_cov_21.712409_pilon	49010	50143	+	Escherichia_coli_ampC	1-1134/1134	===============	100	97.53	card	U00096.3:4378944-4377810	A class C ampC beta-lactamase (cephalosporinase) enzyme described in Escherichia coli shown clinically to confer resistance to penicillin-like and cephalosporin-class antibiotics.	cephalosporin;penam
072962c0-8b0c-11e6-95da-3c4a9275d6c8.fasta	NODE_6_length_222082_cov_21.712409_pilon	92355	93998	+	eptA	1-1644/1644	===============	100	99.33	card	AP009048:4340268-4338624	PmrC mediates the modification of Lipid A by the addition of 4-amino-4-deoxy-L-arabinose (L-Ara4N) and phosphoethanolamine resulting in a less negative cell membrane and decreased binding of polymyxin B.	peptide
072962c0-8b0c-11e6-95da-3c4a9275d6c8.fasta	NODE_6_length_222082_cov_21.712409_pilon	125662	126693	+	mdtN	1-1032/1032	===============	100	97.09	card	AP009048.1:4307588-4306556	Multidrug resistance efflux pump. Could be involved in resistance to puromycin acriflavine and tetraphenylarsonium chloride.	acridine_dye;nucleoside
072962c0-8b0c-11e6-95da-3c4a9275d6c8.fasta	NODE_6_length_222082_cov_21.712409_pilon	126693	128744	+	mdtO	1-2052/2052	===============	100	97.95	card	AP009048.1:4306557-4304505	Multidrug resistance efflux pump. Could be involved in resistance to puromycin acriflavine and tetraphenylarsonium chloride	acridine_dye;nucleoside
072962c0-8b0c-11e6-95da-3c4a9275d6c8.fasta	NODE_6_length_222082_cov_21.712409_pilon	128741	130207	+	mdtP	1-1467/1467	===============	100	97.89	card	AP009048.1:4304509-4303042	Multidrug resistance efflux pump. Could be involved in resistance to puromycin acriflavine and tetraphenylarsonium chloride	acridine_dye;nucleoside
072962c0-8b0c-11e6-95da-3c4a9275d6c8.fasta	NODE_7_length_211668_cov_16.983180_pilon	205494	206660	-	ugd	1-1167/1167	========/======	99.49	84.48	card	U00096:2099613-2098446	PmrE is required for the synthesis and transfer of 4-amino-4-deoxy-L-arabinose (Ara4N) to Lipid A which allows gram-negative bacteria to resist the antimicrobial activity of cationic antimicrobial peptides and antibiotics such as polymyxin	peptide
072962c0-8b0c-11e6-95da-3c4a9275d6c8.fasta	NODE_9_length_205966_cov_18.676580_pilon	138997	142110	-	acrD	1-3114/3114	===============	100	98.84	card	AP009048.1:2586250-2589364	AcrD is an aminoglycoside efflux pump expressed in E. coli. Its expression can be induced by indole and is regulated by baeRS and cpxAR.	aminoglycoside
072962c0-8b0c-11e6-95da-3c4a9275d6c8.fasta	NODE_9_length_205966_cov_18.676580_pilon	173578	174882	-	Escherichia_coli_ampC1_beta-lactamase	1-1305/1305	===============	100	98.62	card	FN649414.1:2765050-2766355	An ampC-like beta-lactamase identified from Escherichia coli.	cephalosporin;penam
0cbe8620-8b0c-11e6-95da-3c4a9275d6c8.fasta	NODE_10_length_201065_cov_24.677983_pilon	93201	94433	+	mdtM	1-1233/1233	===============	100	95.78	card	U00096.3:4568519-4567286	Multidrug resistance protein MdtM	acridine_dye;fluoroquinolone;lincosamide;nucleoside;phenicol
0cbe8620-8b0c-11e6-95da-3c4a9275d6c8.fasta	NODE_11_length_175843_cov_24.816111_pilon	15080	15712	+	CRP	1-633/633	===============	100	99.21	card	AP009048.1:4154296-4153663	CRP is a global regulator that represses MdtEF multidrug efflux pump expression.	fluoroquinolone;macrolide;penam
0cbe8620-8b0c-11e6-95da-3c4a9275d6c8.fasta	NODE_12_length_153971_cov_23.371065_pilon	72198	73736	-	emrB	1-1539/1539	===============	100	98.44	card	U00096:2812615-2814154	emrB is a translocase in the emrB -TolC efflux protein in E. coli. It recognizes substrates including carbonyl cyanide m-chlorophenylhydrazone (CCCP) nalidixic acid and thioloactomycin.	fluoroquinolone
0cbe8620-8b0c-11e6-95da-3c4a9275d6c8.fasta	NODE_12_length_153971_cov_23.371065_pilon	73753	74925	-	emrA	1-1173/1173	===============	100	98.21	card	AP009048:2810082-2811255	EmrA is a membrane fusion protein providing an efflux pathway with EmrB and TolC between the inner and outer membranes of E. coli a Gram-negative bacterium.	fluoroquinolone
0cbe8620-8b0c-11e6-95da-3c4a9275d6c8.fasta	NODE_12_length_153971_cov_23.371065_pilon	75052	75582	-	emrR	1-531/531	===============	100	99.62	card	U00096.3:2810769-2811300	EmrR is a negative regulator for the EmrAB-TolC multidrug efflux pump in E. coli. Mutations lead to EmrAB-TolC overexpression.	fluoroquinolone
0cbe8620-8b0c-11e6-95da-3c4a9275d6c8.fasta	NODE_15_length_125170_cov_27.315003_pilon	57676	59049	+	cpxA	1-1374/1374	===============	100	99.13	card	BA000007.3:4905062-4903688	CpxA is a membrane-localized sensor kinase that is activated by envelope stress. It starts a kinase cascade that activates CpxR which promotes efflux complex expression.	aminocoumarin;aminoglycoside
0cbe8620-8b0c-11e6-95da-3c4a9275d6c8.fasta	NODE_17_length_106640_cov_21.769447_pilon	98038	98713	-	kdpE	1-676/678	===============	99.71	96.75	card	U00096.3:721733-721055	kdpE is a transcriptional activator that is part of the two-component system KdpD/KdpE that is studied for its regulatory role in potassium transport and has been identified as an adaptive regulator involved in the virulence and intracellular survival of pathogenic bacteria. kdpE regulates a range of virulence loci through direct promoter binding.	aminoglycoside
0cbe8620-8b0c-11e6-95da-3c4a9275d6c8.fasta	NODE_1_length_643628_cov_20.297295_pilon	35592	35924	+	Escherichia_coli_emrE	1-333/333	===============	100	98.8	card	Z11877.1:485-818	Member of the small MDR (multidrug resistance) family of transporters; in Escherichia coli this protein provides resistance against a number of positively charged compounds including ethidium bromide and erythromycin; proton-dependent secondary transporter which exchanges protons for compound translocation	macrolide
0cbe8620-8b0c-11e6-95da-3c4a9275d6c8.fasta	NODE_1_length_643628_cov_20.297295_pilon	130368	131600	+	Escherichia_coli_mdfA	1-1233/1233	===============	100	97.49	card	JQ394987:0-1233	Multidrug efflux pump in E. coli. This multidrug efflux system was originally identified as the Cmr/CmlA chloramphenicol exporter.	benzalkonium_chloride;rhodamine;tetracycline
0cbe8620-8b0c-11e6-95da-3c4a9275d6c8.fasta	NODE_1_length_643628_cov_20.297295_pilon	215893	217641	+	msbA	1-1749/1749	===============	100	98.97	card	U00096.3:966620-968369	MsbA is a multidrug resistance transporter homolog from E. coli and belongs to a superfamily of transporters that contain an adenosine triphosphate (ATP) binding cassette (ABC) which is also called a nucleotide-binding domain (NBD). MsbA is a member of the MDR-ABC transporter group by sequence homology. MsbA transports lipid A a major component of the bacterial outer cell membrane and is the only…	nitroimidazole
0cbe8620-8b0c-11e6-95da-3c4a9275d6c8.fasta	NODE_1_length_643628_cov_20.297295_pilon	268438	269527	-	OmpA	18-1125/1125	========/======	96.89	83.84	card	FO834906.1:2175099-2173974	OmpA is a porin that confers resistance to beta-lactam antibiotics.	carbapenem;cephalosporin;cephamycin;monobactam;penam;penem
0cbe8620-8b0c-11e6-95da-3c4a9275d6c8.fasta	NODE_1_length_643628_cov_20.297295_pilon	354860	356086	-	mdtG	1-1227/1227	===============	100	98.53	card	CP000800.1:1192954-1191727	The MdtG protein also named YceE appears to be a member of the major facilitator superfamily of transporters and it has been reported when overexpressed to increase fosfomycin and deoxycholate resistances. mdtG is a member of the marA-soxS-rob regulon.	fosfomycin
0cbe8620-8b0c-11e6-95da-3c4a9275d6c8.fasta	NODE_1_length_643628_cov_20.297295_pilon	364717	365925	-	mdtH	1-1209/1209	===============	100	98.84	card	U00096:1125326-1124117	Multidrug resistance protein MdtH	fluoroquinolone
0cbe8620-8b0c-11e6-95da-3c4a9275d6c8.fasta	NODE_1_length_643628_cov_20.297295_pilon	567364	567777	-	H-NS	1-414/414	===============	100	98.79	card	BA000007.3:1738104-1737690	H-NS is a histone-like protein involved in global gene regulation in Gram-negative bacteria. It is a repressor of the membrane fusion protein genes acrE mdtE and emrK as well as nearby genes of many RND-type multidrug exporters.	cephalosporin;cephamycin;fluoroquinolone;macrolide;penam;tetracycline
0cbe8620-8b0c-11e6-95da-3c4a9275d6c8.fasta	NODE_20_length_74131_cov_18.033449_pilon	51687	52070	+	marA	1-384/384	===============	100	100	card	AP009048.1:1621287-1621671	In the presence of antibiotic stress E. coli overexpresses the global activator protein MarA which besides inducing MDR efflux pump AcrAB also down- regulates synthesis of the porin OmpF.	carbapenem;cephalosporin;cephamycin;fluoroquinolone;glycylcycline;monobactam;penam;penem;phenicol;rifamycin;tetracycline;triclosan
0cbe8620-8b0c-11e6-95da-3c4a9275d6c8.fasta	NODE_28_length_26439_cov_26.299810_pilon	19388	20545	+	mdtE	1-1158/1158	===============	100	99.22	card	AP009048.1:3981183-3980025	MdtE is the membrane fusion protein of the MdtEF multidrug efflux complex. It shares 70% sequence similarity with AcrA.	fluoroquinolone;macrolide;penam
0cbe8620-8b0c-11e6-95da-3c4a9275d6c8.fasta	NODE_28_length_26439_cov_26.299810_pilon	20570	23683	+	mdtF	1-3114/3114	===============	100	98.56	card	U00096:3660413-3663527	MdtF is the multidrug inner membrane transporter for the MdtEF-TolC efflux complex.	fluoroquinolone;macrolide;penam
0cbe8620-8b0c-11e6-95da-3c4a9275d6c8.fasta	NODE_28_length_26439_cov_26.299810_pilon	24046	24774	-	gadW	1-729/729	===============	100	94.92	card	CP015085.1:2552440-2551711	GadW is an AraC-family regulator that promotes mdtEF expression to confer multidrug resistance. GadW inhibits GadX-dependent activation. GadW clearly represses gadX and in situations where GadX is missing activates gadA and gadBC.	fluoroquinolone;macrolide;penam
0cbe8620-8b0c-11e6-95da-3c4a9275d6c8.fasta	NODE_28_length_26439_cov_26.299810_pilon	25142	25966	-	gadX	1-825/825	===============	100	98.91	card	AP009048.1:3974604-3975429	GadX is an AraC-family regulator that promotes mdtEF expression to confer multidrug resistance.	fluoroquinolone;macrolide;penam
0cbe8620-8b0c-11e6-95da-3c4a9275d6c8.fasta	NODE_2_length_591961_cov_24.074096_pilon	5111	8215	-	acrF	1-3105/3105	===============	100	98.97	card	U00096:3415032-3418137	AcrF is a inner membrane transporter similar to AcrB.	cephalosporin;cephamycin;fluoroquinolone;penam
0cbe8620-8b0c-11e6-95da-3c4a9275d6c8.fasta	NODE_2_length_591961_cov_24.074096_pilon	8227	9384	-	acrE	1-1158/1158	===============	100	99.48	card	U00096:3413863-3415021	AcrE is a membrane fusion protein similar to AcrA.	cephalosporin;cephamycin;fluoroquinolone;penam
0cbe8620-8b0c-11e6-95da-3c4a9275d6c8.fasta	NODE_2_length_591961_cov_24.074096_pilon	9783	10445	+	acrS	1-663/663	===============	100	99.25	card	U00096:3413465-3412802	AcrS is a repressor of the AcrAB efflux complex and is associated with the expression of AcrEF. AcrS is believed to regulate a switch between AcrAB and AcrEF efflux.	cephalosporin;cephamycin;fluoroquinolone;glycylcycline;penam;phenicol;rifamycin;tetracycline;triclosan
0cbe8620-8b0c-11e6-95da-3c4a9275d6c8.fasta	NODE_2_length_591961_cov_24.074096_pilon	209941	210760	+	bacA	1-820/822	===============	99.76	99.63	card	U00096.3:3204131-3203309	The bacA gene product (BacA) recycles undecaprenyl pyrophosphate during cell wall biosynthesis which confers resistance to bacitracin.	peptide
0cbe8620-8b0c-11e6-95da-3c4a9275d6c8.fasta	NODE_2_length_591961_cov_24.074096_pilon	227912	229399	-	tolC	1-1488/1488	===============	100	98.79	card	FJ768952:0-1488	TolC is a protein subunit of many multidrug efflux complexes in Gram negative bacteria. It is an outer membrane efflux protein and is constitutively open. Regulation of efflux activity is often at its periplasmic entrance by other components of the efflux complex.	aminocoumarin;aminoglycoside;carbapenem;cephalosporin;cephamycin;fluoroquinolone;glycylcycline;macrolide;penam;penem;peptide;phenicol;rifamycin;tetracycline;triclosan
0cbe8620-8b0c-11e6-95da-3c4a9275d6c8.fasta	NODE_3_length_429090_cov_21.205095_pilon	85389	86636	+	mdtA	1-1248/1248	===============	100	98.4	card	U00096:2154015-2155263	MdtA is the membrane fusion protein of the multidrug efflux complex mdtABC.	aminocoumarin
0cbe8620-8b0c-11e6-95da-3c4a9275d6c8.fasta	NODE_3_length_429090_cov_21.205095_pilon	86636	89758	+	mdtB	1-3123/3123	===============	100	99.01	card	U00096:2155262-2158385	MdtB is a transporter that forms a heteromultimer complex with MdtC to form a multidrug transporter. MdtBC is part of the MdtABC-TolC efflux complex.	aminocoumarin
0cbe8620-8b0c-11e6-95da-3c4a9275d6c8.fasta	NODE_3_length_429090_cov_21.205095_pilon	89759	92836	+	mdtC	1-3078/3078	===============	100	98.64	card	U00096:2158385-2161463	MdtC is a transporter that forms a heteromultimer complex with MdtB to form a multidrug transporter. MdtBC is part of the MdtABC-TolC efflux complex. In the absence of MdtB MdtC can form a homomultimer complex that results in a functioning efflux complex with a narrower drug specificity. mdtC corresponds to 3 loci in Pseudomonas aeruginosa PAO1 (gene name: muxC/muxB) and 3 loci in Pseudomonas aer…	aminocoumarin
0cbe8620-8b0c-11e6-95da-3c4a9275d6c8.fasta	NODE_3_length_429090_cov_21.205095_pilon	94249	95652	+	baeS	1-1404/1404	===============	100	98.29	card	AP009048:2165012-2166416	BaeS is a sensor kinase in the BaeSR regulatory system. While it phosphorylates BaeR to increase its activity BaeS is not necessary for overexpressed BaeR to confer resistance.	aminocoumarin;aminoglycoside
0cbe8620-8b0c-11e6-95da-3c4a9275d6c8.fasta	NODE_3_length_429090_cov_21.205095_pilon	95649	96371	+	baeR	1-723/723	===============	100	98.2	card	AP009048.1:2166412-2167135	BaeR is a response regulator that promotes the expression of MdtABC and AcrD efflux complexes.	aminocoumarin;aminoglycoside
0cbe8620-8b0c-11e6-95da-3c4a9275d6c8.fasta	NODE_3_length_429090_cov_21.205095_pilon	236433	238076	-	yojI	1-1644/1644	===============	100	98.91	card	U00096.3:2308615-2306971	YojI mediates resistance to the peptide antibiotic microcin J25 when it is expressed from a multicopy vector. YojI is capable of pumping out microcin molecules. The outer membrane protein TolC in addition to YojI is required for export of microcin J25 out of the cell. Microcin J25 is thus the first known substrate for YojI.	peptide
0cbe8620-8b0c-11e6-95da-3c4a9275d6c8.fasta	NODE_3_length_429090_cov_21.205095_pilon	291082	292050	+	pmrF	1-969/969	===============	100	98.35	card	U00096:2367070-2368039	PmrF is required for the synthesis and transfer of 4-amino-4-deoxy-L-arabinose (Ara4N) to Lipid A which allows gram-negative bacteria to resist the antimicrobial activity of cationic antimicrobial peptides and antibiotics such as polymyxin. pmrF corresponds to 1 locus in Pseudomonas aeruginosa PAO1 and 1 locus in Pseudomonas aeruginosa LESB58.	peptide
0cbe8620-8b0c-11e6-95da-3c4a9275d6c8.fasta	NODE_3_length_429090_cov_21.205095_pilon	395378	396916	-	emrY	1-1539/1539	===============	100	98.7	card	D78168:1591-3130	emrY is a multidrug transport that moves substrates across the inner membrane of the Gram-negative E. coli. It is a homolog of emrB.	tetracycline
0cbe8620-8b0c-11e6-95da-3c4a9275d6c8.fasta	NODE_3_length_429090_cov_21.205095_pilon	396916	397971	-	emrK	1-1056/1056	===============	100	98.86	card	D78168:536-1592	emrK is a membrane fusion protein that is a homolog of EmrA. Together with the inner membrane transporter EmrY and the outer membrane channel TolC it mediates multidrug efflux.	tetracycline
0cbe8620-8b0c-11e6-95da-3c4a9275d6c8.fasta	NODE_3_length_429090_cov_21.205095_pilon	398495	399109	+	evgA	1-615/615	===============	100	99.35	card	BA000007.3:3212025-3212640	EvgA when phosphorylated is a positive regulator for efflux protein complexes emrKY and mdtEF. While usually phosphorylated in a EvgS dependent manner it can be phosphorylated in the absence of EvgS when overexpressed.	fluoroquinolone;macrolide;penam;tetracycline
0cbe8620-8b0c-11e6-95da-3c4a9275d6c8.fasta	NODE_3_length_429090_cov_21.205095_pilon	399114	402707	+	evgS	1-3594/3594	===============	100	97.77	card	U00096:2484373-2487967	EvgS is a sensor protein that phosphorylates the regulatory protein EvgA. evgS corresponds to 1 locus in Pseudomonas aeruginosa PAO1 and 1 locus in Pseudomonas aeruginosa LESB58.	fluoroquinolone;macrolide;penam;tetracycline
0cbe8620-8b0c-11e6-95da-3c4a9275d6c8.fasta	NODE_40_length_6728_cov_22.140623_pilon	1367	2572	-	tet(B)	1-1206/1206	===============	100	99.75	card	AB089595:0-1206	Tet(B) is a tetracycline efflux protein expressed in many Gram-negative bacteria. It confers resistance to tetracycline doxycycline and minocycline but not tigecycline.	tetracycline
0cbe8620-8b0c-11e6-95da-3c4a9275d6c8.fasta	NODE_4_length_316102_cov_22.937995_pilon	154590	155747	-	Escherichia_coli_ampH	1-1158/1158	===============	100	98.88	card	AP012030.1:396711-395553	AmpH is a class C ampC-like beta-lactamase and penicillin-binding protein identified in Escherichia coli.	cephalosporin;penam
0cbe8620-8b0c-11e6-95da-3c4a9275d6c8.fasta	NODE_4_length_316102_cov_22.937995_pilon	244299	247448	-	acrB	1-3150/3150	===============	100	99.17	card	U00096.3:484403-481253	Protein subunit of AcrA-AcrB-TolC multidrug efflux complex. AcrB functions as a herterotrimer which forms the inner membrane component and is primarily responsible for substrate recognition and energy transduction by acting as a drug/proton antiporter.	cephalosporin;fluoroquinolone;glycylcycline;penam;phenicol;rifamycin;tetracycline;triclosan
0cbe8620-8b0c-11e6-95da-3c4a9275d6c8.fasta	NODE_4_length_316102_cov_22.937995_pilon	247471	248664	-	Escherichia_coli_acrA	1-1194/1194	===============	100	99.83	card	U00096.3:485619-484425	AcrA is a subunit of the AcrAB-TolC multidrug efflux system that in E. coli.	cephalosporin;fluoroquinolone;glycylcycline;penam;phenicol;rifamycin;tetracycline;triclosan
0cbe8620-8b0c-11e6-95da-3c4a9275d6c8.fasta	NODE_6_length_222087_cov_25.424872_pilon	91881	93347	-	mdtP	1-1467/1467	===============	100	97.89	card	AP009048.1:4304509-4303042	Multidrug resistance efflux pump. Could be involved in resistance to puromycin acriflavine and tetraphenylarsonium chloride	acridine_dye;nucleoside
0cbe8620-8b0c-11e6-95da-3c4a9275d6c8.fasta	NODE_6_length_222087_cov_25.424872_pilon	93344	95395	-	mdtO	1-2052/2052	===============	100	97.95	card	AP009048.1:4306557-4304505	Multidrug resistance efflux pump. Could be involved in resistance to puromycin acriflavine and tetraphenylarsonium chloride	acridine_dye;nucleoside
0cbe8620-8b0c-11e6-95da-3c4a9275d6c8.fasta	NODE_6_length_222087_cov_25.424872_pilon	95395	96426	-	mdtN	1-1032/1032	===============	100	97.09	card	AP009048.1:4307588-4306556	Multidrug resistance efflux pump. Could be involved in resistance to puromycin acriflavine and tetraphenylarsonium chloride.	acridine_dye;nucleoside
0cbe8620-8b0c-11e6-95da-3c4a9275d6c8.fasta	NODE_6_length_222087_cov_25.424872_pilon	128090	129733	-	eptA	1-1644/1644	===============	100	99.33	card	AP009048:4340268-4338624	PmrC mediates the modification of Lipid A by the addition of 4-amino-4-deoxy-L-arabinose (L-Ara4N) and phosphoethanolamine resulting in a less negative cell membrane and decreased binding of polymyxin B.	peptide
0cbe8620-8b0c-11e6-95da-3c4a9275d6c8.fasta	NODE_6_length_222087_cov_25.424872_pilon	171945	173078	-	Escherichia_coli_ampC	1-1134/1134	===============	100	97.53	card	U00096.3:4378944-4377810	A class C ampC beta-lactamase (cephalosporinase) enzyme described in Escherichia coli shown clinically to confer resistance to penicillin-like and cephalosporin-class antibiotics.	cephalosporin;penam
0cbe8620-8b0c-11e6-95da-3c4a9275d6c8.fasta	NODE_7_length_211472_cov_19.580374_pilon	205298	206464	-	ugd	1-1167/1167	========/======	99.49	84.48	card	U00096:2099613-2098446	PmrE is required for the synthesis and transfer of 4-amino-4-deoxy-L-arabinose (Ara4N) to Lipid A which allows gram-negative bacteria to resist the antimicrobial activity of cationic antimicrobial peptides and antibiotics such as polymyxin	peptide
0cbe8620-8b0c-11e6-95da-3c4a9275d6c8.fasta	NODE_9_length_206083_cov_21.761276_pilon	138993	142106	-	acrD	1-3114/3114	===============	100	98.84	card	AP009048.1:2586250-2589364	AcrD is an aminoglycoside efflux pump expressed in E. coli. Its expression can be induced by indole and is regulated by baeRS and cpxAR.	aminoglycoside
0cbe8620-8b0c-11e6-95da-3c4a9275d6c8.fasta	NODE_9_length_206083_cov_21.761276_pilon	173574	174878	-	Escherichia_coli_ampC1_beta-lactamase	1-1305/1305	===============	100	98.62	card	FN649414.1:2765050-2766355	An ampC-like beta-lactamase identified from Escherichia coli.	cephalosporin;penam
0dca77e0-8b0c-11e6-95da-3c4a9275d6c8_.fasta	NODE_10_length_205959_cov_20.340703_pilon	138993	142106	-	acrD	1-3114/3114	===============	100	98.84	card	AP009048.1:2586250-2589364	AcrD is an aminoglycoside efflux pump expressed in E. coli. Its expression can be induced by indole and is regulated by baeRS and cpxAR.	aminoglycoside
0dca77e0-8b0c-11e6-95da-3c4a9275d6c8_.fasta	NODE_10_length_205959_cov_20.340703_pilon	173574	174878	-	Escherichia_coli_ampC1_beta-lactamase	1-1305/1305	===============	100	98.62	card	FN649414.1:2765050-2766355	An ampC-like beta-lactamase identified from Escherichia coli.	cephalosporin;penam
0dca77e0-8b0c-11e6-95da-3c4a9275d6c8_.fasta	NODE_11_length_176221_cov_23.308887_pilon	15080	15712	+	CRP	1-633/633	===============	100	99.21	card	AP009048.1:4154296-4153663	CRP is a global regulator that represses MdtEF multidrug efflux pump expression.	fluoroquinolone;macrolide;penam
0dca77e0-8b0c-11e6-95da-3c4a9275d6c8_.fasta	NODE_12_length_159628_cov_23.651430_pilon	106633	107865	-	mdtM	1-1233/1233	===============	100	95.78	card	U00096.3:4568519-4567286	Multidrug resistance protein MdtM	acridine_dye;fluoroquinolone;lincosamide;nucleoside;phenicol
0dca77e0-8b0c-11e6-95da-3c4a9275d6c8_.fasta	NODE_13_length_153885_cov_22.306809_pilon	78305	78835	+	emrR	1-531/531	===============	100	99.62	card	U00096.3:2810769-2811300	EmrR is a negative regulator for the EmrAB-TolC multidrug efflux pump in E. coli. Mutations lead to EmrAB-TolC overexpression.	fluoroquinolone
0dca77e0-8b0c-11e6-95da-3c4a9275d6c8_.fasta	NODE_13_length_153885_cov_22.306809_pilon	78962	80134	+	emrA	1-1173/1173	===============	100	98.21	card	AP009048:2810082-2811255	EmrA is a membrane fusion protein providing an efflux pathway with EmrB and TolC between the inner and outer membranes of E. coli a Gram-negative bacterium.	fluoroquinolone
0dca77e0-8b0c-11e6-95da-3c4a9275d6c8_.fasta	NODE_13_length_153885_cov_22.306809_pilon	80151	81689	+	emrB	1-1539/1539	===============	100	98.44	card	U00096:2812615-2814154	emrB is a translocase in the emrB -TolC efflux protein in E. coli. It recognizes substrates including carbonyl cyanide m-chlorophenylhydrazone (CCCP) nalidixic acid and thioloactomycin.	fluoroquinolone
0dca77e0-8b0c-11e6-95da-3c4a9275d6c8_.fasta	NODE_14_length_125262_cov_25.159686_pilon	57676	59049	+	cpxA	1-1374/1374	===============	100	99.13	card	BA000007.3:4905062-4903688	CpxA is a membrane-localized sensor kinase that is activated by envelope stress. It starts a kinase cascade that activates CpxR which promotes efflux complex expression.	aminocoumarin;aminoglycoside
0dca77e0-8b0c-11e6-95da-3c4a9275d6c8_.fasta	NODE_18_length_108480_cov_21.945489_pilon	96567	96899	+	Escherichia_coli_emrE	1-333/333	===============	100	98.8	card	Z11877.1:485-818	Member of the small MDR (multidrug resistance) family of transporters; in Escherichia coli this protein provides resistance against a number of positively charged compounds including ethidium bromide and erythromycin; proton-dependent secondary transporter which exchanges protons for compound translocation	macrolide
0dca77e0-8b0c-11e6-95da-3c4a9275d6c8_.fasta	NODE_19_length_106640_cov_20.684913_pilon	7928	8603	+	kdpE	1-676/678	===============	99.71	96.75	card	U00096.3:721733-721055	kdpE is a transcriptional activator that is part of the two-component system KdpD/KdpE that is studied for its regulatory role in potassium transport and has been identified as an adaptive regulator involved in the virulence and intracellular survival of pathogenic bacteria. kdpE regulates a range of virulence loci through direct promoter binding.	aminoglycoside
0dca77e0-8b0c-11e6-95da-3c4a9275d6c8_.fasta	NODE_1_length_579797_cov_22.709433_pilon	350307	351794	+	tolC	1-1488/1488	===============	100	98.79	card	FJ768952:0-1488	TolC is a protein subunit of many multidrug efflux complexes in Gram negative bacteria. It is an outer membrane efflux protein and is constitutively open. Regulation of efflux activity is often at its periplasmic entrance by other components of the efflux complex.	aminocoumarin;aminoglycoside;carbapenem;cephalosporin;cephamycin;fluoroquinolone;glycylcycline;macrolide;penam;penem;peptide;phenicol;rifamycin;tetracycline;triclosan
0dca77e0-8b0c-11e6-95da-3c4a9275d6c8_.fasta	NODE_1_length_579797_cov_22.709433_pilon	368946	369765	-	bacA	1-820/822	===============	99.76	99.63	card	U00096.3:3204131-3203309	The bacA gene product (BacA) recycles undecaprenyl pyrophosphate during cell wall biosynthesis which confers resistance to bacitracin.	peptide
0dca77e0-8b0c-11e6-95da-3c4a9275d6c8_.fasta	NODE_1_length_579797_cov_22.709433_pilon	569261	569923	-	acrS	1-663/663	===============	100	99.25	card	U00096:3413465-3412802	AcrS is a repressor of the AcrAB efflux complex and is associated with the expression of AcrEF. AcrS is believed to regulate a switch between AcrAB and AcrEF efflux.	cephalosporin;cephamycin;fluoroquinolone;glycylcycline;penam;phenicol;rifamycin;tetracycline;triclosan
0dca77e0-8b0c-11e6-95da-3c4a9275d6c8_.fasta	NODE_1_length_579797_cov_22.709433_pilon	570322	571479	+	acrE	1-1158/1158	===============	100	99.48	card	U00096:3413863-3415021	AcrE is a membrane fusion protein similar to AcrA.	cephalosporin;cephamycin;fluoroquinolone;penam
0dca77e0-8b0c-11e6-95da-3c4a9275d6c8_.fasta	NODE_1_length_579797_cov_22.709433_pilon	571491	574595	+	acrF	1-3105/3105	===============	100	98.97	card	U00096:3415032-3418137	AcrF is a inner membrane transporter similar to AcrB.	cephalosporin;cephamycin;fluoroquinolone;penam
0dca77e0-8b0c-11e6-95da-3c4a9275d6c8_.fasta	NODE_22_length_74608_cov_17.990554_pilon	22539	22922	-	marA	1-384/384	===============	100	100	card	AP009048.1:1621287-1621671	In the presence of antibiotic stress E. coli overexpresses the global activator protein MarA which besides inducing MDR efflux pump AcrAB also down- regulates synthesis of the porin OmpF.	carbapenem;cephalosporin;cephamycin;fluoroquinolone;glycylcycline;monobactam;penam;penem;phenicol;rifamycin;tetracycline;triclosan
0dca77e0-8b0c-11e6-95da-3c4a9275d6c8_.fasta	NODE_29_length_26439_cov_25.676214_pilon	19388	20545	+	mdtE	1-1158/1158	===============	100	99.22	card	AP009048.1:3981183-3980025	MdtE is the membrane fusion protein of the MdtEF multidrug efflux complex. It shares 70% sequence similarity with AcrA.	fluoroquinolone;macrolide;penam
0dca77e0-8b0c-11e6-95da-3c4a9275d6c8_.fasta	NODE_29_length_26439_cov_25.676214_pilon	20570	23683	+	mdtF	1-3114/3114	===============	100	98.56	card	U00096:3660413-3663527	MdtF is the multidrug inner membrane transporter for the MdtEF-TolC efflux complex.	fluoroquinolone;macrolide;penam
0dca77e0-8b0c-11e6-95da-3c4a9275d6c8_.fasta	NODE_29_length_26439_cov_25.676214_pilon	24046	24774	-	gadW	1-729/729	===============	100	94.92	card	CP015085.1:2552440-2551711	GadW is an AraC-family regulator that promotes mdtEF expression to confer multidrug resistance. GadW inhibits GadX-dependent activation. GadW clearly represses gadX and in situations where GadX is missing activates gadA and gadBC.	fluoroquinolone;macrolide;penam
0dca77e0-8b0c-11e6-95da-3c4a9275d6c8_.fasta	NODE_29_length_26439_cov_25.676214_pilon	25142	25966	-	gadX	1-825/825	===============	100	98.91	card	AP009048.1:3974604-3975429	GadX is an AraC-family regulator that promotes mdtEF expression to confer multidrug resistance.	fluoroquinolone;macrolide;penam
0dca77e0-8b0c-11e6-95da-3c4a9275d6c8_.fasta	NODE_2_length_395002_cov_19.848981_pilon	51311	52549	+	mdtA	1-1248/1248	========/======	99.28	97.68	card	U00096:2154015-2155263	MdtA is the membrane fusion protein of the multidrug efflux complex mdtABC.	aminocoumarin
0dca77e0-8b0c-11e6-95da-3c4a9275d6c8_.fasta	NODE_2_length_395002_cov_19.848981_pilon	52549	55671	+	mdtB	1-3123/3123	===============	100	99.01	card	U00096:2155262-2158385	MdtB is a transporter that forms a heteromultimer complex with MdtC to form a multidrug transporter. MdtBC is part of the MdtABC-TolC efflux complex.	aminocoumarin
0dca77e0-8b0c-11e6-95da-3c4a9275d6c8_.fasta	NODE_2_length_395002_cov_19.848981_pilon	55672	58749	+	mdtC	1-3078/3078	===============	100	98.64	card	U00096:2158385-2161463	MdtC is a transporter that forms a heteromultimer complex with MdtB to form a multidrug transporter. MdtBC is part of the MdtABC-TolC efflux complex. In the absence of MdtB MdtC can form a homomultimer complex that results in a functioning efflux complex with a narrower drug specificity. mdtC corresponds to 3 loci in Pseudomonas aeruginosa PAO1 (gene name: muxC/muxB) and 3 loci in Pseudomonas aer…	aminocoumarin
0dca77e0-8b0c-11e6-95da-3c4a9275d6c8_.fasta	NODE_2_length_395002_cov_19.848981_pilon	60162	61565	+	baeS	1-1404/1404	===============	100	98.29	card	AP009048:2165012-2166416	BaeS is a sensor kinase in the BaeSR regulatory system. While it phosphorylates BaeR to increase its activity BaeS is not necessary for overexpressed BaeR to confer resistance.	aminocoumarin;aminoglycoside
0dca77e0-8b0c-11e6-95da-3c4a9275d6c8_.fasta	NODE_2_length_395002_cov_19.848981_pilon	61562	62284	+	baeR	1-723/723	===============	100	98.2	card	AP009048.1:2166412-2167135	BaeR is a response regulator that promotes the expression of MdtABC and AcrD efflux complexes.	aminocoumarin;aminoglycoside
0dca77e0-8b0c-11e6-95da-3c4a9275d6c8_.fasta	NODE_2_length_395002_cov_19.848981_pilon	202346	203989	-	yojI	1-1644/1644	===============	100	98.91	card	U00096.3:2308615-2306971	YojI mediates resistance to the peptide antibiotic microcin J25 when it is expressed from a multicopy vector. YojI is capable of pumping out microcin molecules. The outer membrane protein TolC in addition to YojI is required for export of microcin J25 out of the cell. Microcin J25 is thus the first known substrate for YojI.	peptide
0dca77e0-8b0c-11e6-95da-3c4a9275d6c8_.fasta	NODE_2_length_395002_cov_19.848981_pilon	256995	257963	+	pmrF	1-969/969	===============	100	98.35	card	U00096:2367070-2368039	PmrF is required for the synthesis and transfer of 4-amino-4-deoxy-L-arabinose (Ara4N) to Lipid A which allows gram-negative bacteria to resist the antimicrobial activity of cationic antimicrobial peptides and antibiotics such as polymyxin. pmrF corresponds to 1 locus in Pseudomonas aeruginosa PAO1 and 1 locus in Pseudomonas aeruginosa LESB58.	peptide
0dca77e0-8b0c-11e6-95da-3c4a9275d6c8_.fasta	NODE_2_length_395002_cov_19.848981_pilon	361291	362829	-	emrY	1-1539/1539	===============	100	98.7	card	D78168:1591-3130	emrY is a multidrug transport that moves substrates across the inner membrane of the Gram-negative E. coli. It is a homolog of emrB.	tetracycline
0dca77e0-8b0c-11e6-95da-3c4a9275d6c8_.fasta	NODE_2_length_395002_cov_19.848981_pilon	362829	363884	-	emrK	1-1056/1056	===============	100	98.86	card	D78168:536-1592	emrK is a membrane fusion protein that is a homolog of EmrA. Together with the inner membrane transporter EmrY and the outer membrane channel TolC it mediates multidrug efflux.	tetracycline
0dca77e0-8b0c-11e6-95da-3c4a9275d6c8_.fasta	NODE_2_length_395002_cov_19.848981_pilon	364408	365022	+	evgA	1-615/615	===============	100	99.35	card	BA000007.3:3212025-3212640	EvgA when phosphorylated is a positive regulator for efflux protein complexes emrKY and mdtEF. While usually phosphorylated in a EvgS dependent manner it can be phosphorylated in the absence of EvgS when overexpressed.	fluoroquinolone;macrolide;penam;tetracycline
0dca77e0-8b0c-11e6-95da-3c4a9275d6c8_.fasta	NODE_2_length_395002_cov_19.848981_pilon	365027	368620	+	evgS	1-3594/3594	===============	100	97.77	card	U00096:2484373-2487967	EvgS is a sensor protein that phosphorylates the regulatory protein EvgA. evgS corresponds to 1 locus in Pseudomonas aeruginosa PAO1 and 1 locus in Pseudomonas aeruginosa LESB58.	fluoroquinolone;macrolide;penam;tetracycline
0dca77e0-8b0c-11e6-95da-3c4a9275d6c8_.fasta	NODE_3_length_378076_cov_19.401977_pilon	82544	83776	+	Escherichia_coli_mdfA	1-1233/1233	===============	100	97.49	card	JQ394987:0-1233	Multidrug efflux pump in E. coli. This multidrug efflux system was originally identified as the Cmr/CmlA chloramphenicol exporter.	benzalkonium_chloride;rhodamine;tetracycline
0dca77e0-8b0c-11e6-95da-3c4a9275d6c8_.fasta	NODE_3_length_378076_cov_19.401977_pilon	168069	169817	+	msbA	1-1749/1749	===============	100	98.97	card	U00096.3:966620-968369	MsbA is a multidrug resistance transporter homolog from E. coli and belongs to a superfamily of transporters that contain an adenosine triphosphate (ATP) binding cassette (ABC) which is also called a nucleotide-binding domain (NBD). MsbA is a member of the MDR-ABC transporter group by sequence homology. MsbA transports lipid A a major component of the bacterial outer cell membrane and is the only…	nitroimidazole
0dca77e0-8b0c-11e6-95da-3c4a9275d6c8_.fasta	NODE_3_length_378076_cov_19.401977_pilon	220614	221703	-	OmpA	18-1125/1125	========/======	96.89	83.84	card	FO834906.1:2175099-2173974	OmpA is a porin that confers resistance to beta-lactam antibiotics.	carbapenem;cephalosporin;cephamycin;monobactam;penam;penem
0dca77e0-8b0c-11e6-95da-3c4a9275d6c8_.fasta	NODE_3_length_378076_cov_19.401977_pilon	307037	308263	-	mdtG	1-1227/1227	===============	100	98.53	card	CP000800.1:1192954-1191727	The MdtG protein also named YceE appears to be a member of the major facilitator superfamily of transporters and it has been reported when overexpressed to increase fosfomycin and deoxycholate resistances. mdtG is a member of the marA-soxS-rob regulon.	fosfomycin
0dca77e0-8b0c-11e6-95da-3c4a9275d6c8_.fasta	NODE_3_length_378076_cov_19.401977_pilon	316894	318102	-	mdtH	1-1209/1209	===============	100	98.92	card	U00096:1125326-1124117	Multidrug resistance protein MdtH	fluoroquinolone
0dca77e0-8b0c-11e6-95da-3c4a9275d6c8_.fasta	NODE_45_length_7727_cov_13.388337_pilon	1432	2247	+	sul2	1-816/816	===============	100	99.88	card	AY055428.1:21084-20268	Sul2 is a sulfonamide resistant dihydropteroate synthase of Gram-negative bacteria usually found on small plasmids.	sulfonamide
0dca77e0-8b0c-11e6-95da-3c4a9275d6c8_.fasta	NODE_45_length_7727_cov_13.388337_pilon	2308	3111	+	APH(3'')-Ib	1-804/804	===============	100	99.75	card	AF313472:15593-16397	APH(3'')-Ib is an aminoglycoside phosphotransferase encoded by plasmids transposons integrative conjugative elements and chromosomes in Enterobacteriaceae and Pseudomonas spp.	aminoglycoside
0dca77e0-8b0c-11e6-95da-3c4a9275d6c8_.fasta	NODE_45_length_7727_cov_13.388337_pilon	3111	3947	+	APH(6)-Id	1-837/837	===============	100	99.76	card	AF024602:3155-3992	APH(6)-Id is an aminoglycoside phosphotransferase encoded by plasmids integrative conjugative elements and chromosomal genomic islands in K. pneumoniae Salmonella spp. E. coli Shigella flexneri Providencia alcalifaciens Pseudomonas spp. V. cholerae Edwardsiella tarda Pasteurella multocida and Aeromonas bestiarum	aminoglycoside
0dca77e0-8b0c-11e6-95da-3c4a9275d6c8_.fasta	NODE_46_length_6724_cov_21.523552_pilon	4153	5358	+	tet(B)	1-1206/1206	===============	100	99.75	card	AB089595:0-1206	Tet(B) is a tetracycline efflux protein expressed in many Gram-negative bacteria. It confers resistance to tetracycline doxycycline and minocycline but not tigecycline.	tetracycline
0dca77e0-8b0c-11e6-95da-3c4a9275d6c8_.fasta	NODE_5_length_245243_cov_21.025265_pilon	83731	84888	-	Escherichia_coli_ampH	1-1158/1158	===============	100	98.88	card	AP012030.1:396711-395553	AmpH is a class C ampC-like beta-lactamase and penicillin-binding protein identified in Escherichia coli.	cephalosporin;penam
0dca77e0-8b0c-11e6-95da-3c4a9275d6c8_.fasta	NODE_5_length_245243_cov_21.025265_pilon	173440	176589	-	acrB	1-3150/3150	===============	100	99.17	card	U00096.3:484403-481253	Protein subunit of AcrA-AcrB-TolC multidrug efflux complex. AcrB functions as a herterotrimer which forms the inner membrane component and is primarily responsible for substrate recognition and energy transduction by acting as a drug/proton antiporter.	cephalosporin;fluoroquinolone;glycylcycline;penam;phenicol;rifamycin;tetracycline;triclosan
0dca77e0-8b0c-11e6-95da-3c4a9275d6c8_.fasta	NODE_5_length_245243_cov_21.025265_pilon	176612	177805	-	Escherichia_coli_acrA	1-1194/1194	===============	100	99.83	card	U00096.3:485619-484425	AcrA is a subunit of the AcrAB-TolC multidrug efflux system that in E. coli.	cephalosporin;fluoroquinolone;glycylcycline;penam;phenicol;rifamycin;tetracycline;triclosan
0dca77e0-8b0c-11e6-95da-3c4a9275d6c8_.fasta	NODE_63_length_1336_cov_14.533811_pilon	122	631	+	dfrA8	1-510/510	===============	100	100	card	KJ174469:710-1220	dfrA8 is a transposon-encoded dihydrofolate reductase found in Salmonella enterica	diaminopyrimidine
0dca77e0-8b0c-11e6-95da-3c4a9275d6c8_.fasta	NODE_6_length_221521_cov_23.667863_pilon	48449	49582	+	Escherichia_coli_ampC	1-1134/1134	===============	100	97.53	card	U00096.3:4378944-4377810	A class C ampC beta-lactamase (cephalosporinase) enzyme described in Escherichia coli shown clinically to confer resistance to penicillin-like and cephalosporin-class antibiotics.	cephalosporin;penam
0dca77e0-8b0c-11e6-95da-3c4a9275d6c8_.fasta	NODE_6_length_221521_cov_23.667863_pilon	91794	93437	+	eptA	1-1644/1644	===============	100	99.33	card	AP009048:4340268-4338624	PmrC mediates the modification of Lipid A by the addition of 4-amino-4-deoxy-L-arabinose (L-Ara4N) and phosphoethanolamine resulting in a less negative cell membrane and decreased binding of polymyxin B.	peptide
0dca77e0-8b0c-11e6-95da-3c4a9275d6c8_.fasta	NODE_6_length_221521_cov_23.667863_pilon	125101	126132	+	mdtN	1-1032/1032	===============	100	97.09	card	AP009048.1:4307588-4306556	Multidrug resistance efflux pump. Could be involved in resistance to puromycin acriflavine and tetraphenylarsonium chloride.	acridine_dye;nucleoside
0dca77e0-8b0c-11e6-95da-3c4a9275d6c8_.fasta	NODE_6_length_221521_cov_23.667863_pilon	126132	128183	+	mdtO	1-2052/2052	===============	100	97.95	card	AP009048.1:4306557-4304505	Multidrug resistance efflux pump. Could be involved in resistance to puromycin acriflavine and tetraphenylarsonium chloride	acridine_dye;nucleoside
0dca77e0-8b0c-11e6-95da-3c4a9275d6c8_.fasta	NODE_6_length_221521_cov_23.667863_pilon	128180	129646	+	mdtP	1-1467/1467	===============	100	97.89	card	AP009048.1:4304509-4303042	Multidrug resistance efflux pump. Could be involved in resistance to puromycin acriflavine and tetraphenylarsonium chloride	acridine_dye;nucleoside
0dca77e0-8b0c-11e6-95da-3c4a9275d6c8_.fasta	NODE_7_length_214765_cov_18.555779_pilon	138501	138914	-	H-NS	1-414/414	===============	100	98.79	card	BA000007.3:1738104-1737690	H-NS is a histone-like protein involved in global gene regulation in Gram-negative bacteria. It is a repressor of the membrane fusion protein genes acrE mdtE and emrK as well as nearby genes of many RND-type multidrug exporters.	cephalosporin;cephamycin;fluoroquinolone;macrolide;penam;tetracycline
0dca77e0-8b0c-11e6-95da-3c4a9275d6c8_.fasta	NODE_9_length_211472_cov_18.916530_pilon	205298	206464	-	ugd	1-1167/1167	========/======	99.49	84.48	card	U00096:2099613-2098446	PmrE is required for the synthesis and transfer of 4-amino-4-deoxy-L-arabinose (Ara4N) to Lipid A which allows gram-negative bacteria to resist the antimicrobial activity of cationic antimicrobial peptides and antibiotics such as polymyxin	peptide
0e122f40-8b0c-11e6-95da-3c4a9275d6c8.fasta	NODE_10_length_125170_cov_26.703768_pilon	57676	59049	+	cpxA	1-1374/1374	===============	100	99.13	card	BA000007.3:4905062-4903688	CpxA is a membrane-localized sensor kinase that is activated by envelope stress. It starts a kinase cascade that activates CpxR which promotes efflux complex expression.	aminocoumarin;aminoglycoside
0e122f40-8b0c-11e6-95da-3c4a9275d6c8.fasta	NODE_13_length_115222_cov_23.486430_pilon	32114	33346	-	mdtM	1-1233/1233	===============	100	96.11	card	U00096.3:4568519-4567286	Multidrug resistance protein MdtM	acridine_dye;fluoroquinolone;lincosamide;nucleoside;phenicol
0e122f40-8b0c-11e6-95da-3c4a9275d6c8.fasta	NODE_15_length_106641_cov_20.812203_pilon	7928	8603	+	kdpE	1-676/678	===============	99.71	96.75	card	U00096.3:721733-721055	kdpE is a transcriptional activator that is part of the two-component system KdpD/KdpE that is studied for its regulatory role in potassium transport and has been identified as an adaptive regulator involved in the virulence and intracellular survival of pathogenic bacteria. kdpE regulates a range of virulence loci through direct promoter binding.	aminoglycoside
0e122f40-8b0c-11e6-95da-3c4a9275d6c8.fasta	NODE_17_length_105466_cov_20.953799_pilon	31204	32508	+	Escherichia_coli_ampC1_beta-lactamase	1-1305/1305	===============	100	98.62	card	FN649414.1:2765050-2766355	An ampC-like beta-lactamase identified from Escherichia coli.	cephalosporin;penam
0e122f40-8b0c-11e6-95da-3c4a9275d6c8.fasta	NODE_17_length_105466_cov_20.953799_pilon	63976	67089	+	acrD	1-3114/3114	===============	100	98.84	card	AP009048.1:2586250-2589364	AcrD is an aminoglycoside efflux pump expressed in E. coli. Its expression can be induced by indole and is regulated by baeRS and cpxAR.	aminoglycoside
0e122f40-8b0c-11e6-95da-3c4a9275d6c8.fasta	NODE_18_length_101354_cov_19.288571_pilon	69887	70300	-	H-NS	1-414/414	===============	100	98.79	card	BA000007.3:1738104-1737690	H-NS is a histone-like protein involved in global gene regulation in Gram-negative bacteria. It is a repressor of the membrane fusion protein genes acrE mdtE and emrK as well as nearby genes of many RND-type multidrug exporters.	cephalosporin;cephamycin;fluoroquinolone;macrolide;penam;tetracycline
0e122f40-8b0c-11e6-95da-3c4a9275d6c8.fasta	NODE_1_length_604796_cov_20.039010_pilon	261161	262408	+	mdtA	1-1248/1248	===============	100	98	card	U00096:2154015-2155263	MdtA is the membrane fusion protein of the multidrug efflux complex mdtABC.	aminocoumarin
0e122f40-8b0c-11e6-95da-3c4a9275d6c8.fasta	NODE_1_length_604796_cov_20.039010_pilon	262408	265530	+	mdtB	1-3123/3123	===============	100	98.21	card	U00096:2155262-2158385	MdtB is a transporter that forms a heteromultimer complex with MdtC to form a multidrug transporter. MdtBC is part of the MdtABC-TolC efflux complex.	aminocoumarin
0e122f40-8b0c-11e6-95da-3c4a9275d6c8.fasta	NODE_1_length_604796_cov_20.039010_pilon	265531	268608	+	mdtC	1-3078/3078	===============	100	97.86	card	U00096:2158385-2161463	MdtC is a transporter that forms a heteromultimer complex with MdtB to form a multidrug transporter. MdtBC is part of the MdtABC-TolC efflux complex. In the absence of MdtB MdtC can form a homomultimer complex that results in a functioning efflux complex with a narrower drug specificity. mdtC corresponds to 3 loci in Pseudomonas aeruginosa PAO1 (gene name: muxC/muxB) and 3 loci in Pseudomonas aer…	aminocoumarin
0e122f40-8b0c-11e6-95da-3c4a9275d6c8.fasta	NODE_1_length_604796_cov_20.039010_pilon	270021	271424	+	baeS	1-1404/1404	===============	100	98.72	card	AP009048:2165012-2166416	BaeS is a sensor kinase in the BaeSR regulatory system. While it phosphorylates BaeR to increase its activity BaeS is not necessary for overexpressed BaeR to confer resistance.	aminocoumarin;aminoglycoside
0e122f40-8b0c-11e6-95da-3c4a9275d6c8.fasta	NODE_1_length_604796_cov_20.039010_pilon	271421	272143	+	baeR	1-723/723	===============	100	99.31	card	AP009048.1:2166412-2167135	BaeR is a response regulator that promotes the expression of MdtABC and AcrD efflux complexes.	aminocoumarin;aminoglycoside
0e122f40-8b0c-11e6-95da-3c4a9275d6c8.fasta	NODE_1_length_604796_cov_20.039010_pilon	412140	413783	-	yojI	1-1644/1644	===============	100	98.91	card	U00096.3:2308615-2306971	YojI mediates resistance to the peptide antibiotic microcin J25 when it is expressed from a multicopy vector. YojI is capable of pumping out microcin molecules. The outer membrane protein TolC in addition to YojI is required for export of microcin J25 out of the cell. Microcin J25 is thus the first known substrate for YojI.	peptide
0e122f40-8b0c-11e6-95da-3c4a9275d6c8.fasta	NODE_1_length_604796_cov_20.039010_pilon	466789	467757	+	pmrF	1-969/969	===============	100	98.35	card	U00096:2367070-2368039	PmrF is required for the synthesis and transfer of 4-amino-4-deoxy-L-arabinose (Ara4N) to Lipid A which allows gram-negative bacteria to resist the antimicrobial activity of cationic antimicrobial peptides and antibiotics such as polymyxin. pmrF corresponds to 1 locus in Pseudomonas aeruginosa PAO1 and 1 locus in Pseudomonas aeruginosa LESB58.	peptide
0e122f40-8b0c-11e6-95da-3c4a9275d6c8.fasta	NODE_1_length_604796_cov_20.039010_pilon	571085	572623	-	emrY	1-1539/1539	===============	100	98.7	card	D78168:1591-3130	emrY is a multidrug transport that moves substrates across the inner membrane of the Gram-negative E. coli. It is a homolog of emrB.	tetracycline
0e122f40-8b0c-11e6-95da-3c4a9275d6c8.fasta	NODE_1_length_604796_cov_20.039010_pilon	572623	573678	-	emrK	1-1056/1056	===============	100	98.86	card	D78168:536-1592	emrK is a membrane fusion protein that is a homolog of EmrA. Together with the inner membrane transporter EmrY and the outer membrane channel TolC it mediates multidrug efflux.	tetracycline
0e122f40-8b0c-11e6-95da-3c4a9275d6c8.fasta	NODE_1_length_604796_cov_20.039010_pilon	574202	574816	+	evgA	1-615/615	===============	100	99.35	card	BA000007.3:3212025-3212640	EvgA when phosphorylated is a positive regulator for efflux protein complexes emrKY and mdtEF. While usually phosphorylated in a EvgS dependent manner it can be phosphorylated in the absence of EvgS when overexpressed.	fluoroquinolone;macrolide;penam;tetracycline
0e122f40-8b0c-11e6-95da-3c4a9275d6c8.fasta	NODE_1_length_604796_cov_20.039010_pilon	574821	578414	+	evgS	1-3594/3594	===============	100	97.75	card	U00096:2484373-2487967	EvgS is a sensor protein that phosphorylates the regulatory protein EvgA. evgS corresponds to 1 locus in Pseudomonas aeruginosa PAO1 and 1 locus in Pseudomonas aeruginosa LESB58.	fluoroquinolone;macrolide;penam;tetracycline
0e122f40-8b0c-11e6-95da-3c4a9275d6c8.fasta	NODE_2_length_579804_cov_23.858245_pilon	5203	8307	-	acrF	1-3105/3105	===============	100	98.97	card	U00096:3415032-3418137	AcrF is a inner membrane transporter similar to AcrB.	cephalosporin;cephamycin;fluoroquinolone;penam
0e122f40-8b0c-11e6-95da-3c4a9275d6c8.fasta	NODE_2_length_579804_cov_23.858245_pilon	8319	9476	-	acrE	1-1158/1158	===============	100	99.48	card	U00096:3413863-3415021	AcrE is a membrane fusion protein similar to AcrA.	cephalosporin;cephamycin;fluoroquinolone;penam
0e122f40-8b0c-11e6-95da-3c4a9275d6c8.fasta	NODE_2_length_579804_cov_23.858245_pilon	9875	10537	+	acrS	1-663/663	===============	100	99.25	card	U00096:3413465-3412802	AcrS is a repressor of the AcrAB efflux complex and is associated with the expression of AcrEF. AcrS is believed to regulate a switch between AcrAB and AcrEF efflux.	cephalosporin;cephamycin;fluoroquinolone;glycylcycline;penam;phenicol;rifamycin;tetracycline;triclosan
0e122f40-8b0c-11e6-95da-3c4a9275d6c8.fasta	NODE_2_length_579804_cov_23.858245_pilon	210033	210852	+	bacA	1-820/822	===============	99.76	99.63	card	U00096.3:3204131-3203309	The bacA gene product (BacA) recycles undecaprenyl pyrophosphate during cell wall biosynthesis which confers resistance to bacitracin.	peptide
0e122f40-8b0c-11e6-95da-3c4a9275d6c8.fasta	NODE_2_length_579804_cov_23.858245_pilon	228004	229491	-	tolC	1-1488/1488	===============	100	98.79	card	FJ768952:0-1488	TolC is a protein subunit of many multidrug efflux complexes in Gram negative bacteria. It is an outer membrane efflux protein and is constitutively open. Regulation of efflux activity is often at its periplasmic entrance by other components of the efflux complex.	aminocoumarin;aminoglycoside;carbapenem;cephalosporin;cephamycin;fluoroquinolone;glycylcycline;macrolide;penam;penem;peptide;phenicol;rifamycin;tetracycline;triclosan
0e122f40-8b0c-11e6-95da-3c4a9275d6c8.fasta	NODE_32_length_26439_cov_27.823596_pilon	19388	20545	+	mdtE	1-1158/1158	===============	100	99.22	card	AP009048.1:3981183-3980025	MdtE is the membrane fusion protein of the MdtEF multidrug efflux complex. It shares 70% sequence similarity with AcrA.	fluoroquinolone;macrolide;penam
0e122f40-8b0c-11e6-95da-3c4a9275d6c8.fasta	NODE_32_length_26439_cov_27.823596_pilon	20570	23683	+	mdtF	1-3114/3114	===============	100	98.56	card	U00096:3660413-3663527	MdtF is the multidrug inner membrane transporter for the MdtEF-TolC efflux complex.	fluoroquinolone;macrolide;penam
0e122f40-8b0c-11e6-95da-3c4a9275d6c8.fasta	NODE_32_length_26439_cov_27.823596_pilon	24046	24774	-	gadW	1-729/729	===============	100	94.92	card	CP015085.1:2552440-2551711	GadW is an AraC-family regulator that promotes mdtEF expression to confer multidrug resistance. GadW inhibits GadX-dependent activation. GadW clearly represses gadX and in situations where GadX is missing activates gadA and gadBC.	fluoroquinolone;macrolide;penam
0e122f40-8b0c-11e6-95da-3c4a9275d6c8.fasta	NODE_32_length_26439_cov_27.823596_pilon	25142	25966	-	gadX	1-825/825	===============	100	98.91	card	AP009048.1:3974604-3975429	GadX is an AraC-family regulator that promotes mdtEF expression to confer multidrug resistance.	fluoroquinolone;macrolide;penam
0e122f40-8b0c-11e6-95da-3c4a9275d6c8.fasta	NODE_3_length_485261_cov_20.325389_pilon	61609	62817	+	mdtH	1-1209/1209	===============	100	98.92	card	U00096:1125326-1124117	Multidrug resistance protein MdtH	fluoroquinolone
0e122f40-8b0c-11e6-95da-3c4a9275d6c8.fasta	NODE_3_length_485261_cov_20.325389_pilon	71448	72674	+	mdtG	1-1227/1227	===============	100	98.53	card	CP000800.1:1192954-1191727	The MdtG protein also named YceE appears to be a member of the major facilitator superfamily of transporters and it has been reported when overexpressed to increase fosfomycin and deoxycholate resistances. mdtG is a member of the marA-soxS-rob regulon.	fosfomycin
0e122f40-8b0c-11e6-95da-3c4a9275d6c8.fasta	NODE_3_length_485261_cov_20.325389_pilon	158008	159097	+	OmpA	18-1125/1125	========/======	96.89	83.84	card	FO834906.1:2175099-2173974	OmpA is a porin that confers resistance to beta-lactam antibiotics.	carbapenem;cephalosporin;cephamycin;monobactam;penam;penem
0e122f40-8b0c-11e6-95da-3c4a9275d6c8.fasta	NODE_3_length_485261_cov_20.325389_pilon	209894	211642	-	msbA	1-1749/1749	===============	100	98.97	card	U00096.3:966620-968369	MsbA is a multidrug resistance transporter homolog from E. coli and belongs to a superfamily of transporters that contain an adenosine triphosphate (ATP) binding cassette (ABC) which is also called a nucleotide-binding domain (NBD). MsbA is a member of the MDR-ABC transporter group by sequence homology. MsbA transports lipid A a major component of the bacterial outer cell membrane and is the only…	nitroimidazole
0e122f40-8b0c-11e6-95da-3c4a9275d6c8.fasta	NODE_3_length_485261_cov_20.325389_pilon	295935	297167	-	Escherichia_coli_mdfA	1-1233/1233	===============	100	97.49	card	JQ394987:0-1233	Multidrug efflux pump in E. coli. This multidrug efflux system was originally identified as the Cmr/CmlA chloramphenicol exporter.	benzalkonium_chloride;rhodamine;tetracycline
0e122f40-8b0c-11e6-95da-3c4a9275d6c8.fasta	NODE_3_length_485261_cov_20.325389_pilon	391611	391943	-	Escherichia_coli_emrE	1-333/333	===============	100	98.8	card	Z11877.1:485-818	Member of the small MDR (multidrug resistance) family of transporters; in Escherichia coli this protein provides resistance against a number of positively charged compounds including ethidium bromide and erythromycin; proton-dependent secondary transporter which exchanges protons for compound translocation	macrolide
0e122f40-8b0c-11e6-95da-3c4a9275d6c8.fasta	NODE_48_length_6719_cov_22.007831_pilon	1367	2572	-	tet(B)	1-1206/1206	===============	100	99.75	card	AB089595:0-1206	Tet(B) is a tetracycline efflux protein expressed in many Gram-negative bacteria. It confers resistance to tetracycline doxycycline and minocycline but not tigecycline.	tetracycline
0e122f40-8b0c-11e6-95da-3c4a9275d6c8.fasta	NODE_4_length_316899_cov_22.239120_pilon	155387	156544	-	Escherichia_coli_ampH	1-1158/1158	===============	100	98.88	card	AP012030.1:396711-395553	AmpH is a class C ampC-like beta-lactamase and penicillin-binding protein identified in Escherichia coli.	cephalosporin;penam
0e122f40-8b0c-11e6-95da-3c4a9275d6c8.fasta	NODE_4_length_316899_cov_22.239120_pilon	245096	248245	-	acrB	1-3150/3150	===============	100	99.17	card	U00096.3:484403-481253	Protein subunit of AcrA-AcrB-TolC multidrug efflux complex. AcrB functions as a herterotrimer which forms the inner membrane component and is primarily responsible for substrate recognition and energy transduction by acting as a drug/proton antiporter.	cephalosporin;fluoroquinolone;glycylcycline;penam;phenicol;rifamycin;tetracycline;triclosan
0e122f40-8b0c-11e6-95da-3c4a9275d6c8.fasta	NODE_4_length_316899_cov_22.239120_pilon	248268	249461	-	Escherichia_coli_acrA	1-1194/1194	===============	100	99.83	card	U00096.3:485619-484425	AcrA is a subunit of the AcrAB-TolC multidrug efflux system that in E. coli.	cephalosporin;fluoroquinolone;glycylcycline;penam;phenicol;rifamycin;tetracycline;triclosan
0e122f40-8b0c-11e6-95da-3c4a9275d6c8.fasta	NODE_5_length_222111_cov_25.116844_pilon	49034	50167	+	Escherichia_coli_ampC	1-1134/1134	===============	100	97.53	card	U00096.3:4378944-4377810	A class C ampC beta-lactamase (cephalosporinase) enzyme described in Escherichia coli shown clinically to confer resistance to penicillin-like and cephalosporin-class antibiotics.	cephalosporin;penam
0e122f40-8b0c-11e6-95da-3c4a9275d6c8.fasta	NODE_5_length_222111_cov_25.116844_pilon	92379	94022	+	eptA	1-1644/1644	===============	100	99.33	card	AP009048:4340268-4338624	PmrC mediates the modification of Lipid A by the addition of 4-amino-4-deoxy-L-arabinose (L-Ara4N) and phosphoethanolamine resulting in a less negative cell membrane and decreased binding of polymyxin B.	peptide
0e122f40-8b0c-11e6-95da-3c4a9275d6c8.fasta	NODE_5_length_222111_cov_25.116844_pilon	125686	126717	+	mdtN	1-1032/1032	===============	100	97.09	card	AP009048.1:4307588-4306556	Multidrug resistance efflux pump. Could be involved in resistance to puromycin acriflavine and tetraphenylarsonium chloride.	acridine_dye;nucleoside
0e122f40-8b0c-11e6-95da-3c4a9275d6c8.fasta	NODE_5_length_222111_cov_25.116844_pilon	126717	128768	+	mdtO	1-2052/2052	===============	100	97.95	card	AP009048.1:4306557-4304505	Multidrug resistance efflux pump. Could be involved in resistance to puromycin acriflavine and tetraphenylarsonium chloride	acridine_dye;nucleoside
0e122f40-8b0c-11e6-95da-3c4a9275d6c8.fasta	NODE_5_length_222111_cov_25.116844_pilon	128765	130231	+	mdtP	1-1467/1467	===============	100	97.89	card	AP009048.1:4304509-4303042	Multidrug resistance efflux pump. Could be involved in resistance to puromycin acriflavine and tetraphenylarsonium chloride	acridine_dye;nucleoside
0e122f40-8b0c-11e6-95da-3c4a9275d6c8.fasta	NODE_7_length_175928_cov_24.625969_pilon	160217	160849	-	CRP	1-633/633	===============	100	99.21	card	AP009048.1:4154296-4153663	CRP is a global regulator that represses MdtEF multidrug efflux pump expression.	fluoroquinolone;macrolide;penam
0e122f40-8b0c-11e6-95da-3c4a9275d6c8.fasta	NODE_8_length_161330_cov_18.046350_pilon	32153	32536	+	marA	1-384/384	===============	100	100	card	AP009048.1:1621287-1621671	In the presence of antibiotic stress E. coli overexpresses the global activator protein MarA which besides inducing MDR efflux pump AcrAB also down- regulates synthesis of the porin OmpF.	carbapenem;cephalosporin;cephamycin;fluoroquinolone;glycylcycline;monobactam;penam;penem;phenicol;rifamycin;tetracycline;triclosan
0e122f40-8b0c-11e6-95da-3c4a9275d6c8.fasta	NODE_9_length_153966_cov_22.878391_pilon	78390	78920	+	emrR	1-531/531	===============	100	99.62	card	U00096.3:2810769-2811300	EmrR is a negative regulator for the EmrAB-TolC multidrug efflux pump in E. coli. Mutations lead to EmrAB-TolC overexpression.	fluoroquinolone
0e122f40-8b0c-11e6-95da-3c4a9275d6c8.fasta	NODE_9_length_153966_cov_22.878391_pilon	79047	80219	+	emrA	1-1173/1173	===============	100	98.21	card	AP009048:2810082-2811255	EmrA is a membrane fusion protein providing an efflux pathway with EmrB and TolC between the inner and outer membranes of E. coli a Gram-negative bacterium.	fluoroquinolone
0e122f40-8b0c-11e6-95da-3c4a9275d6c8.fasta	NODE_9_length_153966_cov_22.878391_pilon	80236	81774	+	emrB	1-1539/1539	===============	100	98.44	card	U00096:2812615-2814154	emrB is a translocase in the emrB -TolC efflux protein in E. coli. It recognizes substrates including carbonyl cyanide m-chlorophenylhydrazone (CCCP) nalidixic acid and thioloactomycin.	fluoroquinolone
0eacc190-8b0c-11e6-95da-3c4a9275d6c8.fasta	NODE_10_length_206207_cov_17.627188_pilon	31330	32634	+	Escherichia_coli_ampC1_beta-lactamase	1-1305/1305	===============	100	98.62	card	FN649414.1:2765050-2766355	An ampC-like beta-lactamase identified from Escherichia coli.	cephalosporin;penam
0eacc190-8b0c-11e6-95da-3c4a9275d6c8.fasta	NODE_10_length_206207_cov_17.627188_pilon	64102	67215	+	acrD	1-3114/3114	===============	100	98.84	card	AP009048.1:2586250-2589364	AcrD is an aminoglycoside efflux pump expressed in E. coli. Its expression can be induced by indole and is regulated by baeRS and cpxAR.	aminoglycoside
0eacc190-8b0c-11e6-95da-3c4a9275d6c8.fasta	NODE_11_length_175843_cov_20.288347_pilon	160132	160764	-	CRP	1-633/633	===============	100	99.21	card	AP009048.1:4154296-4153663	CRP is a global regulator that represses MdtEF multidrug efflux pump expression.	fluoroquinolone;macrolide;penam
0eacc190-8b0c-11e6-95da-3c4a9275d6c8.fasta	NODE_13_length_129764_cov_19.173451_pilon	72198	73736	-	emrB	1-1539/1539	===============	100	98.44	card	U00096:2812615-2814154	emrB is a translocase in the emrB -TolC efflux protein in E. coli. It recognizes substrates including carbonyl cyanide m-chlorophenylhydrazone (CCCP) nalidixic acid and thioloactomycin.	fluoroquinolone
0eacc190-8b0c-11e6-95da-3c4a9275d6c8.fasta	NODE_13_length_129764_cov_19.173451_pilon	73753	74925	-	emrA	1-1173/1173	===============	100	98.21	card	AP009048:2810082-2811255	EmrA is a membrane fusion protein providing an efflux pathway with EmrB and TolC between the inner and outer membranes of E. coli a Gram-negative bacterium.	fluoroquinolone
0eacc190-8b0c-11e6-95da-3c4a9275d6c8.fasta	NODE_13_length_129764_cov_19.173451_pilon	75052	75582	-	emrR	1-531/531	===============	100	99.62	card	U00096.3:2810769-2811300	EmrR is a negative regulator for the EmrAB-TolC multidrug efflux pump in E. coli. Mutations lead to EmrAB-TolC overexpression.	fluoroquinolone
0eacc190-8b0c-11e6-95da-3c4a9275d6c8.fasta	NODE_14_length_125250_cov_22.184699_pilon	57676	59049	+	cpxA	1-1374/1374	===============	100	99.13	card	BA000007.3:4905062-4903688	CpxA is a membrane-localized sensor kinase that is activated by envelope stress. It starts a kinase cascade that activates CpxR which promotes efflux complex expression.	aminocoumarin;aminoglycoside
0eacc190-8b0c-11e6-95da-3c4a9275d6c8.fasta	NODE_17_length_106641_cov_17.558407_pilon	98039	98714	-	kdpE	1-676/678	===============	99.71	96.75	card	U00096.3:721733-721055	kdpE is a transcriptional activator that is part of the two-component system KdpD/KdpE that is studied for its regulatory role in potassium transport and has been identified as an adaptive regulator involved in the virulence and intracellular survival of pathogenic bacteria. kdpE regulates a range of virulence loci through direct promoter binding.	aminoglycoside
0eacc190-8b0c-11e6-95da-3c4a9275d6c8.fasta	NODE_1_length_562511_cov_19.544615_pilon	5203	8307	-	acrF	1-3105/3105	===============	100	98.97	card	U00096:3415032-3418137	AcrF is a inner membrane transporter similar to AcrB.	cephalosporin;cephamycin;fluoroquinolone;penam
0eacc190-8b0c-11e6-95da-3c4a9275d6c8.fasta	NODE_1_length_562511_cov_19.544615_pilon	8319	9476	-	acrE	1-1158/1158	===============	100	99.48	card	U00096:3413863-3415021	AcrE is a membrane fusion protein similar to AcrA.	cephalosporin;cephamycin;fluoroquinolone;penam
0eacc190-8b0c-11e6-95da-3c4a9275d6c8.fasta	NODE_1_length_562511_cov_19.544615_pilon	9875	10537	+	acrS	1-663/663	===============	100	99.25	card	U00096:3413465-3412802	AcrS is a repressor of the AcrAB efflux complex and is associated with the expression of AcrEF. AcrS is believed to regulate a switch between AcrAB and AcrEF efflux.	cephalosporin;cephamycin;fluoroquinolone;glycylcycline;penam;phenicol;rifamycin;tetracycline;triclosan
0eacc190-8b0c-11e6-95da-3c4a9275d6c8.fasta	NODE_1_length_562511_cov_19.544615_pilon	210033	210852	+	bacA	1-820/822	===============	99.76	99.63	card	U00096.3:3204131-3203309	The bacA gene product (BacA) recycles undecaprenyl pyrophosphate during cell wall biosynthesis which confers resistance to bacitracin.	peptide
0eacc190-8b0c-11e6-95da-3c4a9275d6c8.fasta	NODE_1_length_562511_cov_19.544615_pilon	228004	229491	-	tolC	1-1488/1488	===============	100	98.79	card	FJ768952:0-1488	TolC is a protein subunit of many multidrug efflux complexes in Gram negative bacteria. It is an outer membrane efflux protein and is constitutively open. Regulation of efflux activity is often at its periplasmic entrance by other components of the efflux complex.	aminocoumarin;aminoglycoside;carbapenem;cephalosporin;cephamycin;fluoroquinolone;glycylcycline;macrolide;penam;penem;peptide;phenicol;rifamycin;tetracycline;triclosan
0eacc190-8b0c-11e6-95da-3c4a9275d6c8.fasta	NODE_21_length_74131_cov_14.810241_pilon	22062	22445	-	marA	1-384/384	===============	100	100	card	AP009048.1:1621287-1621671	In the presence of antibiotic stress E. coli overexpresses the global activator protein MarA which besides inducing MDR efflux pump AcrAB also down- regulates synthesis of the porin OmpF.	carbapenem;cephalosporin;cephamycin;fluoroquinolone;glycylcycline;monobactam;penam;penem;phenicol;rifamycin;tetracycline;triclosan
0eacc190-8b0c-11e6-95da-3c4a9275d6c8.fasta	NODE_23_length_61452_cov_19.772278_pilon	51664	52896	+	mdtM	1-1233/1233	===============	100	95.78	card	U00096.3:4568519-4567286	Multidrug resistance protein MdtM	acridine_dye;fluoroquinolone;lincosamide;nucleoside;phenicol
0eacc190-8b0c-11e6-95da-3c4a9275d6c8.fasta	NODE_28_length_42743_cov_18.473866_pilon	13435	17028	-	evgS	1-3594/3594	===============	100	97.77	card	U00096:2484373-2487967	EvgS is a sensor protein that phosphorylates the regulatory protein EvgA. evgS corresponds to 1 locus in Pseudomonas aeruginosa PAO1 and 1 locus in Pseudomonas aeruginosa LESB58.	fluoroquinolone;macrolide;penam;tetracycline
0eacc190-8b0c-11e6-95da-3c4a9275d6c8.fasta	NODE_28_length_42743_cov_18.473866_pilon	17033	17647	-	evgA	1-615/615	===============	100	99.35	card	BA000007.3:3212025-3212640	EvgA when phosphorylated is a positive regulator for efflux protein complexes emrKY and mdtEF. While usually phosphorylated in a EvgS dependent manner it can be phosphorylated in the absence of EvgS when overexpressed.	fluoroquinolone;macrolide;penam;tetracycline
0eacc190-8b0c-11e6-95da-3c4a9275d6c8.fasta	NODE_28_length_42743_cov_18.473866_pilon	18171	19226	+	emrK	1-1056/1056	===============	100	98.86	card	D78168:536-1592	emrK is a membrane fusion protein that is a homolog of EmrA. Together with the inner membrane transporter EmrY and the outer membrane channel TolC it mediates multidrug efflux.	tetracycline
0eacc190-8b0c-11e6-95da-3c4a9275d6c8.fasta	NODE_28_length_42743_cov_18.473866_pilon	19226	20764	+	emrY	1-1539/1539	===============	100	98.7	card	D78168:1591-3130	emrY is a multidrug transport that moves substrates across the inner membrane of the Gram-negative E. coli. It is a homolog of emrB.	tetracycline
0eacc190-8b0c-11e6-95da-3c4a9275d6c8.fasta	NODE_2_length_429377_cov_16.767355_pilon	62737	63945	+	mdtH	1-1209/1209	===============	100	98.92	card	U00096:1125326-1124117	Multidrug resistance protein MdtH	fluoroquinolone
0eacc190-8b0c-11e6-95da-3c4a9275d6c8.fasta	NODE_2_length_429377_cov_16.767355_pilon	72576	73802	+	mdtG	1-1227/1227	===============	100	98.53	card	CP000800.1:1192954-1191727	The MdtG protein also named YceE appears to be a member of the major facilitator superfamily of transporters and it has been reported when overexpressed to increase fosfomycin and deoxycholate resistances. mdtG is a member of the marA-soxS-rob regulon.	fosfomycin
0eacc190-8b0c-11e6-95da-3c4a9275d6c8.fasta	NODE_2_length_429377_cov_16.767355_pilon	159136	160225	+	OmpA	18-1125/1125	========/======	96.89	83.84	card	FO834906.1:2175099-2173974	OmpA is a porin that confers resistance to beta-lactam antibiotics.	carbapenem;cephalosporin;cephamycin;monobactam;penam;penem
0eacc190-8b0c-11e6-95da-3c4a9275d6c8.fasta	NODE_2_length_429377_cov_16.767355_pilon	211022	212770	-	msbA	1-1749/1749	===============	100	98.97	card	U00096.3:966620-968369	MsbA is a multidrug resistance transporter homolog from E. coli and belongs to a superfamily of transporters that contain an adenosine triphosphate (ATP) binding cassette (ABC) which is also called a nucleotide-binding domain (NBD). MsbA is a member of the MDR-ABC transporter group by sequence homology. MsbA transports lipid A a major component of the bacterial outer cell membrane and is the only…	nitroimidazole
0eacc190-8b0c-11e6-95da-3c4a9275d6c8.fasta	NODE_2_length_429377_cov_16.767355_pilon	297063	298295	-	Escherichia_coli_mdfA	1-1233/1233	===============	100	97.49	card	JQ394987:0-1233	Multidrug efflux pump in E. coli. This multidrug efflux system was originally identified as the Cmr/CmlA chloramphenicol exporter.	benzalkonium_chloride;rhodamine;tetracycline
0eacc190-8b0c-11e6-95da-3c4a9275d6c8.fasta	NODE_2_length_429377_cov_16.767355_pilon	392739	393071	-	Escherichia_coli_emrE	1-333/333	===============	100	98.8	card	Z11877.1:485-818	Member of the small MDR (multidrug resistance) family of transporters; in Escherichia coli this protein provides resistance against a number of positively charged compounds including ethidium bromide and erythromycin; proton-dependent secondary transporter which exchanges protons for compound translocation	macrolide
0eacc190-8b0c-11e6-95da-3c4a9275d6c8.fasta	NODE_34_length_26439_cov_21.923558_pilon	474	1298	+	gadX	1-825/825	===============	100	98.91	card	AP009048.1:3974604-3975429	GadX is an AraC-family regulator that promotes mdtEF expression to confer multidrug resistance.	fluoroquinolone;macrolide;penam
0eacc190-8b0c-11e6-95da-3c4a9275d6c8.fasta	NODE_34_length_26439_cov_21.923558_pilon	1666	2394	+	gadW	1-729/729	===============	100	94.92	card	CP015085.1:2552440-2551711	GadW is an AraC-family regulator that promotes mdtEF expression to confer multidrug resistance. GadW inhibits GadX-dependent activation. GadW clearly represses gadX and in situations where GadX is missing activates gadA and gadBC.	fluoroquinolone;macrolide;penam
0eacc190-8b0c-11e6-95da-3c4a9275d6c8.fasta	NODE_34_length_26439_cov_21.923558_pilon	2757	5870	-	mdtF	1-3114/3114	===============	100	98.56	card	U00096:3660413-3663527	MdtF is the multidrug inner membrane transporter for the MdtEF-TolC efflux complex.	fluoroquinolone;macrolide;penam
0eacc190-8b0c-11e6-95da-3c4a9275d6c8.fasta	NODE_34_length_26439_cov_21.923558_pilon	5895	7052	-	mdtE	1-1158/1158	===============	100	99.22	card	AP009048.1:3981183-3980025	MdtE is the membrane fusion protein of the MdtEF multidrug efflux complex. It shares 70% sequence similarity with AcrA.	fluoroquinolone;macrolide;penam
0eacc190-8b0c-11e6-95da-3c4a9275d6c8.fasta	NODE_3_length_297809_cov_16.796379_pilon	9552	10799	+	mdtA	1-1248/1248	===============	100	98.4	card	U00096:2154015-2155263	MdtA is the membrane fusion protein of the multidrug efflux complex mdtABC.	aminocoumarin
0eacc190-8b0c-11e6-95da-3c4a9275d6c8.fasta	NODE_3_length_297809_cov_16.796379_pilon	10799	13921	+	mdtB	1-3123/3123	===============	100	99.01	card	U00096:2155262-2158385	MdtB is a transporter that forms a heteromultimer complex with MdtC to form a multidrug transporter. MdtBC is part of the MdtABC-TolC efflux complex.	aminocoumarin
0eacc190-8b0c-11e6-95da-3c4a9275d6c8.fasta	NODE_3_length_297809_cov_16.796379_pilon	13922	16999	+	mdtC	1-3078/3078	===============	100	98.64	card	U00096:2158385-2161463	MdtC is a transporter that forms a heteromultimer complex with MdtB to form a multidrug transporter. MdtBC is part of the MdtABC-TolC efflux complex. In the absence of MdtB MdtC can form a homomultimer complex that results in a functioning efflux complex with a narrower drug specificity. mdtC corresponds to 3 loci in Pseudomonas aeruginosa PAO1 (gene name: muxC/muxB) and 3 loci in Pseudomonas aer…	aminocoumarin
0eacc190-8b0c-11e6-95da-3c4a9275d6c8.fasta	NODE_3_length_297809_cov_16.796379_pilon	18412	19815	+	baeS	1-1404/1404	===============	100	98.29	card	AP009048:2165012-2166416	BaeS is a sensor kinase in the BaeSR regulatory system. While it phosphorylates BaeR to increase its activity BaeS is not necessary for overexpressed BaeR to confer resistance.	aminocoumarin;aminoglycoside
0eacc190-8b0c-11e6-95da-3c4a9275d6c8.fasta	NODE_3_length_297809_cov_16.796379_pilon	19812	20534	+	baeR	1-723/723	===============	100	98.2	card	AP009048.1:2166412-2167135	BaeR is a response regulator that promotes the expression of MdtABC and AcrD efflux complexes.	aminocoumarin;aminoglycoside
0eacc190-8b0c-11e6-95da-3c4a9275d6c8.fasta	NODE_3_length_297809_cov_16.796379_pilon	160596	162239	-	yojI	1-1644/1644	===============	100	98.91	card	U00096.3:2308615-2306971	YojI mediates resistance to the peptide antibiotic microcin J25 when it is expressed from a multicopy vector. YojI is capable of pumping out microcin molecules. The outer membrane protein TolC in addition to YojI is required for export of microcin J25 out of the cell. Microcin J25 is thus the first known substrate for YojI.	peptide
0eacc190-8b0c-11e6-95da-3c4a9275d6c8.fasta	NODE_3_length_297809_cov_16.796379_pilon	215245	216213	+	pmrF	1-969/969	===============	100	98.35	card	U00096:2367070-2368039	PmrF is required for the synthesis and transfer of 4-amino-4-deoxy-L-arabinose (Ara4N) to Lipid A which allows gram-negative bacteria to resist the antimicrobial activity of cationic antimicrobial peptides and antibiotics such as polymyxin. pmrF corresponds to 1 locus in Pseudomonas aeruginosa PAO1 and 1 locus in Pseudomonas aeruginosa LESB58.	peptide
0eacc190-8b0c-11e6-95da-3c4a9275d6c8.fasta	NODE_45_length_10591_cov_15.675133_pilon	215	1267	+	TEM-181	9-1061/1061	===============	99.25	99.43	card	NG_050218.1:0-1061	TEM-181 is a beta-lactamase.	cephalosporin;monobactam;penam;penem
0eacc190-8b0c-11e6-95da-3c4a9275d6c8.fasta	NODE_45_length_10591_cov_15.675133_pilon	2667	3482	+	sul2	1-816/816	===============	100	100	card	AY055428.1:21084-20268	Sul2 is a sulfonamide resistant dihydropteroate synthase of Gram-negative bacteria usually found on small plasmids.	sulfonamide
0eacc190-8b0c-11e6-95da-3c4a9275d6c8.fasta	NODE_45_length_10591_cov_15.675133_pilon	3543	4346	+	APH(3'')-Ib	1-804/804	===============	100	99.75	card	AF313472:15593-16397	APH(3'')-Ib is an aminoglycoside phosphotransferase encoded by plasmids transposons integrative conjugative elements and chromosomes in Enterobacteriaceae and Pseudomonas spp.	aminoglycoside
0eacc190-8b0c-11e6-95da-3c4a9275d6c8.fasta	NODE_45_length_10591_cov_15.675133_pilon	4346	5182	+	APH(6)-Id	1-837/837	===============	100	99.76	card	AF024602:3155-3992	APH(6)-Id is an aminoglycoside phosphotransferase encoded by plasmids integrative conjugative elements and chromosomal genomic islands in K. pneumoniae Salmonella spp. E. coli Shigella flexneri Providencia alcalifaciens Pseudomonas spp. V. cholerae Edwardsiella tarda Pasteurella multocida and Aeromonas bestiarum	aminoglycoside
0eacc190-8b0c-11e6-95da-3c4a9275d6c8.fasta	NODE_4_length_263063_cov_18.220854_pilon	101551	102708	-	Escherichia_coli_ampH	1-1158/1158	===============	100	98.88	card	AP012030.1:396711-395553	AmpH is a class C ampC-like beta-lactamase and penicillin-binding protein identified in Escherichia coli.	cephalosporin;penam
0eacc190-8b0c-11e6-95da-3c4a9275d6c8.fasta	NODE_4_length_263063_cov_18.220854_pilon	191260	194409	-	acrB	1-3150/3150	===============	100	99.17	card	U00096.3:484403-481253	Protein subunit of AcrA-AcrB-TolC multidrug efflux complex. AcrB functions as a herterotrimer which forms the inner membrane component and is primarily responsible for substrate recognition and energy transduction by acting as a drug/proton antiporter.	cephalosporin;fluoroquinolone;glycylcycline;penam;phenicol;rifamycin;tetracycline;triclosan
0eacc190-8b0c-11e6-95da-3c4a9275d6c8.fasta	NODE_4_length_263063_cov_18.220854_pilon	194432	195625	-	Escherichia_coli_acrA	1-1194/1194	===============	100	99.83	card	U00096.3:485619-484425	AcrA is a subunit of the AcrAB-TolC multidrug efflux system that in E. coli.	cephalosporin;fluoroquinolone;glycylcycline;penam;phenicol;rifamycin;tetracycline;triclosan
0eacc190-8b0c-11e6-95da-3c4a9275d6c8.fasta	NODE_51_length_6728_cov_18.514513_pilon	4157	5362	+	tet(B)	1-1206/1206	===============	100	99.75	card	AB089595:0-1206	Tet(B) is a tetracycline efflux protein expressed in many Gram-negative bacteria. It confers resistance to tetracycline doxycycline and minocycline but not tigecycline.	tetracycline
0eacc190-8b0c-11e6-95da-3c4a9275d6c8.fasta	NODE_6_length_223567_cov_15.814697_pilon	217358	218524	-	ugd	1-1167/1167	========/======	99.49	84.48	card	U00096:2099613-2098446	PmrE is required for the synthesis and transfer of 4-amino-4-deoxy-L-arabinose (Ara4N) to Lipid A which allows gram-negative bacteria to resist the antimicrobial activity of cationic antimicrobial peptides and antibiotics such as polymyxin	peptide
0eacc190-8b0c-11e6-95da-3c4a9275d6c8.fasta	NODE_75_length_1336_cov_13.839300_pilon	122	631	+	dfrA8	1-510/510	===============	100	100	card	KJ174469:710-1220	dfrA8 is a transposon-encoded dihydrofolate reductase found in Salmonella enterica	diaminopyrimidine
0eacc190-8b0c-11e6-95da-3c4a9275d6c8.fasta	NODE_7_length_222082_cov_20.857849_pilon	49010	50143	+	Escherichia_coli_ampC	1-1134/1134	===============	100	97.53	card	U00096.3:4378944-4377810	A class C ampC beta-lactamase (cephalosporinase) enzyme described in Escherichia coli shown clinically to confer resistance to penicillin-like and cephalosporin-class antibiotics.	cephalosporin;penam
0eacc190-8b0c-11e6-95da-3c4a9275d6c8.fasta	NODE_7_length_222082_cov_20.857849_pilon	92355	93998	+	eptA	1-1644/1644	===============	100	99.33	card	AP009048:4340268-4338624	PmrC mediates the modification of Lipid A by the addition of 4-amino-4-deoxy-L-arabinose (L-Ara4N) and phosphoethanolamine resulting in a less negative cell membrane and decreased binding of polymyxin B.	peptide
0eacc190-8b0c-11e6-95da-3c4a9275d6c8.fasta	NODE_7_length_222082_cov_20.857849_pilon	125662	126693	+	mdtN	1-1032/1032	===============	100	97.09	card	AP009048.1:4307588-4306556	Multidrug resistance efflux pump. Could be involved in resistance to puromycin acriflavine and tetraphenylarsonium chloride.	acridine_dye;nucleoside
0eacc190-8b0c-11e6-95da-3c4a9275d6c8.fasta	NODE_7_length_222082_cov_20.857849_pilon	126693	128744	+	mdtO	1-2052/2052	===============	100	97.95	card	AP009048.1:4306557-4304505	Multidrug resistance efflux pump. Could be involved in resistance to puromycin acriflavine and tetraphenylarsonium chloride	acridine_dye;nucleoside
0eacc190-8b0c-11e6-95da-3c4a9275d6c8.fasta	NODE_7_length_222082_cov_20.857849_pilon	128741	130207	+	mdtP	1-1467/1467	===============	100	97.89	card	AP009048.1:4304509-4303042	Multidrug resistance efflux pump. Could be involved in resistance to puromycin acriflavine and tetraphenylarsonium chloride	acridine_dye;nucleoside
0eacc190-8b0c-11e6-95da-3c4a9275d6c8.fasta	NODE_8_length_214765_cov_15.681153_pilon	75852	76265	+	H-NS	1-414/414	===============	100	98.79	card	BA000007.3:1738104-1737690	H-NS is a histone-like protein involved in global gene regulation in Gram-negative bacteria. It is a repressor of the membrane fusion protein genes acrE mdtE and emrK as well as nearby genes of many RND-type multidrug exporters.	cephalosporin;cephamycin;fluoroquinolone;macrolide;penam;tetracycline
0ecc5780-8b0c-11e6-95da-3c4a9275d6c8.fasta	NODE_10_length_175928_cov_21.667209_pilon	160217	160849	-	CRP	1-633/633	===============	100	99.21	card	AP009048.1:4154296-4153663	CRP is a global regulator that represses MdtEF multidrug efflux pump expression.	fluoroquinolone;macrolide;penam
0ecc5780-8b0c-11e6-95da-3c4a9275d6c8.fasta	NODE_11_length_153783_cov_20.901616_pilon	72193	73731	-	emrB	1-1539/1539	===============	100	98.44	card	U00096:2812615-2814154	emrB is a translocase in the emrB -TolC efflux protein in E. coli. It recognizes substrates including carbonyl cyanide m-chlorophenylhydrazone (CCCP) nalidixic acid and thioloactomycin.	fluoroquinolone
0ecc5780-8b0c-11e6-95da-3c4a9275d6c8.fasta	NODE_11_length_153783_cov_20.901616_pilon	73748	74920	-	emrA	1-1173/1173	===============	100	98.21	card	AP009048:2810082-2811255	EmrA is a membrane fusion protein providing an efflux pathway with EmrB and TolC between the inner and outer membranes of E. coli a Gram-negative bacterium.	fluoroquinolone
0ecc5780-8b0c-11e6-95da-3c4a9275d6c8.fasta	NODE_11_length_153783_cov_20.901616_pilon	75047	75577	-	emrR	1-531/531	===============	100	99.62	card	U00096.3:2810769-2811300	EmrR is a negative regulator for the EmrAB-TolC multidrug efflux pump in E. coli. Mutations lead to EmrAB-TolC overexpression.	fluoroquinolone
0ecc5780-8b0c-11e6-95da-3c4a9275d6c8.fasta	NODE_12_length_126948_cov_21.370406_pilon	5203	8307	-	acrF	1-3105/3105	===============	100	98.97	card	U00096:3415032-3418137	AcrF is a inner membrane transporter similar to AcrB.	cephalosporin;cephamycin;fluoroquinolone;penam
0ecc5780-8b0c-11e6-95da-3c4a9275d6c8.fasta	NODE_12_length_126948_cov_21.370406_pilon	8319	9476	-	acrE	1-1158/1158	===============	100	99.48	card	U00096:3413863-3415021	AcrE is a membrane fusion protein similar to AcrA.	cephalosporin;cephamycin;fluoroquinolone;penam
0ecc5780-8b0c-11e6-95da-3c4a9275d6c8.fasta	NODE_12_length_126948_cov_21.370406_pilon	9875	10537	+	acrS	1-663/663	===============	100	99.25	card	U00096:3413465-3412802	AcrS is a repressor of the AcrAB efflux complex and is associated with the expression of AcrEF. AcrS is believed to regulate a switch between AcrAB and AcrEF efflux.	cephalosporin;cephamycin;fluoroquinolone;glycylcycline;penam;phenicol;rifamycin;tetracycline;triclosan
0ecc5780-8b0c-11e6-95da-3c4a9275d6c8.fasta	NODE_13_length_125250_cov_23.801392_pilon	57676	59049	+	cpxA	1-1374/1374	===============	100	99.13	card	BA000007.3:4905062-4903688	CpxA is a membrane-localized sensor kinase that is activated by envelope stress. It starts a kinase cascade that activates CpxR which promotes efflux complex expression.	aminocoumarin;aminoglycoside
0ecc5780-8b0c-11e6-95da-3c4a9275d6c8.fasta	NODE_15_length_115223_cov_20.928863_pilon	81878	83110	+	mdtM	1-1233/1233	===============	100	96.11	card	U00096.3:4568519-4567286	Multidrug resistance protein MdtM	acridine_dye;fluoroquinolone;lincosamide;nucleoside;phenicol
0ecc5780-8b0c-11e6-95da-3c4a9275d6c8.fasta	NODE_17_length_106641_cov_18.905707_pilon	98039	98714	-	kdpE	1-676/678	===============	99.71	96.75	card	U00096.3:721733-721055	kdpE is a transcriptional activator that is part of the two-component system KdpD/KdpE that is studied for its regulatory role in potassium transport and has been identified as an adaptive regulator involved in the virulence and intracellular survival of pathogenic bacteria. kdpE regulates a range of virulence loci through direct promoter binding.	aminoglycoside
0ecc5780-8b0c-11e6-95da-3c4a9275d6c8.fasta	NODE_1_length_483015_cov_18.250572_pilon	93335	93667	+	Escherichia_coli_emrE	1-333/333	===============	100	98.8	card	Z11877.1:485-818	Member of the small MDR (multidrug resistance) family of transporters; in Escherichia coli this protein provides resistance against a number of positively charged compounds including ethidium bromide and erythromycin; proton-dependent secondary transporter which exchanges protons for compound translocation	macrolide
0ecc5780-8b0c-11e6-95da-3c4a9275d6c8.fasta	NODE_1_length_483015_cov_18.250572_pilon	188111	189343	+	Escherichia_coli_mdfA	1-1233/1233	===============	100	97.49	card	JQ394987:0-1233	Multidrug efflux pump in E. coli. This multidrug efflux system was originally identified as the Cmr/CmlA chloramphenicol exporter.	benzalkonium_chloride;rhodamine;tetracycline
0ecc5780-8b0c-11e6-95da-3c4a9275d6c8.fasta	NODE_1_length_483015_cov_18.250572_pilon	273636	275384	+	msbA	1-1749/1749	===============	100	98.97	card	U00096.3:966620-968369	MsbA is a multidrug resistance transporter homolog from E. coli and belongs to a superfamily of transporters that contain an adenosine triphosphate (ATP) binding cassette (ABC) which is also called a nucleotide-binding domain (NBD). MsbA is a member of the MDR-ABC transporter group by sequence homology. MsbA transports lipid A a major component of the bacterial outer cell membrane and is the only…	nitroimidazole
0ecc5780-8b0c-11e6-95da-3c4a9275d6c8.fasta	NODE_1_length_483015_cov_18.250572_pilon	326181	327270	-	OmpA	18-1125/1125	========/======	96.89	83.84	card	FO834906.1:2175099-2173974	OmpA is a porin that confers resistance to beta-lactam antibiotics.	carbapenem;cephalosporin;cephamycin;monobactam;penam;penem
0ecc5780-8b0c-11e6-95da-3c4a9275d6c8.fasta	NODE_1_length_483015_cov_18.250572_pilon	412604	413830	-	mdtG	1-1227/1227	===============	100	98.53	card	CP000800.1:1192954-1191727	The MdtG protein also named YceE appears to be a member of the major facilitator superfamily of transporters and it has been reported when overexpressed to increase fosfomycin and deoxycholate resistances. mdtG is a member of the marA-soxS-rob regulon.	fosfomycin
0ecc5780-8b0c-11e6-95da-3c4a9275d6c8.fasta	NODE_1_length_483015_cov_18.250572_pilon	422461	423669	-	mdtH	1-1209/1209	===============	100	98.92	card	U00096:1125326-1124117	Multidrug resistance protein MdtH	fluoroquinolone
0ecc5780-8b0c-11e6-95da-3c4a9275d6c8.fasta	NODE_21_length_92918_cov_16.936395_pilon	22732	23145	+	H-NS	1-414/414	===============	100	98.79	card	BA000007.3:1738104-1737690	H-NS is a histone-like protein involved in global gene regulation in Gram-negative bacteria. It is a repressor of the membrane fusion protein genes acrE mdtE and emrK as well as nearby genes of many RND-type multidrug exporters.	cephalosporin;cephamycin;fluoroquinolone;macrolide;penam;tetracycline
0ecc5780-8b0c-11e6-95da-3c4a9275d6c8.fasta	NODE_25_length_62512_cov_18.578204_pilon	10141	10650	-	dfrA8	1-510/510	===============	100	100	card	KJ174469:710-1220	dfrA8 is a transposon-encoded dihydrofolate reductase found in Salmonella enterica	diaminopyrimidine
0ecc5780-8b0c-11e6-95da-3c4a9275d6c8.fasta	NODE_25_length_62512_cov_18.578204_pilon	11649	12701	+	TEM-181	9-1061/1061	===============	99.25	99.53	card	NG_050218.1:0-1061	TEM-181 is a beta-lactamase.	cephalosporin;monobactam;penam;penem
0ecc5780-8b0c-11e6-95da-3c4a9275d6c8.fasta	NODE_25_length_62512_cov_18.578204_pilon	14101	14916	+	sul2	1-816/816	===============	100	100	card	AY055428.1:21084-20268	Sul2 is a sulfonamide resistant dihydropteroate synthase of Gram-negative bacteria usually found on small plasmids.	sulfonamide
0ecc5780-8b0c-11e6-95da-3c4a9275d6c8.fasta	NODE_25_length_62512_cov_18.578204_pilon	14977	15780	+	APH(3'')-Ib	1-804/804	===============	100	99.75	card	AF313472:15593-16397	APH(3'')-Ib is an aminoglycoside phosphotransferase encoded by plasmids transposons integrative conjugative elements and chromosomes in Enterobacteriaceae and Pseudomonas spp.	aminoglycoside
0ecc5780-8b0c-11e6-95da-3c4a9275d6c8.fasta	NODE_25_length_62512_cov_18.578204_pilon	15780	16616	+	APH(6)-Id	1-837/837	===============	100	99.76	card	AF024602:3155-3992	APH(6)-Id is an aminoglycoside phosphotransferase encoded by plasmids integrative conjugative elements and chromosomal genomic islands in K. pneumoniae Salmonella spp. E. coli Shigella flexneri Providencia alcalifaciens Pseudomonas spp. V. cholerae Edwardsiella tarda Pasteurella multocida and Aeromonas bestiarum	aminoglycoside
0ecc5780-8b0c-11e6-95da-3c4a9275d6c8.fasta	NODE_2_length_453023_cov_21.355766_pilon	350314	351801	+	tolC	1-1488/1488	===============	100	98.79	card	FJ768952:0-1488	TolC is a protein subunit of many multidrug efflux complexes in Gram negative bacteria. It is an outer membrane efflux protein and is constitutively open. Regulation of efflux activity is often at its periplasmic entrance by other components of the efflux complex.	aminocoumarin;aminoglycoside;carbapenem;cephalosporin;cephamycin;fluoroquinolone;glycylcycline;macrolide;penam;penem;peptide;phenicol;rifamycin;tetracycline;triclosan
0ecc5780-8b0c-11e6-95da-3c4a9275d6c8.fasta	NODE_2_length_453023_cov_21.355766_pilon	368953	369772	-	bacA	1-820/822	===============	99.76	99.63	card	U00096.3:3204131-3203309	The bacA gene product (BacA) recycles undecaprenyl pyrophosphate during cell wall biosynthesis which confers resistance to bacitracin.	peptide
0ecc5780-8b0c-11e6-95da-3c4a9275d6c8.fasta	NODE_32_length_26439_cov_24.152959_pilon	19388	20545	+	mdtE	1-1158/1158	===============	100	99.22	card	AP009048.1:3981183-3980025	MdtE is the membrane fusion protein of the MdtEF multidrug efflux complex. It shares 70% sequence similarity with AcrA.	fluoroquinolone;macrolide;penam
0ecc5780-8b0c-11e6-95da-3c4a9275d6c8.fasta	NODE_32_length_26439_cov_24.152959_pilon	20570	23683	+	mdtF	1-3114/3114	===============	100	98.56	card	U00096:3660413-3663527	MdtF is the multidrug inner membrane transporter for the MdtEF-TolC efflux complex.	fluoroquinolone;macrolide;penam
0ecc5780-8b0c-11e6-95da-3c4a9275d6c8.fasta	NODE_32_length_26439_cov_24.152959_pilon	24046	24774	-	gadW	1-729/729	===============	100	94.92	card	CP015085.1:2552440-2551711	GadW is an AraC-family regulator that promotes mdtEF expression to confer multidrug resistance. GadW inhibits GadX-dependent activation. GadW clearly represses gadX and in situations where GadX is missing activates gadA and gadBC.	fluoroquinolone;macrolide;penam
0ecc5780-8b0c-11e6-95da-3c4a9275d6c8.fasta	NODE_32_length_26439_cov_24.152959_pilon	25142	25966	-	gadX	1-825/825	===============	100	98.91	card	AP009048.1:3974604-3975429	GadX is an AraC-family regulator that promotes mdtEF expression to confer multidrug resistance.	fluoroquinolone;macrolide;penam
0ecc5780-8b0c-11e6-95da-3c4a9275d6c8.fasta	NODE_3_length_425519_cov_17.853986_pilon	272677	273924	+	mdtA	1-1248/1248	===============	100	98	card	U00096:2154015-2155263	MdtA is the membrane fusion protein of the multidrug efflux complex mdtABC.	aminocoumarin
0ecc5780-8b0c-11e6-95da-3c4a9275d6c8.fasta	NODE_3_length_425519_cov_17.853986_pilon	273924	277046	+	mdtB	1-3123/3123	===============	100	98.21	card	U00096:2155262-2158385	MdtB is a transporter that forms a heteromultimer complex with MdtC to form a multidrug transporter. MdtBC is part of the MdtABC-TolC efflux complex.	aminocoumarin
0ecc5780-8b0c-11e6-95da-3c4a9275d6c8.fasta	NODE_3_length_425519_cov_17.853986_pilon	277047	280124	+	mdtC	1-3078/3078	===============	100	97.86	card	U00096:2158385-2161463	MdtC is a transporter that forms a heteromultimer complex with MdtB to form a multidrug transporter. MdtBC is part of the MdtABC-TolC efflux complex. In the absence of MdtB MdtC can form a homomultimer complex that results in a functioning efflux complex with a narrower drug specificity. mdtC corresponds to 3 loci in Pseudomonas aeruginosa PAO1 (gene name: muxC/muxB) and 3 loci in Pseudomonas aer…	aminocoumarin
0ecc5780-8b0c-11e6-95da-3c4a9275d6c8.fasta	NODE_3_length_425519_cov_17.853986_pilon	281537	282940	+	baeS	1-1404/1404	===============	100	98.72	card	AP009048:2165012-2166416	BaeS is a sensor kinase in the BaeSR regulatory system. While it phosphorylates BaeR to increase its activity BaeS is not necessary for overexpressed BaeR to confer resistance.	aminocoumarin;aminoglycoside
0ecc5780-8b0c-11e6-95da-3c4a9275d6c8.fasta	NODE_3_length_425519_cov_17.853986_pilon	282937	283659	+	baeR	1-723/723	===============	100	99.31	card	AP009048.1:2166412-2167135	BaeR is a response regulator that promotes the expression of MdtABC and AcrD efflux complexes.	aminocoumarin;aminoglycoside
0ecc5780-8b0c-11e6-95da-3c4a9275d6c8.fasta	NODE_3_length_425519_cov_17.853986_pilon	423656	425299	-	yojI	1-1644/1644	===============	100	98.91	card	U00096.3:2308615-2306971	YojI mediates resistance to the peptide antibiotic microcin J25 when it is expressed from a multicopy vector. YojI is capable of pumping out microcin molecules. The outer membrane protein TolC in addition to YojI is required for export of microcin J25 out of the cell. Microcin J25 is thus the first known substrate for YojI.	peptide
0ecc5780-8b0c-11e6-95da-3c4a9275d6c8.fasta	NODE_4_length_292161_cov_16.446546_pilon	44943	45326	+	marA	1-384/384	===============	100	100	card	AP009048.1:1621287-1621671	In the presence of antibiotic stress E. coli overexpresses the global activator protein MarA which besides inducing MDR efflux pump AcrAB also down- regulates synthesis of the porin OmpF.	carbapenem;cephalosporin;cephamycin;fluoroquinolone;glycylcycline;monobactam;penam;penem;phenicol;rifamycin;tetracycline;triclosan
0ecc5780-8b0c-11e6-95da-3c4a9275d6c8.fasta	NODE_52_length_6724_cov_19.234612_pilon	1367	2572	-	tet(B)	1-1206/1206	===============	100	99.75	card	AB089595:0-1206	Tet(B) is a tetracycline efflux protein expressed in many Gram-negative bacteria. It confers resistance to tetracycline doxycycline and minocycline but not tigecycline.	tetracycline
0ecc5780-8b0c-11e6-95da-3c4a9275d6c8.fasta	NODE_5_length_222106_cov_22.178460_pilon	49034	50167	+	Escherichia_coli_ampC	1-1134/1134	===============	100	97.53	card	U00096.3:4378944-4377810	A class C ampC beta-lactamase (cephalosporinase) enzyme described in Escherichia coli shown clinically to confer resistance to penicillin-like and cephalosporin-class antibiotics.	cephalosporin;penam
0ecc5780-8b0c-11e6-95da-3c4a9275d6c8.fasta	NODE_5_length_222106_cov_22.178460_pilon	92379	94022	+	eptA	1-1644/1644	===============	100	99.33	card	AP009048:4340268-4338624	PmrC mediates the modification of Lipid A by the addition of 4-amino-4-deoxy-L-arabinose (L-Ara4N) and phosphoethanolamine resulting in a less negative cell membrane and decreased binding of polymyxin B.	peptide
0ecc5780-8b0c-11e6-95da-3c4a9275d6c8.fasta	NODE_5_length_222106_cov_22.178460_pilon	125686	126717	+	mdtN	1-1032/1032	===============	100	97.09	card	AP009048.1:4307588-4306556	Multidrug resistance efflux pump. Could be involved in resistance to puromycin acriflavine and tetraphenylarsonium chloride.	acridine_dye;nucleoside
0ecc5780-8b0c-11e6-95da-3c4a9275d6c8.fasta	NODE_5_length_222106_cov_22.178460_pilon	126717	128768	+	mdtO	1-2052/2052	===============	100	97.95	card	AP009048.1:4306557-4304505	Multidrug resistance efflux pump. Could be involved in resistance to puromycin acriflavine and tetraphenylarsonium chloride	acridine_dye;nucleoside
0ecc5780-8b0c-11e6-95da-3c4a9275d6c8.fasta	NODE_5_length_222106_cov_22.178460_pilon	128765	130231	+	mdtP	1-1467/1467	===============	100	97.89	card	AP009048.1:4304509-4303042	Multidrug resistance efflux pump. Could be involved in resistance to puromycin acriflavine and tetraphenylarsonium chloride	acridine_dye;nucleoside
0ecc5780-8b0c-11e6-95da-3c4a9275d6c8.fasta	NODE_7_length_207127_cov_19.484289_pilon	71308	72501	+	Escherichia_coli_acrA	1-1194/1194	===============	100	99.83	card	U00096.3:485619-484425	AcrA is a subunit of the AcrAB-TolC multidrug efflux system that in E. coli.	cephalosporin;fluoroquinolone;glycylcycline;penam;phenicol;rifamycin;tetracycline;triclosan
0ecc5780-8b0c-11e6-95da-3c4a9275d6c8.fasta	NODE_7_length_207127_cov_19.484289_pilon	72524	75673	+	acrB	1-3150/3150	===============	100	99.17	card	U00096.3:484403-481253	Protein subunit of AcrA-AcrB-TolC multidrug efflux complex. AcrB functions as a herterotrimer which forms the inner membrane component and is primarily responsible for substrate recognition and energy transduction by acting as a drug/proton antiporter.	cephalosporin;fluoroquinolone;glycylcycline;penam;phenicol;rifamycin;tetracycline;triclosan
0ecc5780-8b0c-11e6-95da-3c4a9275d6c8.fasta	NODE_7_length_207127_cov_19.484289_pilon	164225	165382	+	Escherichia_coli_ampH	1-1158/1158	===============	100	98.88	card	AP012030.1:396711-395553	AmpH is a class C ampC-like beta-lactamase and penicillin-binding protein identified in Escherichia coli.	cephalosporin;penam
0ecc5780-8b0c-11e6-95da-3c4a9275d6c8.fasta	NODE_8_length_206079_cov_19.092398_pilon	138993	142106	-	acrD	1-3114/3114	===============	100	98.81	card	AP009048.1:2586250-2589364	AcrD is an aminoglycoside efflux pump expressed in E. coli. Its expression can be induced by indole and is regulated by baeRS and cpxAR.	aminoglycoside
0ecc5780-8b0c-11e6-95da-3c4a9275d6c8.fasta	NODE_8_length_206079_cov_19.092398_pilon	173574	174878	-	Escherichia_coli_ampC1_beta-lactamase	1-1305/1305	===============	100	98.62	card	FN649414.1:2765050-2766355	An ampC-like beta-lactamase identified from Escherichia coli.	cephalosporin;penam
0ecc5780-8b0c-11e6-95da-3c4a9275d6c8.fasta	NODE_9_length_190952_cov_18.826665_pilon	26380	29973	-	evgS	1-3594/3594	===============	100	97.75	card	U00096:2484373-2487967	EvgS is a sensor protein that phosphorylates the regulatory protein EvgA. evgS corresponds to 1 locus in Pseudomonas aeruginosa PAO1 and 1 locus in Pseudomonas aeruginosa LESB58.	fluoroquinolone;macrolide;penam;tetracycline
0ecc5780-8b0c-11e6-95da-3c4a9275d6c8.fasta	NODE_9_length_190952_cov_18.826665_pilon	29978	30592	-	evgA	1-615/615	===============	100	99.35	card	BA000007.3:3212025-3212640	EvgA when phosphorylated is a positive regulator for efflux protein complexes emrKY and mdtEF. While usually phosphorylated in a EvgS dependent manner it can be phosphorylated in the absence of EvgS when overexpressed.	fluoroquinolone;macrolide;penam;tetracycline
0ecc5780-8b0c-11e6-95da-3c4a9275d6c8.fasta	NODE_9_length_190952_cov_18.826665_pilon	31116	32171	+	emrK	1-1056/1056	===============	100	98.86	card	D78168:536-1592	emrK is a membrane fusion protein that is a homolog of EmrA. Together with the inner membrane transporter EmrY and the outer membrane channel TolC it mediates multidrug efflux.	tetracycline
0ecc5780-8b0c-11e6-95da-3c4a9275d6c8.fasta	NODE_9_length_190952_cov_18.826665_pilon	32171	33709	+	emrY	1-1539/1539	===============	100	98.7	card	D78168:1591-3130	emrY is a multidrug transport that moves substrates across the inner membrane of the Gram-negative E. coli. It is a homolog of emrB.	tetracycline
0ecc5780-8b0c-11e6-95da-3c4a9275d6c8.fasta	NODE_9_length_190952_cov_18.826665_pilon	137037	138005	-	pmrF	1-969/969	===============	100	98.35	card	U00096:2367070-2368039	PmrF is required for the synthesis and transfer of 4-amino-4-deoxy-L-arabinose (Ara4N) to Lipid A which allows gram-negative bacteria to resist the antimicrobial activity of cationic antimicrobial peptides and antibiotics such as polymyxin. pmrF corresponds to 1 locus in Pseudomonas aeruginosa PAO1 and 1 locus in Pseudomonas aeruginosa LESB58.	peptide
0f108c70-8b0c-11e6-95da-3c4a9275d6c8.fasta	NODE_11_length_175843_cov_18.965778_pilon	15080	15712	+	CRP	1-633/633	===============	100	99.21	card	AP009048.1:4154296-4153663	CRP is a global regulator that represses MdtEF multidrug efflux pump expression.	fluoroquinolone;macrolide;penam
0f108c70-8b0c-11e6-95da-3c4a9275d6c8.fasta	NODE_12_length_171895_cov_19.183970_pilon	118900	120132	-	mdtM	1-1233/1233	===============	100	95.78	card	U00096.3:4568519-4567286	Multidrug resistance protein MdtM	acridine_dye;fluoroquinolone;lincosamide;nucleoside;phenicol
0f108c70-8b0c-11e6-95da-3c4a9275d6c8.fasta	NODE_13_length_153788_cov_17.965578_pilon	78207	78737	+	emrR	1-531/531	===============	100	99.62	card	U00096.3:2810769-2811300	EmrR is a negative regulator for the EmrAB-TolC multidrug efflux pump in E. coli. Mutations lead to EmrAB-TolC overexpression.	fluoroquinolone
0f108c70-8b0c-11e6-95da-3c4a9275d6c8.fasta	NODE_13_length_153788_cov_17.965578_pilon	78864	80036	+	emrA	1-1173/1173	===============	100	98.21	card	AP009048:2810082-2811255	EmrA is a membrane fusion protein providing an efflux pathway with EmrB and TolC between the inner and outer membranes of E. coli a Gram-negative bacterium.	fluoroquinolone
0f108c70-8b0c-11e6-95da-3c4a9275d6c8.fasta	NODE_13_length_153788_cov_17.965578_pilon	80053	81591	+	emrB	1-1539/1539	===============	100	98.44	card	U00096:2812615-2814154	emrB is a translocase in the emrB -TolC efflux protein in E. coli. It recognizes substrates including carbonyl cyanide m-chlorophenylhydrazone (CCCP) nalidixic acid and thioloactomycin.	fluoroquinolone
0f108c70-8b0c-11e6-95da-3c4a9275d6c8.fasta	NODE_16_length_125170_cov_20.857680_pilon	66122	67495	-	cpxA	1-1374/1374	===============	100	99.13	card	BA000007.3:4905062-4903688	CpxA is a membrane-localized sensor kinase that is activated by envelope stress. It starts a kinase cascade that activates CpxR which promotes efflux complex expression.	aminocoumarin;aminoglycoside
0f108c70-8b0c-11e6-95da-3c4a9275d6c8.fasta	NODE_18_length_106640_cov_16.590357_pilon	98038	98713	-	kdpE	1-676/678	===============	99.71	96.75	card	U00096.3:721733-721055	kdpE is a transcriptional activator that is part of the two-component system KdpD/KdpE that is studied for its regulatory role in potassium transport and has been identified as an adaptive regulator involved in the virulence and intracellular survival of pathogenic bacteria. kdpE regulates a range of virulence loci through direct promoter binding.	aminoglycoside
0f108c70-8b0c-11e6-95da-3c4a9275d6c8.fasta	NODE_1_length_562512_cov_18.315040_pilon	5203	8307	-	acrF	1-3105/3105	===============	100	98.97	card	U00096:3415032-3418137	AcrF is a inner membrane transporter similar to AcrB.	cephalosporin;cephamycin;fluoroquinolone;penam
0f108c70-8b0c-11e6-95da-3c4a9275d6c8.fasta	NODE_1_length_562512_cov_18.315040_pilon	8319	9476	-	acrE	1-1158/1158	===============	100	99.48	card	U00096:3413863-3415021	AcrE is a membrane fusion protein similar to AcrA.	cephalosporin;cephamycin;fluoroquinolone;penam
0f108c70-8b0c-11e6-95da-3c4a9275d6c8.fasta	NODE_1_length_562512_cov_18.315040_pilon	9875	10537	+	acrS	1-663/663	===============	100	99.25	card	U00096:3413465-3412802	AcrS is a repressor of the AcrAB efflux complex and is associated with the expression of AcrEF. AcrS is believed to regulate a switch between AcrAB and AcrEF efflux.	cephalosporin;cephamycin;fluoroquinolone;glycylcycline;penam;phenicol;rifamycin;tetracycline;triclosan
0f108c70-8b0c-11e6-95da-3c4a9275d6c8.fasta	NODE_1_length_562512_cov_18.315040_pilon	210033	210852	+	bacA	1-820/822	===============	99.76	99.63	card	U00096.3:3204131-3203309	The bacA gene product (BacA) recycles undecaprenyl pyrophosphate during cell wall biosynthesis which confers resistance to bacitracin.	peptide
0f108c70-8b0c-11e6-95da-3c4a9275d6c8.fasta	NODE_1_length_562512_cov_18.315040_pilon	228004	229491	-	tolC	1-1488/1488	===============	100	98.79	card	FJ768952:0-1488	TolC is a protein subunit of many multidrug efflux complexes in Gram negative bacteria. It is an outer membrane efflux protein and is constitutively open. Regulation of efflux activity is often at its periplasmic entrance by other components of the efflux complex.	aminocoumarin;aminoglycoside;carbapenem;cephalosporin;cephamycin;fluoroquinolone;glycylcycline;macrolide;penam;penem;peptide;phenicol;rifamycin;tetracycline;triclosan
0f108c70-8b0c-11e6-95da-3c4a9275d6c8.fasta	NODE_21_length_74131_cov_14.524105_pilon	51687	52070	+	marA	1-384/384	===============	100	100	card	AP009048.1:1621287-1621671	In the presence of antibiotic stress E. coli overexpresses the global activator protein MarA which besides inducing MDR efflux pump AcrAB also down- regulates synthesis of the porin OmpF.	carbapenem;cephalosporin;cephamycin;fluoroquinolone;glycylcycline;monobactam;penam;penem;phenicol;rifamycin;tetracycline;triclosan
0f108c70-8b0c-11e6-95da-3c4a9275d6c8.fasta	NODE_28_length_26439_cov_21.224734_pilon	19388	20545	+	mdtE	1-1158/1158	===============	100	99.22	card	AP009048.1:3981183-3980025	MdtE is the membrane fusion protein of the MdtEF multidrug efflux complex. It shares 70% sequence similarity with AcrA.	fluoroquinolone;macrolide;penam
0f108c70-8b0c-11e6-95da-3c4a9275d6c8.fasta	NODE_28_length_26439_cov_21.224734_pilon	20570	23683	+	mdtF	1-3114/3114	===============	100	98.56	card	U00096:3660413-3663527	MdtF is the multidrug inner membrane transporter for the MdtEF-TolC efflux complex.	fluoroquinolone;macrolide;penam
0f108c70-8b0c-11e6-95da-3c4a9275d6c8.fasta	NODE_28_length_26439_cov_21.224734_pilon	24046	24774	-	gadW	1-729/729	===============	100	94.92	card	CP015085.1:2552440-2551711	GadW is an AraC-family regulator that promotes mdtEF expression to confer multidrug resistance. GadW inhibits GadX-dependent activation. GadW clearly represses gadX and in situations where GadX is missing activates gadA and gadBC.	fluoroquinolone;macrolide;penam
0f108c70-8b0c-11e6-95da-3c4a9275d6c8.fasta	NODE_28_length_26439_cov_21.224734_pilon	25142	25966	-	gadX	1-825/825	===============	100	98.91	card	AP009048.1:3974604-3975429	GadX is an AraC-family regulator that promotes mdtEF expression to confer multidrug resistance.	fluoroquinolone;macrolide;penam
0f108c70-8b0c-11e6-95da-3c4a9275d6c8.fasta	NODE_2_length_499818_cov_16.170599_pilon	93262	93594	+	Escherichia_coli_emrE	1-333/333	===============	100	98.8	card	Z11877.1:485-818	Member of the small MDR (multidrug resistance) family of transporters; in Escherichia coli this protein provides resistance against a number of positively charged compounds including ethidium bromide and erythromycin; proton-dependent secondary transporter which exchanges protons for compound translocation	macrolide
0f108c70-8b0c-11e6-95da-3c4a9275d6c8.fasta	NODE_2_length_499818_cov_16.170599_pilon	188038	189270	+	Escherichia_coli_mdfA	1-1233/1233	===============	100	97.49	card	JQ394987:0-1233	Multidrug efflux pump in E. coli. This multidrug efflux system was originally identified as the Cmr/CmlA chloramphenicol exporter.	benzalkonium_chloride;rhodamine;tetracycline
0f108c70-8b0c-11e6-95da-3c4a9275d6c8.fasta	NODE_2_length_499818_cov_16.170599_pilon	273563	275311	+	msbA	1-1749/1749	===============	100	98.91	card	U00096.3:966620-968369	MsbA is a multidrug resistance transporter homolog from E. coli and belongs to a superfamily of transporters that contain an adenosine triphosphate (ATP) binding cassette (ABC) which is also called a nucleotide-binding domain (NBD). MsbA is a member of the MDR-ABC transporter group by sequence homology. MsbA transports lipid A a major component of the bacterial outer cell membrane and is the only…	nitroimidazole
0f108c70-8b0c-11e6-95da-3c4a9275d6c8.fasta	NODE_2_length_499818_cov_16.170599_pilon	326108	327197	-	OmpA	18-1125/1125	========/======	96.89	83.84	card	FO834906.1:2175099-2173974	OmpA is a porin that confers resistance to beta-lactam antibiotics.	carbapenem;cephalosporin;cephamycin;monobactam;penam;penem
0f108c70-8b0c-11e6-95da-3c4a9275d6c8.fasta	NODE_2_length_499818_cov_16.170599_pilon	412531	413757	-	mdtG	1-1227/1227	===============	100	98.53	card	CP000800.1:1192954-1191727	The MdtG protein also named YceE appears to be a member of the major facilitator superfamily of transporters and it has been reported when overexpressed to increase fosfomycin and deoxycholate resistances. mdtG is a member of the marA-soxS-rob regulon.	fosfomycin
0f108c70-8b0c-11e6-95da-3c4a9275d6c8.fasta	NODE_2_length_499818_cov_16.170599_pilon	422388	423596	-	mdtH	1-1209/1209	===============	100	98.92	card	U00096:1125326-1124117	Multidrug resistance protein MdtH	fluoroquinolone
0f108c70-8b0c-11e6-95da-3c4a9275d6c8.fasta	NODE_3_length_395012_cov_16.005885_pilon	26384	29977	-	evgS	1-3594/3594	===============	100	97.77	card	U00096:2484373-2487967	EvgS is a sensor protein that phosphorylates the regulatory protein EvgA. evgS corresponds to 1 locus in Pseudomonas aeruginosa PAO1 and 1 locus in Pseudomonas aeruginosa LESB58.	fluoroquinolone;macrolide;penam;tetracycline
0f108c70-8b0c-11e6-95da-3c4a9275d6c8.fasta	NODE_3_length_395012_cov_16.005885_pilon	29982	30596	-	evgA	1-615/615	===============	100	99.35	card	BA000007.3:3212025-3212640	EvgA when phosphorylated is a positive regulator for efflux protein complexes emrKY and mdtEF. While usually phosphorylated in a EvgS dependent manner it can be phosphorylated in the absence of EvgS when overexpressed.	fluoroquinolone;macrolide;penam;tetracycline
0f108c70-8b0c-11e6-95da-3c4a9275d6c8.fasta	NODE_3_length_395012_cov_16.005885_pilon	31120	32175	+	emrK	1-1056/1056	===============	100	98.86	card	D78168:536-1592	emrK is a membrane fusion protein that is a homolog of EmrA. Together with the inner membrane transporter EmrY and the outer membrane channel TolC it mediates multidrug efflux.	tetracycline
0f108c70-8b0c-11e6-95da-3c4a9275d6c8.fasta	NODE_3_length_395012_cov_16.005885_pilon	32175	33713	+	emrY	1-1539/1539	===============	100	98.64	card	D78168:1591-3130	emrY is a multidrug transport that moves substrates across the inner membrane of the Gram-negative E. coli. It is a homolog of emrB.	tetracycline
0f108c70-8b0c-11e6-95da-3c4a9275d6c8.fasta	NODE_3_length_395012_cov_16.005885_pilon	137041	138009	-	pmrF	1-969/969	===============	100	98.35	card	U00096:2367070-2368039	PmrF is required for the synthesis and transfer of 4-amino-4-deoxy-L-arabinose (Ara4N) to Lipid A which allows gram-negative bacteria to resist the antimicrobial activity of cationic antimicrobial peptides and antibiotics such as polymyxin. pmrF corresponds to 1 locus in Pseudomonas aeruginosa PAO1 and 1 locus in Pseudomonas aeruginosa LESB58.	peptide
0f108c70-8b0c-11e6-95da-3c4a9275d6c8.fasta	NODE_3_length_395012_cov_16.005885_pilon	191015	192658	+	yojI	1-1644/1644	===============	100	98.91	card	U00096.3:2308615-2306971	YojI mediates resistance to the peptide antibiotic microcin J25 when it is expressed from a multicopy vector. YojI is capable of pumping out microcin molecules. The outer membrane protein TolC in addition to YojI is required for export of microcin J25 out of the cell. Microcin J25 is thus the first known substrate for YojI.	peptide
0f108c70-8b0c-11e6-95da-3c4a9275d6c8.fasta	NODE_3_length_395012_cov_16.005885_pilon	332720	333442	-	baeR	1-723/723	===============	100	98.2	card	AP009048.1:2166412-2167135	BaeR is a response regulator that promotes the expression of MdtABC and AcrD efflux complexes.	aminocoumarin;aminoglycoside
0f108c70-8b0c-11e6-95da-3c4a9275d6c8.fasta	NODE_3_length_395012_cov_16.005885_pilon	333439	334842	-	baeS	1-1404/1404	===============	100	98.29	card	AP009048:2165012-2166416	BaeS is a sensor kinase in the BaeSR regulatory system. While it phosphorylates BaeR to increase its activity BaeS is not necessary for overexpressed BaeR to confer resistance.	aminocoumarin;aminoglycoside
0f108c70-8b0c-11e6-95da-3c4a9275d6c8.fasta	NODE_3_length_395012_cov_16.005885_pilon	336255	339332	-	mdtC	1-3078/3078	===============	100	98.64	card	U00096:2158385-2161463	MdtC is a transporter that forms a heteromultimer complex with MdtB to form a multidrug transporter. MdtBC is part of the MdtABC-TolC efflux complex. In the absence of MdtB MdtC can form a homomultimer complex that results in a functioning efflux complex with a narrower drug specificity. mdtC corresponds to 3 loci in Pseudomonas aeruginosa PAO1 (gene name: muxC/muxB) and 3 loci in Pseudomonas aer…	aminocoumarin
0f108c70-8b0c-11e6-95da-3c4a9275d6c8.fasta	NODE_3_length_395012_cov_16.005885_pilon	339333	342455	-	mdtB	1-3123/3123	===============	100	99.01	card	U00096:2155262-2158385	MdtB is a transporter that forms a heteromultimer complex with MdtC to form a multidrug transporter. MdtBC is part of the MdtABC-TolC efflux complex.	aminocoumarin
0f108c70-8b0c-11e6-95da-3c4a9275d6c8.fasta	NODE_3_length_395012_cov_16.005885_pilon	342455	343702	-	mdtA	1-1248/1248	===============	100	98.4	card	U00096:2154015-2155263	MdtA is the membrane fusion protein of the multidrug efflux complex mdtABC.	aminocoumarin
0f108c70-8b0c-11e6-95da-3c4a9275d6c8.fasta	NODE_40_length_8962_cov_11.646628_pilon	3781	4617	-	APH(6)-Id	1-837/837	===============	100	99.76	card	AF024602:3155-3992	APH(6)-Id is an aminoglycoside phosphotransferase encoded by plasmids integrative conjugative elements and chromosomal genomic islands in K. pneumoniae Salmonella spp. E. coli Shigella flexneri Providencia alcalifaciens Pseudomonas spp. V. cholerae Edwardsiella tarda Pasteurella multocida and Aeromonas bestiarum	aminoglycoside
0f108c70-8b0c-11e6-95da-3c4a9275d6c8.fasta	NODE_40_length_8962_cov_11.646628_pilon	4617	5420	-	APH(3'')-Ib	1-804/804	===============	100	99.75	card	AF313472:15593-16397	APH(3'')-Ib is an aminoglycoside phosphotransferase encoded by plasmids transposons integrative conjugative elements and chromosomes in Enterobacteriaceae and Pseudomonas spp.	aminoglycoside
0f108c70-8b0c-11e6-95da-3c4a9275d6c8.fasta	NODE_40_length_8962_cov_11.646628_pilon	5481	6296	-	sul2	1-816/816	===============	100	100	card	AY055428.1:21084-20268	Sul2 is a sulfonamide resistant dihydropteroate synthase of Gram-negative bacteria usually found on small plasmids.	sulfonamide
0f108c70-8b0c-11e6-95da-3c4a9275d6c8.fasta	NODE_40_length_8962_cov_11.646628_pilon	7696	8748	-	TEM-181	9-1061/1061	===============	99.25	99.53	card	NG_050218.1:0-1061	TEM-181 is a beta-lactamase.	cephalosporin;monobactam;penam;penem
0f108c70-8b0c-11e6-95da-3c4a9275d6c8.fasta	NODE_44_length_6728_cov_17.385923_pilon	4157	5362	+	tet(B)	1-1206/1206	===============	100	99.75	card	AB089595:0-1206	Tet(B) is a tetracycline efflux protein expressed in many Gram-negative bacteria. It confers resistance to tetracycline doxycycline and minocycline but not tigecycline.	tetracycline
0f108c70-8b0c-11e6-95da-3c4a9275d6c8.fasta	NODE_4_length_320067_cov_17.473518_pilon	71308	72501	+	Escherichia_coli_acrA	1-1194/1194	===============	100	99.83	card	U00096.3:485619-484425	AcrA is a subunit of the AcrAB-TolC multidrug efflux system that in E. coli.	cephalosporin;fluoroquinolone;glycylcycline;penam;phenicol;rifamycin;tetracycline;triclosan
0f108c70-8b0c-11e6-95da-3c4a9275d6c8.fasta	NODE_4_length_320067_cov_17.473518_pilon	72524	75673	+	acrB	1-3150/3150	===============	100	99.17	card	U00096.3:484403-481253	Protein subunit of AcrA-AcrB-TolC multidrug efflux complex. AcrB functions as a herterotrimer which forms the inner membrane component and is primarily responsible for substrate recognition and energy transduction by acting as a drug/proton antiporter.	cephalosporin;fluoroquinolone;glycylcycline;penam;phenicol;rifamycin;tetracycline;triclosan
0f108c70-8b0c-11e6-95da-3c4a9275d6c8.fasta	NODE_4_length_320067_cov_17.473518_pilon	164226	165383	+	Escherichia_coli_ampH	1-1158/1158	===============	100	98.88	card	AP012030.1:396711-395553	AmpH is a class C ampC-like beta-lactamase and penicillin-binding protein identified in Escherichia coli.	cephalosporin;penam
0f108c70-8b0c-11e6-95da-3c4a9275d6c8.fasta	NODE_5_length_222081_cov_19.539180_pilon	49009	50142	+	Escherichia_coli_ampC	1-1134/1134	===============	100	97.53	card	U00096.3:4378944-4377810	A class C ampC beta-lactamase (cephalosporinase) enzyme described in Escherichia coli shown clinically to confer resistance to penicillin-like and cephalosporin-class antibiotics.	cephalosporin;penam
0f108c70-8b0c-11e6-95da-3c4a9275d6c8.fasta	NODE_5_length_222081_cov_19.539180_pilon	92354	93997	+	eptA	1-1644/1644	===============	100	99.33	card	AP009048:4340268-4338624	PmrC mediates the modification of Lipid A by the addition of 4-amino-4-deoxy-L-arabinose (L-Ara4N) and phosphoethanolamine resulting in a less negative cell membrane and decreased binding of polymyxin B.	peptide
0f108c70-8b0c-11e6-95da-3c4a9275d6c8.fasta	NODE_5_length_222081_cov_19.539180_pilon	125661	126692	+	mdtN	1-1032/1032	===============	100	97.09	card	AP009048.1:4307588-4306556	Multidrug resistance efflux pump. Could be involved in resistance to puromycin acriflavine and tetraphenylarsonium chloride.	acridine_dye;nucleoside
0f108c70-8b0c-11e6-95da-3c4a9275d6c8.fasta	NODE_5_length_222081_cov_19.539180_pilon	126692	128743	+	mdtO	1-2052/2052	===============	100	97.95	card	AP009048.1:4306557-4304505	Multidrug resistance efflux pump. Could be involved in resistance to puromycin acriflavine and tetraphenylarsonium chloride	acridine_dye;nucleoside
0f108c70-8b0c-11e6-95da-3c4a9275d6c8.fasta	NODE_5_length_222081_cov_19.539180_pilon	128740	130206	+	mdtP	1-1467/1467	===============	100	97.89	card	AP009048.1:4304509-4303042	Multidrug resistance efflux pump. Could be involved in resistance to puromycin acriflavine and tetraphenylarsonium chloride	acridine_dye;nucleoside
0f108c70-8b0c-11e6-95da-3c4a9275d6c8.fasta	NODE_60_length_1336_cov_11.148767_pilon	706	1215	-	dfrA8	1-510/510	===============	100	100	card	KJ174469:710-1220	dfrA8 is a transposon-encoded dihydrofolate reductase found in Salmonella enterica	diaminopyrimidine
0f108c70-8b0c-11e6-95da-3c4a9275d6c8.fasta	NODE_7_length_211472_cov_15.429371_pilon	5009	6175	+	ugd	1-1167/1167	========/======	99.49	84.48	card	U00096:2099613-2098446	PmrE is required for the synthesis and transfer of 4-amino-4-deoxy-L-arabinose (Ara4N) to Lipid A which allows gram-negative bacteria to resist the antimicrobial activity of cationic antimicrobial peptides and antibiotics such as polymyxin	peptide
0f108c70-8b0c-11e6-95da-3c4a9275d6c8.fasta	NODE_8_length_206086_cov_16.634940_pilon	31205	32509	+	Escherichia_coli_ampC1_beta-lactamase	1-1305/1305	===============	100	98.62	card	FN649414.1:2765050-2766355	An ampC-like beta-lactamase identified from Escherichia coli.	cephalosporin;penam
0f108c70-8b0c-11e6-95da-3c4a9275d6c8.fasta	NODE_8_length_206086_cov_16.634940_pilon	63977	67090	+	acrD	1-3114/3114	===============	100	98.84	card	AP009048.1:2586250-2589364	AcrD is an aminoglycoside efflux pump expressed in E. coli. Its expression can be induced by indole and is regulated by baeRS and cpxAR.	aminoglycoside
0f108c70-8b0c-11e6-95da-3c4a9275d6c8.fasta	NODE_9_length_203030_cov_15.187760_pilon	75852	76265	+	H-NS	1-414/414	===============	100	98.79	card	BA000007.3:1738104-1737690	H-NS is a histone-like protein involved in global gene regulation in Gram-negative bacteria. It is a repressor of the membrane fusion protein genes acrE mdtE and emrK as well as nearby genes of many RND-type multidrug exporters.	cephalosporin;cephamycin;fluoroquinolone;macrolide;penam;tetracycline
1245.fasta	NODE_12_length_106373_cov_25.019254_pilon	7904	8579	+	kdpE	1-676/678	===============	99.71	96.75	card	U00096.3:721733-721055	kdpE is a transcriptional activator that is part of the two-component system KdpD/KdpE that is studied for its regulatory role in potassium transport and has been identified as an adaptive regulator involved in the virulence and intracellular survival of pathogenic bacteria. kdpE regulates a range of virulence loci through direct promoter binding.	aminoglycoside
1245.fasta	NODE_13_length_97490_cov_24.652866_pilon	21250	21663	-	H-NS	1-414/414	===============	100	98.79	card	BA000007.3:1738104-1737690	H-NS is a histone-like protein involved in global gene regulation in Gram-negative bacteria. It is a repressor of the membrane fusion protein genes acrE mdtE and emrK as well as nearby genes of many RND-type multidrug exporters.	cephalosporin;cephamycin;fluoroquinolone;macrolide;penam;tetracycline
1245.fasta	NODE_16_length_87494_cov_26.824929_pilon	78366	78896	+	emrR	1-531/531	===============	100	99.62	card	U00096.3:2810769-2811300	EmrR is a negative regulator for the EmrAB-TolC multidrug efflux pump in E. coli. Mutations lead to EmrAB-TolC overexpression.	fluoroquinolone
1245.fasta	NODE_16_length_87494_cov_26.824929_pilon	79023	80195	+	emrA	1-1173/1173	===============	100	98.21	card	AP009048:2810082-2811255	EmrA is a membrane fusion protein providing an efflux pathway with EmrB and TolC between the inner and outer membranes of E. coli a Gram-negative bacterium.	fluoroquinolone
1245.fasta	NODE_16_length_87494_cov_26.824929_pilon	80212	81750	+	emrB	1-1539/1539	===============	100	98.44	card	U00096:2812615-2814154	emrB is a translocase in the emrB -TolC efflux protein in E. coli. It recognizes substrates including carbonyl cyanide m-chlorophenylhydrazone (CCCP) nalidixic acid and thioloactomycin.	fluoroquinolone
1245.fasta	NODE_1_length_408279_cov_25.511986_pilon	178953	179772	+	bacA	1-820/822	===============	99.76	99.63	card	U00096.3:3204131-3203309	The bacA gene product (BacA) recycles undecaprenyl pyrophosphate during cell wall biosynthesis which confers resistance to bacitracin.	peptide
1245.fasta	NODE_1_length_408279_cov_25.511986_pilon	196924	198411	-	tolC	1-1488/1488	===============	100	98.79	card	FJ768952:0-1488	TolC is a protein subunit of many multidrug efflux complexes in Gram negative bacteria. It is an outer membrane efflux protein and is constitutively open. Regulation of efflux activity is often at its periplasmic entrance by other components of the efflux complex.	aminocoumarin;aminoglycoside;carbapenem;cephalosporin;cephamycin;fluoroquinolone;glycylcycline;macrolide;penam;penem;peptide;phenicol;rifamycin;tetracycline;triclosan
1245.fasta	NODE_21_length_73921_cov_25.850784_pilon	51501	51884	+	marA	1-384/384	===============	100	100	card	AP009048.1:1621287-1621671	In the presence of antibiotic stress E. coli overexpresses the global activator protein MarA which besides inducing MDR efflux pump AcrAB also down- regulates synthesis of the porin OmpF.	carbapenem;cephalosporin;cephamycin;fluoroquinolone;glycylcycline;monobactam;penam;penem;phenicol;rifamycin;tetracycline;triclosan
1245.fasta	NODE_29_length_49845_cov_27.520948_pilon	314	1546	+	mdtM	1-1233/1233	===============	100	96.35	card	U00096.3:4568519-4567286	Multidrug resistance protein MdtM	acridine_dye;fluoroquinolone;lincosamide;nucleoside;phenicol
1245.fasta	NODE_2_length_382255_cov_25.040667_pilon	376074	377240	-	ugd	1-1167/1167	========/======	99.49	84.48	card	U00096:2099613-2098446	PmrE is required for the synthesis and transfer of 4-amino-4-deoxy-L-arabinose (Ara4N) to Lipid A which allows gram-negative bacteria to resist the antimicrobial activity of cationic antimicrobial peptides and antibiotics such as polymyxin	peptide
1245.fasta	NODE_30_length_48750_cov_24.913893_pilon	46842	47999	-	Escherichia_coli_ampH	1-1158/1158	===============	100	98.88	card	AP012030.1:396711-395553	AmpH is a class C ampC-like beta-lactamase and penicillin-binding protein identified in Escherichia coli.	cephalosporin;penam
1245.fasta	NODE_31_length_47427_cov_26.316579_pilon	11528	11860	-	Escherichia_coli_emrE	1-333/333	===============	100	98.8	card	Z11877.1:485-818	Member of the small MDR (multidrug resistance) family of transporters; in Escherichia coli this protein provides resistance against a number of positively charged compounds including ethidium bromide and erythromycin; proton-dependent secondary transporter which exchanges protons for compound translocation	macrolide
1245.fasta	NODE_37_length_32890_cov_25.495812_pilon	22560	23933	+	cpxA	1-1374/1374	===============	100	99.13	card	BA000007.3:4905062-4903688	CpxA is a membrane-localized sensor kinase that is activated by envelope stress. It starts a kinase cascade that activates CpxR which promotes efflux complex expression.	aminocoumarin;aminoglycoside
1245.fasta	NODE_38_length_31552_cov_26.541544_pilon	5620	8724	-	acrF	1-3105/3105	===============	100	98.97	card	U00096:3415032-3418137	AcrF is a inner membrane transporter similar to AcrB.	cephalosporin;cephamycin;fluoroquinolone;penam
1245.fasta	NODE_38_length_31552_cov_26.541544_pilon	8736	9893	-	acrE	1-1158/1158	===============	100	99.48	card	U00096:3413863-3415021	AcrE is a membrane fusion protein similar to AcrA.	cephalosporin;cephamycin;fluoroquinolone;penam
1245.fasta	NODE_38_length_31552_cov_26.541544_pilon	10292	10954	+	acrS	1-663/663	===============	100	99.25	card	U00096:3413465-3412802	AcrS is a repressor of the AcrAB efflux complex and is associated with the expression of AcrEF. AcrS is believed to regulate a switch between AcrAB and AcrEF efflux.	cephalosporin;cephamycin;fluoroquinolone;glycylcycline;penam;phenicol;rifamycin;tetracycline;triclosan
1245.fasta	NODE_3_length_378028_cov_24.963228_pilon	82520	83752	+	Escherichia_coli_mdfA	1-1233/1233	===============	100	97.49	card	JQ394987:0-1233	Multidrug efflux pump in E. coli. This multidrug efflux system was originally identified as the Cmr/CmlA chloramphenicol exporter.	benzalkonium_chloride;rhodamine;tetracycline
1245.fasta	NODE_3_length_378028_cov_24.963228_pilon	168045	169793	+	msbA	1-1749/1749	===============	100	98.97	card	U00096.3:966620-968369	MsbA is a multidrug resistance transporter homolog from E. coli and belongs to a superfamily of transporters that contain an adenosine triphosphate (ATP) binding cassette (ABC) which is also called a nucleotide-binding domain (NBD). MsbA is a member of the MDR-ABC transporter group by sequence homology. MsbA transports lipid A a major component of the bacterial outer cell membrane and is the only…	nitroimidazole
1245.fasta	NODE_3_length_378028_cov_24.963228_pilon	220590	221679	-	OmpA	18-1125/1125	========/======	96.89	83.84	card	FO834906.1:2175099-2173974	OmpA is a porin that confers resistance to beta-lactam antibiotics.	carbapenem;cephalosporin;cephamycin;monobactam;penam;penem
1245.fasta	NODE_3_length_378028_cov_24.963228_pilon	307013	308239	-	mdtG	1-1227/1227	===============	100	98.53	card	CP000800.1:1192954-1191727	The MdtG protein also named YceE appears to be a member of the major facilitator superfamily of transporters and it has been reported when overexpressed to increase fosfomycin and deoxycholate resistances. mdtG is a member of the marA-soxS-rob regulon.	fosfomycin
1245.fasta	NODE_3_length_378028_cov_24.963228_pilon	316870	318078	-	mdtH	1-1209/1209	===============	100	98.92	card	U00096:1125326-1124117	Multidrug resistance protein MdtH	fluoroquinolone
1245.fasta	NODE_40_length_26219_cov_27.090697_pilon	450	1274	+	gadX	1-825/825	===============	100	98.91	card	AP009048.1:3974604-3975429	GadX is an AraC-family regulator that promotes mdtEF expression to confer multidrug resistance.	fluoroquinolone;macrolide;penam
1245.fasta	NODE_40_length_26219_cov_27.090697_pilon	1642	2370	+	gadW	1-729/729	===============	100	94.92	card	CP015085.1:2552440-2551711	GadW is an AraC-family regulator that promotes mdtEF expression to confer multidrug resistance. GadW inhibits GadX-dependent activation. GadW clearly represses gadX and in situations where GadX is missing activates gadA and gadBC.	fluoroquinolone;macrolide;penam
1245.fasta	NODE_40_length_26219_cov_27.090697_pilon	2733	5846	-	mdtF	1-3114/3114	===============	100	98.56	card	U00096:3660413-3663527	MdtF is the multidrug inner membrane transporter for the MdtEF-TolC efflux complex.	fluoroquinolone;macrolide;penam
1245.fasta	NODE_40_length_26219_cov_27.090697_pilon	5871	7028	-	mdtE	1-1158/1158	===============	100	99.22	card	AP009048.1:3981183-3980025	MdtE is the membrane fusion protein of the MdtEF multidrug efflux complex. It shares 70% sequence similarity with AcrA.	fluoroquinolone;macrolide;penam
1245.fasta	NODE_4_length_374846_cov_24.960301_pilon	31058	32305	+	mdtA	1-1248/1248	===============	100	98.4	card	U00096:2154015-2155263	MdtA is the membrane fusion protein of the multidrug efflux complex mdtABC.	aminocoumarin
1245.fasta	NODE_4_length_374846_cov_24.960301_pilon	32305	35427	+	mdtB	1-3123/3123	===============	100	99.01	card	U00096:2155262-2158385	MdtB is a transporter that forms a heteromultimer complex with MdtC to form a multidrug transporter. MdtBC is part of the MdtABC-TolC efflux complex.	aminocoumarin
1245.fasta	NODE_4_length_374846_cov_24.960301_pilon	35428	38505	+	mdtC	1-3078/3078	===============	100	98.64	card	U00096:2158385-2161463	MdtC is a transporter that forms a heteromultimer complex with MdtB to form a multidrug transporter. MdtBC is part of the MdtABC-TolC efflux complex. In the absence of MdtB MdtC can form a homomultimer complex that results in a functioning efflux complex with a narrower drug specificity. mdtC corresponds to 3 loci in Pseudomonas aeruginosa PAO1 (gene name: muxC/muxB) and 3 loci in Pseudomonas aer…	aminocoumarin
1245.fasta	NODE_4_length_374846_cov_24.960301_pilon	39918	41321	+	baeS	1-1404/1404	===============	100	98.29	card	AP009048:2165012-2166416	BaeS is a sensor kinase in the BaeSR regulatory system. While it phosphorylates BaeR to increase its activity BaeS is not necessary for overexpressed BaeR to confer resistance.	aminocoumarin;aminoglycoside
1245.fasta	NODE_4_length_374846_cov_24.960301_pilon	41318	42040	+	baeR	1-723/723	===============	100	98.2	card	AP009048.1:2166412-2167135	BaeR is a response regulator that promotes the expression of MdtABC and AcrD efflux complexes.	aminocoumarin;aminoglycoside
1245.fasta	NODE_4_length_374846_cov_24.960301_pilon	182214	183857	-	yojI	1-1644/1644	===============	100	98.91	card	U00096.3:2308615-2306971	YojI mediates resistance to the peptide antibiotic microcin J25 when it is expressed from a multicopy vector. YojI is capable of pumping out microcin molecules. The outer membrane protein TolC in addition to YojI is required for export of microcin J25 out of the cell. Microcin J25 is thus the first known substrate for YojI.	peptide
1245.fasta	NODE_4_length_374846_cov_24.960301_pilon	236863	237831	+	pmrF	1-969/969	===============	100	98.35	card	U00096:2367070-2368039	PmrF is required for the synthesis and transfer of 4-amino-4-deoxy-L-arabinose (Ara4N) to Lipid A which allows gram-negative bacteria to resist the antimicrobial activity of cationic antimicrobial peptides and antibiotics such as polymyxin. pmrF corresponds to 1 locus in Pseudomonas aeruginosa PAO1 and 1 locus in Pseudomonas aeruginosa LESB58.	peptide
1245.fasta	NODE_4_length_374846_cov_24.960301_pilon	341159	342697	-	emrY	1-1539/1539	===============	100	98.7	card	D78168:1591-3130	emrY is a multidrug transport that moves substrates across the inner membrane of the Gram-negative E. coli. It is a homolog of emrB.	tetracycline
1245.fasta	NODE_4_length_374846_cov_24.960301_pilon	342697	343752	-	emrK	1-1056/1056	===============	100	98.86	card	D78168:536-1592	emrK is a membrane fusion protein that is a homolog of EmrA. Together with the inner membrane transporter EmrY and the outer membrane channel TolC it mediates multidrug efflux.	tetracycline
1245.fasta	NODE_4_length_374846_cov_24.960301_pilon	344276	344890	+	evgA	1-615/615	===============	100	99.35	card	BA000007.3:3212025-3212640	EvgA when phosphorylated is a positive regulator for efflux protein complexes emrKY and mdtEF. While usually phosphorylated in a EvgS dependent manner it can be phosphorylated in the absence of EvgS when overexpressed.	fluoroquinolone;macrolide;penam;tetracycline
1245.fasta	NODE_4_length_374846_cov_24.960301_pilon	344895	348488	+	evgS	1-3594/3594	===============	100	97.77	card	U00096:2484373-2487967	EvgS is a sensor protein that phosphorylates the regulatory protein EvgA. evgS corresponds to 1 locus in Pseudomonas aeruginosa PAO1 and 1 locus in Pseudomonas aeruginosa LESB58.	fluoroquinolone;macrolide;penam;tetracycline
1245.fasta	NODE_58_length_6597_cov_28.789972_pilon	4131	5336	+	tet(B)	1-1206/1206	===============	100	99.75	card	AB089595:0-1206	Tet(B) is a tetracycline efflux protein expressed in many Gram-negative bacteria. It confers resistance to tetracycline doxycycline and minocycline but not tigecycline.	tetracycline
1245.fasta	NODE_5_length_217088_cov_25.742735_pilon	86906	88372	-	mdtP	1-1467/1467	===============	100	97.89	card	AP009048.1:4304509-4303042	Multidrug resistance efflux pump. Could be involved in resistance to puromycin acriflavine and tetraphenylarsonium chloride	acridine_dye;nucleoside
1245.fasta	NODE_5_length_217088_cov_25.742735_pilon	88369	90420	-	mdtO	1-2052/2052	===============	100	97.95	card	AP009048.1:4306557-4304505	Multidrug resistance efflux pump. Could be involved in resistance to puromycin acriflavine and tetraphenylarsonium chloride	acridine_dye;nucleoside
1245.fasta	NODE_5_length_217088_cov_25.742735_pilon	90420	91451	-	mdtN	1-1032/1032	===============	100	97.09	card	AP009048.1:4307588-4306556	Multidrug resistance efflux pump. Could be involved in resistance to puromycin acriflavine and tetraphenylarsonium chloride.	acridine_dye;nucleoside
1245.fasta	NODE_5_length_217088_cov_25.742735_pilon	123115	124758	-	eptA	1-1644/1644	===============	100	99.33	card	AP009048:4340268-4338624	PmrC mediates the modification of Lipid A by the addition of 4-amino-4-deoxy-L-arabinose (L-Ara4N) and phosphoethanolamine resulting in a less negative cell membrane and decreased binding of polymyxin B.	peptide
1245.fasta	NODE_5_length_217088_cov_25.742735_pilon	166970	168103	-	Escherichia_coli_ampC	1-1134/1134	===============	100	97.53	card	U00096.3:4378944-4377810	A class C ampC beta-lactamase (cephalosporinase) enzyme described in Escherichia coli shown clinically to confer resistance to penicillin-like and cephalosporin-class antibiotics.	cephalosporin;penam
1245.fasta	NODE_7_length_200450_cov_24.824307_pilon	25593	26897	+	Escherichia_coli_ampC1_beta-lactamase	1-1305/1305	===============	100	98.62	card	FN649414.1:2765050-2766355	An ampC-like beta-lactamase identified from Escherichia coli.	cephalosporin;penam
1245.fasta	NODE_7_length_200450_cov_24.824307_pilon	58365	61478	+	acrD	1-3114/3114	===============	100	98.84	card	AP009048.1:2586250-2589364	AcrD is an aminoglycoside efflux pump expressed in E. coli. Its expression can be induced by indole and is regulated by baeRS and cpxAR.	aminoglycoside
1245.fasta	NODE_8_length_175805_cov_25.267983_pilon	160193	160825	-	CRP	1-633/633	===============	100	99.21	card	AP009048.1:4154296-4153663	CRP is a global regulator that represses MdtEF multidrug efflux pump expression.	fluoroquinolone;macrolide;penam
1245.fasta	NODE_9_length_158938_cov_24.918336_pilon	87159	90308	-	acrB	1-3150/3150	===============	100	99.17	card	U00096.3:484403-481253	Protein subunit of AcrA-AcrB-TolC multidrug efflux complex. AcrB functions as a herterotrimer which forms the inner membrane component and is primarily responsible for substrate recognition and energy transduction by acting as a drug/proton antiporter.	cephalosporin;fluoroquinolone;glycylcycline;penam;phenicol;rifamycin;tetracycline;triclosan
1245.fasta	NODE_9_length_158938_cov_24.918336_pilon	90331	91524	-	Escherichia_coli_acrA	1-1194/1194	===============	100	99.83	card	U00096.3:485619-484425	AcrA is a subunit of the AcrAB-TolC multidrug efflux system that in E. coli.	cephalosporin;fluoroquinolone;glycylcycline;penam;phenicol;rifamycin;tetracycline;triclosan
1329.fasta	NODE_10_length_159063_cov_34.279743_pilon	67528	68721	+	Escherichia_coli_acrA	1-1194/1194	===============	100	99.83	card	U00096.3:485619-484425	AcrA is a subunit of the AcrAB-TolC multidrug efflux system that in E. coli.	cephalosporin;fluoroquinolone;glycylcycline;penam;phenicol;rifamycin;tetracycline;triclosan
1329.fasta	NODE_10_length_159063_cov_34.279743_pilon	68744	71893	+	acrB	1-3150/3150	===============	100	99.17	card	U00096.3:484403-481253	Protein subunit of AcrA-AcrB-TolC multidrug efflux complex. AcrB functions as a herterotrimer which forms the inner membrane component and is primarily responsible for substrate recognition and energy transduction by acting as a drug/proton antiporter.	cephalosporin;fluoroquinolone;glycylcycline;penam;phenicol;rifamycin;tetracycline;triclosan
1329.fasta	NODE_11_length_151030_cov_34.890443_pilon	43411	44643	+	mdtM	1-1233/1233	===============	100	95.78	card	U00096.3:4568519-4567286	Multidrug resistance protein MdtM	acridine_dye;fluoroquinolone;lincosamide;nucleoside;phenicol
1329.fasta	NODE_13_length_109486_cov_35.020755_pilon	98028	98703	-	kdpE	1-676/678	===============	99.71	96.75	card	U00096.3:721733-721055	kdpE is a transcriptional activator that is part of the two-component system KdpD/KdpE that is studied for its regulatory role in potassium transport and has been identified as an adaptive regulator involved in the virulence and intracellular survival of pathogenic bacteria. kdpE regulates a range of virulence loci through direct promoter binding.	aminoglycoside
1329.fasta	NODE_14_length_103578_cov_34.131889_pilon	82532	83764	+	Escherichia_coli_mdfA	1-1233/1233	===============	100	97.49	card	JQ394987:0-1233	Multidrug efflux pump in E. coli. This multidrug efflux system was originally identified as the Cmr/CmlA chloramphenicol exporter.	benzalkonium_chloride;rhodamine;tetracycline
1329.fasta	NODE_16_length_93459_cov_34.351251_pilon	77835	78467	-	CRP	1-633/633	===============	100	99.21	card	AP009048.1:4154296-4153663	CRP is a global regulator that represses MdtEF multidrug efflux pump expression.	fluoroquinolone;macrolide;penam
1329.fasta	NODE_18_length_87518_cov_35.651794_pilon	5757	7295	-	emrB	1-1539/1539	===============	100	98.44	card	U00096:2812615-2814154	emrB is a translocase in the emrB -TolC efflux protein in E. coli. It recognizes substrates including carbonyl cyanide m-chlorophenylhydrazone (CCCP) nalidixic acid and thioloactomycin.	fluoroquinolone
1329.fasta	NODE_18_length_87518_cov_35.651794_pilon	7312	8484	-	emrA	1-1173/1173	===============	100	98.21	card	AP009048:2810082-2811255	EmrA is a membrane fusion protein providing an efflux pathway with EmrB and TolC between the inner and outer membranes of E. coli a Gram-negative bacterium.	fluoroquinolone
1329.fasta	NODE_18_length_87518_cov_35.651794_pilon	8611	9141	-	emrR	1-531/531	===============	100	99.62	card	U00096.3:2810769-2811300	EmrR is a negative regulator for the EmrAB-TolC multidrug efflux pump in E. coli. Mutations lead to EmrAB-TolC overexpression.	fluoroquinolone
1329.fasta	NODE_1_length_646443_cov_34.567105_pilon	138995	142108	-	acrD	1-3114/3114	===============	100	98.84	card	AP009048.1:2586250-2589364	AcrD is an aminoglycoside efflux pump expressed in E. coli. Its expression can be induced by indole and is regulated by baeRS and cpxAR.	aminoglycoside
1329.fasta	NODE_1_length_646443_cov_34.567105_pilon	173576	174880	-	Escherichia_coli_ampC1_beta-lactamase	1-1305/1305	===============	100	98.62	card	FN649414.1:2765050-2766355	An ampC-like beta-lactamase identified from Escherichia coli.	cephalosporin;penam
1329.fasta	NODE_1_length_646443_cov_34.567105_pilon	232428	236021	-	evgS	1-3594/3594	===============	100	97.77	card	U00096:2484373-2487967	EvgS is a sensor protein that phosphorylates the regulatory protein EvgA. evgS corresponds to 1 locus in Pseudomonas aeruginosa PAO1 and 1 locus in Pseudomonas aeruginosa LESB58.	fluoroquinolone;macrolide;penam;tetracycline
1329.fasta	NODE_1_length_646443_cov_34.567105_pilon	236026	236640	-	evgA	1-615/615	===============	100	99.35	card	BA000007.3:3212025-3212640	EvgA when phosphorylated is a positive regulator for efflux protein complexes emrKY and mdtEF. While usually phosphorylated in a EvgS dependent manner it can be phosphorylated in the absence of EvgS when overexpressed.	fluoroquinolone;macrolide;penam;tetracycline
1329.fasta	NODE_1_length_646443_cov_34.567105_pilon	237164	238219	+	emrK	1-1056/1056	===============	100	98.86	card	D78168:536-1592	emrK is a membrane fusion protein that is a homolog of EmrA. Together with the inner membrane transporter EmrY and the outer membrane channel TolC it mediates multidrug efflux.	tetracycline
1329.fasta	NODE_1_length_646443_cov_34.567105_pilon	238219	239757	+	emrY	1-1539/1539	===============	100	98.7	card	D78168:1591-3130	emrY is a multidrug transport that moves substrates across the inner membrane of the Gram-negative E. coli. It is a homolog of emrB.	tetracycline
1329.fasta	NODE_1_length_646443_cov_34.567105_pilon	343085	344053	-	pmrF	1-969/969	===============	100	98.35	card	U00096:2367070-2368039	PmrF is required for the synthesis and transfer of 4-amino-4-deoxy-L-arabinose (Ara4N) to Lipid A which allows gram-negative bacteria to resist the antimicrobial activity of cationic antimicrobial peptides and antibiotics such as polymyxin. pmrF corresponds to 1 locus in Pseudomonas aeruginosa PAO1 and 1 locus in Pseudomonas aeruginosa LESB58.	peptide
1329.fasta	NODE_1_length_646443_cov_34.567105_pilon	397059	398702	+	yojI	1-1644/1644	===============	100	98.91	card	U00096.3:2308615-2306971	YojI mediates resistance to the peptide antibiotic microcin J25 when it is expressed from a multicopy vector. YojI is capable of pumping out microcin molecules. The outer membrane protein TolC in addition to YojI is required for export of microcin J25 out of the cell. Microcin J25 is thus the first known substrate for YojI.	peptide
1329.fasta	NODE_1_length_646443_cov_34.567105_pilon	570548	571270	-	baeR	1-723/723	===============	100	98.2	card	AP009048.1:2166412-2167135	BaeR is a response regulator that promotes the expression of MdtABC and AcrD efflux complexes.	aminocoumarin;aminoglycoside
1329.fasta	NODE_1_length_646443_cov_34.567105_pilon	571267	572670	-	baeS	1-1404/1404	===============	100	98.29	card	AP009048:2165012-2166416	BaeS is a sensor kinase in the BaeSR regulatory system. While it phosphorylates BaeR to increase its activity BaeS is not necessary for overexpressed BaeR to confer resistance.	aminocoumarin;aminoglycoside
1329.fasta	NODE_1_length_646443_cov_34.567105_pilon	574083	577160	-	mdtC	1-3078/3078	===============	100	98.64	card	U00096:2158385-2161463	MdtC is a transporter that forms a heteromultimer complex with MdtB to form a multidrug transporter. MdtBC is part of the MdtABC-TolC efflux complex. In the absence of MdtB MdtC can form a homomultimer complex that results in a functioning efflux complex with a narrower drug specificity. mdtC corresponds to 3 loci in Pseudomonas aeruginosa PAO1 (gene name: muxC/muxB) and 3 loci in Pseudomonas aer…	aminocoumarin
1329.fasta	NODE_1_length_646443_cov_34.567105_pilon	577161	580283	-	mdtB	1-3123/3123	===============	100	99.01	card	U00096:2155262-2158385	MdtB is a transporter that forms a heteromultimer complex with MdtC to form a multidrug transporter. MdtBC is part of the MdtABC-TolC efflux complex.	aminocoumarin
1329.fasta	NODE_1_length_646443_cov_34.567105_pilon	580283	581530	-	mdtA	1-1248/1248	===============	100	98.4	card	U00096:2154015-2155263	MdtA is the membrane fusion protein of the multidrug efflux complex mdtABC.	aminocoumarin
1329.fasta	NODE_27_length_59216_cov_53.639030_pilon	22050	22433	-	marA	1-384/384	===============	100	100	card	AP009048.1:1621287-1621671	In the presence of antibiotic stress E. coli overexpresses the global activator protein MarA which besides inducing MDR efflux pump AcrAB also down- regulates synthesis of the porin OmpF.	carbapenem;cephalosporin;cephamycin;fluoroquinolone;glycylcycline;monobactam;penam;penem;phenicol;rifamycin;tetracycline;triclosan
1329.fasta	NODE_29_length_58584_cov_34.153272_pilon	764	1921	+	Escherichia_coli_ampH	1-1158/1158	===============	100	98.88	card	AP012030.1:396711-395553	AmpH is a class C ampC-like beta-lactamase and penicillin-binding protein identified in Escherichia coli.	cephalosporin;penam
1329.fasta	NODE_2_length_274722_cov_34.275484_pilon	64727	66475	+	msbA	1-1749/1749	===============	100	98.97	card	U00096.3:966620-968369	MsbA is a multidrug resistance transporter homolog from E. coli and belongs to a superfamily of transporters that contain an adenosine triphosphate (ATP) binding cassette (ABC) which is also called a nucleotide-binding domain (NBD). MsbA is a member of the MDR-ABC transporter group by sequence homology. MsbA transports lipid A a major component of the bacterial outer cell membrane and is the only…	nitroimidazole
1329.fasta	NODE_2_length_274722_cov_34.275484_pilon	117272	118361	-	OmpA	18-1125/1125	========/======	96.89	83.84	card	FO834906.1:2175099-2173974	OmpA is a porin that confers resistance to beta-lactam antibiotics.	carbapenem;cephalosporin;cephamycin;monobactam;penam;penem
1329.fasta	NODE_2_length_274722_cov_34.275484_pilon	203695	204921	-	mdtG	1-1227/1227	===============	100	98.53	card	CP000800.1:1192954-1191727	The MdtG protein also named YceE appears to be a member of the major facilitator superfamily of transporters and it has been reported when overexpressed to increase fosfomycin and deoxycholate resistances. mdtG is a member of the marA-soxS-rob regulon.	fosfomycin
1329.fasta	NODE_2_length_274722_cov_34.275484_pilon	213552	214760	-	mdtH	1-1209/1209	===============	100	98.92	card	U00096:1125326-1124117	Multidrug resistance protein MdtH	fluoroquinolone
1329.fasta	NODE_32_length_49834_cov_65.989632_pilon	44662	45498	-	APH(6)-Id	1-837/837	===============	100	99.76	card	AF024602:3155-3992	APH(6)-Id is an aminoglycoside phosphotransferase encoded by plasmids integrative conjugative elements and chromosomal genomic islands in K. pneumoniae Salmonella spp. E. coli Shigella flexneri Providencia alcalifaciens Pseudomonas spp. V. cholerae Edwardsiella tarda Pasteurella multocida and Aeromonas bestiarum	aminoglycoside
1329.fasta	NODE_32_length_49834_cov_65.989632_pilon	45498	46301	-	APH(3'')-Ib	1-804/804	===============	100	99.75	card	AF313472:15593-16397	APH(3'')-Ib is an aminoglycoside phosphotransferase encoded by plasmids transposons integrative conjugative elements and chromosomes in Enterobacteriaceae and Pseudomonas spp.	aminoglycoside
1329.fasta	NODE_32_length_49834_cov_65.989632_pilon	46362	47177	-	sul2	1-816/816	===============	100	100	card	AY055428.1:21084-20268	Sul2 is a sulfonamide resistant dihydropteroate synthase of Gram-negative bacteria usually found on small plasmids.	sulfonamide
1329.fasta	NODE_32_length_49834_cov_65.989632_pilon	48580	49632	-	TEM-181	9-1061/1061	===============	99.25	99.53	card	NG_050218.1:0-1061	TEM-181 is a beta-lactamase.	cephalosporin;monobactam;penam;penem
1329.fasta	NODE_38_length_32941_cov_34.289408_pilon	8997	10370	-	cpxA	1-1374/1374	===============	100	99.13	card	BA000007.3:4905062-4903688	CpxA is a membrane-localized sensor kinase that is activated by envelope stress. It starts a kinase cascade that activates CpxR which promotes efflux complex expression.	aminocoumarin;aminoglycoside
1329.fasta	NODE_3_length_250089_cov_34.338770_pilon	208207	209694	+	tolC	1-1488/1488	===============	100	98.79	card	FJ768952:0-1488	TolC is a protein subunit of many multidrug efflux complexes in Gram negative bacteria. It is an outer membrane efflux protein and is constitutively open. Regulation of efflux activity is often at its periplasmic entrance by other components of the efflux complex.	aminocoumarin;aminoglycoside;carbapenem;cephalosporin;cephamycin;fluoroquinolone;glycylcycline;macrolide;penam;penem;peptide;phenicol;rifamycin;tetracycline;triclosan
1329.fasta	NODE_3_length_250089_cov_34.338770_pilon	226846	227665	-	bacA	1-820/822	===============	99.76	99.63	card	U00096.3:3204131-3203309	The bacA gene product (BacA) recycles undecaprenyl pyrophosphate during cell wall biosynthesis which confers resistance to bacitracin.	peptide
1329.fasta	NODE_40_length_26392_cov_36.246952_pilon	14521	14853	+	Escherichia_coli_emrE	1-333/333	===============	100	98.8	card	Z11877.1:485-818	Member of the small MDR (multidrug resistance) family of transporters; in Escherichia coli this protein provides resistance against a number of positively charged compounds including ethidium bromide and erythromycin; proton-dependent secondary transporter which exchanges protons for compound translocation	macrolide
1329.fasta	NODE_41_length_26243_cov_36.128782_pilon	19204	20361	+	mdtE	1-1158/1158	===============	100	99.22	card	AP009048.1:3981183-3980025	MdtE is the membrane fusion protein of the MdtEF multidrug efflux complex. It shares 70% sequence similarity with AcrA.	fluoroquinolone;macrolide;penam
1329.fasta	NODE_41_length_26243_cov_36.128782_pilon	20386	23499	+	mdtF	1-3114/3114	===============	100	98.56	card	U00096:3660413-3663527	MdtF is the multidrug inner membrane transporter for the MdtEF-TolC efflux complex.	fluoroquinolone;macrolide;penam
1329.fasta	NODE_41_length_26243_cov_36.128782_pilon	23862	24590	-	gadW	1-729/729	===============	100	94.92	card	CP015085.1:2552440-2551711	GadW is an AraC-family regulator that promotes mdtEF expression to confer multidrug resistance. GadW inhibits GadX-dependent activation. GadW clearly represses gadX and in situations where GadX is missing activates gadA and gadBC.	fluoroquinolone;macrolide;penam
1329.fasta	NODE_41_length_26243_cov_36.128782_pilon	24958	25782	-	gadX	1-825/825	===============	100	98.91	card	AP009048.1:3974604-3975429	GadX is an AraC-family regulator that promotes mdtEF expression to confer multidrug resistance.	fluoroquinolone;macrolide;penam
1329.fasta	NODE_5_length_213309_cov_34.612759_pilon	137057	137470	-	H-NS	1-414/414	===============	100	98.79	card	BA000007.3:1738104-1737690	H-NS is a histone-like protein involved in global gene regulation in Gram-negative bacteria. It is a repressor of the membrane fusion protein genes acrE mdtE and emrK as well as nearby genes of many RND-type multidrug exporters.	cephalosporin;cephamycin;fluoroquinolone;macrolide;penam;tetracycline
1329.fasta	NODE_62_length_6702_cov_38.174830_pilon	1355	2560	-	tet(B)	1-1206/1206	===============	100	99.75	card	AB089595:0-1206	Tet(B) is a tetracycline efflux protein expressed in many Gram-negative bacteria. It confers resistance to tetracycline doxycycline and minocycline but not tigecycline.	tetracycline
1329.fasta	NODE_6_length_211701_cov_34.557061_pilon	205482	206648	-	ugd	1-1167/1167	========/======	99.49	84.48	card	U00096:2099613-2098446	PmrE is required for the synthesis and transfer of 4-amino-4-deoxy-L-arabinose (Ara4N) to Lipid A which allows gram-negative bacteria to resist the antimicrobial activity of cationic antimicrobial peptides and antibiotics such as polymyxin	peptide
1329.fasta	NODE_82_length_1652_cov_77.666246_pilon	694	1203	-	dfrA8	1-510/510	===============	100	100	card	KJ174469:710-1220	dfrA8 is a transposon-encoded dihydrofolate reductase found in Salmonella enterica	diaminopyrimidine
1329.fasta	NODE_8_length_188055_cov_34.678612_pilon	5426	8530	-	acrF	1-3105/3105	===============	100	98.97	card	U00096:3415032-3418137	AcrF is a inner membrane transporter similar to AcrB.	cephalosporin;cephamycin;fluoroquinolone;penam
1329.fasta	NODE_8_length_188055_cov_34.678612_pilon	8542	9699	-	acrE	1-1158/1158	===============	100	99.48	card	U00096:3413863-3415021	AcrE is a membrane fusion protein similar to AcrA.	cephalosporin;cephamycin;fluoroquinolone;penam
1329.fasta	NODE_8_length_188055_cov_34.678612_pilon	10098	10760	+	acrS	1-663/663	===============	100	99.25	card	U00096:3413465-3412802	AcrS is a repressor of the AcrAB efflux complex and is associated with the expression of AcrEF. AcrS is believed to regulate a switch between AcrAB and AcrEF efflux.	cephalosporin;cephamycin;fluoroquinolone;glycylcycline;penam;phenicol;rifamycin;tetracycline;triclosan
1329.fasta	NODE_9_length_185988_cov_34.474949_pilon	91864	93330	-	mdtP	1-1467/1467	===============	100	97.89	card	AP009048.1:4304509-4303042	Multidrug resistance efflux pump. Could be involved in resistance to puromycin acriflavine and tetraphenylarsonium chloride	acridine_dye;nucleoside
1329.fasta	NODE_9_length_185988_cov_34.474949_pilon	93327	95378	-	mdtO	1-2052/2052	===============	100	97.95	card	AP009048.1:4306557-4304505	Multidrug resistance efflux pump. Could be involved in resistance to puromycin acriflavine and tetraphenylarsonium chloride	acridine_dye;nucleoside
1329.fasta	NODE_9_length_185988_cov_34.474949_pilon	95378	96409	-	mdtN	1-1032/1032	===============	100	97.09	card	AP009048.1:4307588-4306556	Multidrug resistance efflux pump. Could be involved in resistance to puromycin acriflavine and tetraphenylarsonium chloride.	acridine_dye;nucleoside
1329.fasta	NODE_9_length_185988_cov_34.474949_pilon	128073	129716	-	eptA	1-1644/1644	===============	100	99.33	card	AP009048:4340268-4338624	PmrC mediates the modification of Lipid A by the addition of 4-amino-4-deoxy-L-arabinose (L-Ara4N) and phosphoethanolamine resulting in a less negative cell membrane and decreased binding of polymyxin B.	peptide
1329.fasta	NODE_9_length_185988_cov_34.474949_pilon	171928	173061	-	Escherichia_coli_ampC	1-1134/1134	===============	100	97.53	card	U00096.3:4378944-4377810	A class C ampC beta-lactamase (cephalosporinase) enzyme described in Escherichia coli shown clinically to confer resistance to penicillin-like and cephalosporin-class antibiotics.	cephalosporin;penam
1484.fasta	NODE_10_length_159371_cov_39.624661_pilon	106388	107620	-	mdtM	1-1233/1233	===============	100	95.78	card	U00096.3:4568519-4567286	Multidrug resistance protein MdtM	acridine_dye;fluoroquinolone;lincosamide;nucleoside;phenicol
1484.fasta	NODE_11_length_159062_cov_34.786440_pilon	67527	68720	+	Escherichia_coli_acrA	1-1194/1194	===============	100	99.83	card	U00096.3:485619-484425	AcrA is a subunit of the AcrAB-TolC multidrug efflux system that in E. coli.	cephalosporin;fluoroquinolone;glycylcycline;penam;phenicol;rifamycin;tetracycline;triclosan
1484.fasta	NODE_11_length_159062_cov_34.786440_pilon	68743	71892	+	acrB	1-3150/3150	===============	100	99.17	card	U00096.3:484403-481253	Protein subunit of AcrA-AcrB-TolC multidrug efflux complex. AcrB functions as a herterotrimer which forms the inner membrane component and is primarily responsible for substrate recognition and energy transduction by acting as a drug/proton antiporter.	cephalosporin;fluoroquinolone;glycylcycline;penam;phenicol;rifamycin;tetracycline;triclosan
1484.fasta	NODE_13_length_125500_cov_31.721437_pilon	110948	112591	-	yojI	1-1644/1644	===============	100	98.91	card	U00096.3:2308615-2306971	YojI mediates resistance to the peptide antibiotic microcin J25 when it is expressed from a multicopy vector. YojI is capable of pumping out microcin molecules. The outer membrane protein TolC in addition to YojI is required for export of microcin J25 out of the cell. Microcin J25 is thus the first known substrate for YojI.	peptide
1484.fasta	NODE_14_length_125495_cov_30.523137_pilon	59963	61171	+	mdtH	1-1209/1209	===============	100	98.92	card	U00096:1125326-1124117	Multidrug resistance protein MdtH	fluoroquinolone
1484.fasta	NODE_14_length_125495_cov_30.523137_pilon	69802	71028	+	mdtG	1-1227/1227	===============	100	98.53	card	CP000800.1:1192954-1191727	The MdtG protein also named YceE appears to be a member of the major facilitator superfamily of transporters and it has been reported when overexpressed to increase fosfomycin and deoxycholate resistances. mdtG is a member of the marA-soxS-rob regulon.	fosfomycin
1484.fasta	NODE_15_length_120462_cov_40.892612_pilon	91869	93335	-	mdtP	1-1467/1467	===============	100	97.89	card	AP009048.1:4304509-4303042	Multidrug resistance efflux pump. Could be involved in resistance to puromycin acriflavine and tetraphenylarsonium chloride	acridine_dye;nucleoside
1484.fasta	NODE_15_length_120462_cov_40.892612_pilon	93332	95383	-	mdtO	1-2052/2052	===============	100	97.95	card	AP009048.1:4306557-4304505	Multidrug resistance efflux pump. Could be involved in resistance to puromycin acriflavine and tetraphenylarsonium chloride	acridine_dye;nucleoside
1484.fasta	NODE_15_length_120462_cov_40.892612_pilon	95383	96414	-	mdtN	1-1032/1032	===============	100	97.09	card	AP009048.1:4307588-4306556	Multidrug resistance efflux pump. Could be involved in resistance to puromycin acriflavine and tetraphenylarsonium chloride.	acridine_dye;nucleoside
1484.fasta	NODE_1_length_260293_cov_37.613705_pilon	32628	33447	+	bacA	1-820/822	===============	99.76	99.63	card	U00096.3:3204131-3203309	The bacA gene product (BacA) recycles undecaprenyl pyrophosphate during cell wall biosynthesis which confers resistance to bacitracin.	peptide
1484.fasta	NODE_1_length_260293_cov_37.613705_pilon	50599	52086	-	tolC	1-1488/1488	===============	100	98.79	card	FJ768952:0-1488	TolC is a protein subunit of many multidrug efflux complexes in Gram negative bacteria. It is an outer membrane efflux protein and is constitutively open. Regulation of efflux activity is often at its periplasmic entrance by other components of the efflux complex.	aminocoumarin;aminoglycoside;carbapenem;cephalosporin;cephamycin;fluoroquinolone;glycylcycline;macrolide;penam;penem;peptide;phenicol;rifamycin;tetracycline;triclosan
1484.fasta	NODE_22_length_81324_cov_30.230356_pilon	75840	76253	+	H-NS	1-414/414	===============	100	98.79	card	BA000007.3:1738104-1737690	H-NS is a histone-like protein involved in global gene regulation in Gram-negative bacteria. It is a repressor of the membrane fusion protein genes acrE mdtE and emrK as well as nearby genes of many RND-type multidrug exporters.	cephalosporin;cephamycin;fluoroquinolone;macrolide;penam;tetracycline
1484.fasta	NODE_24_length_73945_cov_28.352906_pilon	22050	22433	-	marA	1-384/384	===============	100	100	card	AP009048.1:1621287-1621671	In the presence of antibiotic stress E. coli overexpresses the global activator protein MarA which besides inducing MDR efflux pump AcrAB also down- regulates synthesis of the porin OmpF.	carbapenem;cephalosporin;cephamycin;fluoroquinolone;glycylcycline;monobactam;penam;penem;phenicol;rifamycin;tetracycline;triclosan
1484.fasta	NODE_26_length_69701_cov_31.874185_pilon	30446	31693	+	mdtA	1-1248/1248	===============	100	98.4	card	U00096:2154015-2155263	MdtA is the membrane fusion protein of the multidrug efflux complex mdtABC.	aminocoumarin
1484.fasta	NODE_26_length_69701_cov_31.874185_pilon	31693	34815	+	mdtB	1-3123/3123	===============	100	99.01	card	U00096:2155262-2158385	MdtB is a transporter that forms a heteromultimer complex with MdtC to form a multidrug transporter. MdtBC is part of the MdtABC-TolC efflux complex.	aminocoumarin
1484.fasta	NODE_26_length_69701_cov_31.874185_pilon	34816	37893	+	mdtC	1-3078/3078	===============	100	98.64	card	U00096:2158385-2161463	MdtC is a transporter that forms a heteromultimer complex with MdtB to form a multidrug transporter. MdtBC is part of the MdtABC-TolC efflux complex. In the absence of MdtB MdtC can form a homomultimer complex that results in a functioning efflux complex with a narrower drug specificity. mdtC corresponds to 3 loci in Pseudomonas aeruginosa PAO1 (gene name: muxC/muxB) and 3 loci in Pseudomonas aer…	aminocoumarin
1484.fasta	NODE_26_length_69701_cov_31.874185_pilon	39306	40709	+	baeS	1-1404/1404	===============	100	98.29	card	AP009048:2165012-2166416	BaeS is a sensor kinase in the BaeSR regulatory system. While it phosphorylates BaeR to increase its activity BaeS is not necessary for overexpressed BaeR to confer resistance.	aminocoumarin;aminoglycoside
1484.fasta	NODE_26_length_69701_cov_31.874185_pilon	40706	41428	+	baeR	1-723/723	===============	100	98.2	card	AP009048.1:2166412-2167135	BaeR is a response regulator that promotes the expression of MdtABC and AcrD efflux complexes.	aminocoumarin;aminoglycoside
1484.fasta	NODE_29_length_65590_cov_40.648597_pilon	7675	9318	-	eptA	1-1644/1644	===============	100	99.33	card	AP009048:4340268-4338624	PmrC mediates the modification of Lipid A by the addition of 4-amino-4-deoxy-L-arabinose (L-Ara4N) and phosphoethanolamine resulting in a less negative cell membrane and decreased binding of polymyxin B.	peptide
1484.fasta	NODE_29_length_65590_cov_40.648597_pilon	51530	52663	-	Escherichia_coli_ampC	1-1134/1134	===============	100	97.53	card	U00096.3:4378944-4377810	A class C ampC beta-lactamase (cephalosporinase) enzyme described in Escherichia coli shown clinically to confer resistance to penicillin-like and cephalosporin-class antibiotics.	cephalosporin;penam
1484.fasta	NODE_35_length_54845_cov_35.784512_pilon	5757	7295	-	emrB	1-1539/1539	===============	100	98.44	card	U00096:2812615-2814154	emrB is a translocase in the emrB -TolC efflux protein in E. coli. It recognizes substrates including carbonyl cyanide m-chlorophenylhydrazone (CCCP) nalidixic acid and thioloactomycin.	fluoroquinolone
1484.fasta	NODE_35_length_54845_cov_35.784512_pilon	7312	8484	-	emrA	1-1173/1173	===============	100	98.21	card	AP009048:2810082-2811255	EmrA is a membrane fusion protein providing an efflux pathway with EmrB and TolC between the inner and outer membranes of E. coli a Gram-negative bacterium.	fluoroquinolone
1484.fasta	NODE_35_length_54845_cov_35.784512_pilon	8611	9141	-	emrR	1-531/531	===============	100	99.62	card	U00096.3:2810769-2811300	EmrR is a negative regulator for the EmrAB-TolC multidrug efflux pump in E. coli. Mutations lead to EmrAB-TolC overexpression.	fluoroquinolone
1484.fasta	NODE_3_length_204376_cov_31.702441_pilon	54945	56177	+	Escherichia_coli_mdfA	1-1233/1233	===============	100	97.49	card	JQ394987:0-1233	Multidrug efflux pump in E. coli. This multidrug efflux system was originally identified as the Cmr/CmlA chloramphenicol exporter.	benzalkonium_chloride;rhodamine;tetracycline
1484.fasta	NODE_3_length_204376_cov_31.702441_pilon	140470	142218	+	msbA	1-1749/1749	===============	100	98.97	card	U00096.3:966620-968369	MsbA is a multidrug resistance transporter homolog from E. coli and belongs to a superfamily of transporters that contain an adenosine triphosphate (ATP) binding cassette (ABC) which is also called a nucleotide-binding domain (NBD). MsbA is a member of the MDR-ABC transporter group by sequence homology. MsbA transports lipid A a major component of the bacterial outer cell membrane and is the only…	nitroimidazole
1484.fasta	NODE_3_length_204376_cov_31.702441_pilon	193015	194104	-	OmpA	18-1125/1125	========/======	96.89	83.84	card	FO834906.1:2175099-2173974	OmpA is a porin that confers resistance to beta-lactam antibiotics.	carbapenem;cephalosporin;cephamycin;monobactam;penam;penem
1484.fasta	NODE_46_length_32941_cov_41.858977_pilon	8997	10370	-	cpxA	1-1374/1374	===============	100	99.13	card	BA000007.3:4905062-4903688	CpxA is a membrane-localized sensor kinase that is activated by envelope stress. It starts a kinase cascade that activates CpxR which promotes efflux complex expression.	aminocoumarin;aminoglycoside
1484.fasta	NODE_48_length_30341_cov_37.353670_pilon	10784	11459	+	kdpE	1-676/678	===============	99.71	96.75	card	U00096.3:721733-721055	kdpE is a transcriptional activator that is part of the two-component system KdpD/KdpE that is studied for its regulatory role in potassium transport and has been identified as an adaptive regulator involved in the virulence and intracellular survival of pathogenic bacteria. kdpE regulates a range of virulence loci through direct promoter binding.	aminoglycoside
1484.fasta	NODE_4_length_200484_cov_33.782523_pilon	138995	142108	-	acrD	1-3114/3114	===============	100	98.84	card	AP009048.1:2586250-2589364	AcrD is an aminoglycoside efflux pump expressed in E. coli. Its expression can be induced by indole and is regulated by baeRS and cpxAR.	aminoglycoside
1484.fasta	NODE_4_length_200484_cov_33.782523_pilon	173576	174880	-	Escherichia_coli_ampC1_beta-lactamase	1-1305/1305	===============	100	98.62	card	FN649414.1:2765050-2766355	An ampC-like beta-lactamase identified from Escherichia coli.	cephalosporin;penam
1484.fasta	NODE_50_length_26243_cov_42.890778_pilon	19204	20361	+	mdtE	1-1158/1158	===============	100	99.22	card	AP009048.1:3981183-3980025	MdtE is the membrane fusion protein of the MdtEF multidrug efflux complex. It shares 70% sequence similarity with AcrA.	fluoroquinolone;macrolide;penam
1484.fasta	NODE_50_length_26243_cov_42.890778_pilon	20386	23499	+	mdtF	1-3114/3114	===============	100	98.56	card	U00096:3660413-3663527	MdtF is the multidrug inner membrane transporter for the MdtEF-TolC efflux complex.	fluoroquinolone;macrolide;penam
1484.fasta	NODE_50_length_26243_cov_42.890778_pilon	23862	24590	-	gadW	1-729/729	===============	100	94.92	card	CP015085.1:2552440-2551711	GadW is an AraC-family regulator that promotes mdtEF expression to confer multidrug resistance. GadW inhibits GadX-dependent activation. GadW clearly represses gadX and in situations where GadX is missing activates gadA and gadBC.	fluoroquinolone;macrolide;penam
1484.fasta	NODE_50_length_26243_cov_42.890778_pilon	24958	25782	-	gadX	1-825/825	===============	100	98.91	card	AP009048.1:3974604-3975429	GadX is an AraC-family regulator that promotes mdtEF expression to confer multidrug resistance.	fluoroquinolone;macrolide;penam
1484.fasta	NODE_54_length_23034_cov_35.159185_pilon	21523	22680	-	Escherichia_coli_ampH	1-1158/1158	===============	100	98.88	card	AP012030.1:396711-395553	AmpH is a class C ampC-like beta-lactamase and penicillin-binding protein identified in Escherichia coli.	cephalosporin;penam
1484.fasta	NODE_55_length_22191_cov_30.654538_pilon	4997	6163	+	ugd	1-1167/1167	========/======	99.49	84.48	card	U00096:2099613-2098446	PmrE is required for the synthesis and transfer of 4-amino-4-deoxy-L-arabinose (Ara4N) to Lipid A which allows gram-negative bacteria to resist the antimicrobial activity of cationic antimicrobial peptides and antibiotics such as polymyxin	peptide
1484.fasta	NODE_58_length_20023_cov_33.805422_pilon	11540	11872	-	Escherichia_coli_emrE	1-333/333	===============	100	98.8	card	Z11877.1:485-818	Member of the small MDR (multidrug resistance) family of transporters; in Escherichia coli this protein provides resistance against a number of positively charged compounds including ethidium bromide and erythromycin; proton-dependent secondary transporter which exchanges protons for compound translocation	macrolide
1484.fasta	NODE_73_length_6620_cov_32.500534_pilon	4145	5350	+	tet(B)	1-1206/1206	===============	100	99.75	card	AB089595:0-1206	Tet(B) is a tetracycline efflux protein expressed in many Gram-negative bacteria. It confers resistance to tetracycline doxycycline and minocycline but not tigecycline.	tetracycline
1484.fasta	NODE_7_length_178234_cov_32.772837_pilon	26370	29963	-	evgS	1-3594/3594	===============	100	97.77	card	U00096:2484373-2487967	EvgS is a sensor protein that phosphorylates the regulatory protein EvgA. evgS corresponds to 1 locus in Pseudomonas aeruginosa PAO1 and 1 locus in Pseudomonas aeruginosa LESB58.	fluoroquinolone;macrolide;penam;tetracycline
1484.fasta	NODE_7_length_178234_cov_32.772837_pilon	29968	30582	-	evgA	1-615/615	===============	100	99.35	card	BA000007.3:3212025-3212640	EvgA when phosphorylated is a positive regulator for efflux protein complexes emrKY and mdtEF. While usually phosphorylated in a EvgS dependent manner it can be phosphorylated in the absence of EvgS when overexpressed.	fluoroquinolone;macrolide;penam;tetracycline
1484.fasta	NODE_7_length_178234_cov_32.772837_pilon	31106	32161	+	emrK	1-1056/1056	===============	100	98.86	card	D78168:536-1592	emrK is a membrane fusion protein that is a homolog of EmrA. Together with the inner membrane transporter EmrY and the outer membrane channel TolC it mediates multidrug efflux.	tetracycline
1484.fasta	NODE_7_length_178234_cov_32.772837_pilon	32161	33699	+	emrY	1-1539/1539	===============	100	98.7	card	D78168:1591-3130	emrY is a multidrug transport that moves substrates across the inner membrane of the Gram-negative E. coli. It is a homolog of emrB.	tetracycline
1484.fasta	NODE_7_length_178234_cov_32.772837_pilon	137027	137995	-	pmrF	1-969/969	===============	100	98.35	card	U00096:2367070-2368039	PmrF is required for the synthesis and transfer of 4-amino-4-deoxy-L-arabinose (Ara4N) to Lipid A which allows gram-negative bacteria to resist the antimicrobial activity of cationic antimicrobial peptides and antibiotics such as polymyxin. pmrF corresponds to 1 locus in Pseudomonas aeruginosa PAO1 and 1 locus in Pseudomonas aeruginosa LESB58.	peptide
1484.fasta	NODE_8_length_177954_cov_39.165678_pilon	5421	8525	-	acrF	1-3105/3105	===============	100	98.97	card	U00096:3415032-3418137	AcrF is a inner membrane transporter similar to AcrB.	cephalosporin;cephamycin;fluoroquinolone;penam
1484.fasta	NODE_8_length_177954_cov_39.165678_pilon	8537	9694	-	acrE	1-1158/1158	===============	100	99.48	card	U00096:3413863-3415021	AcrE is a membrane fusion protein similar to AcrA.	cephalosporin;cephamycin;fluoroquinolone;penam
1484.fasta	NODE_8_length_177954_cov_39.165678_pilon	10093	10755	+	acrS	1-663/663	===============	100	99.25	card	U00096:3413465-3412802	AcrS is a repressor of the AcrAB efflux complex and is associated with the expression of AcrEF. AcrS is believed to regulate a switch between AcrAB and AcrEF efflux.	cephalosporin;cephamycin;fluoroquinolone;glycylcycline;penam;phenicol;rifamycin;tetracycline;triclosan
1484.fasta	NODE_9_length_176207_cov_40.289713_pilon	160583	161215	-	CRP	1-633/633	===============	100	99.21	card	AP009048.1:4154296-4153663	CRP is a global regulator that represses MdtEF multidrug efflux pump expression.	fluoroquinolone;macrolide;penam
2013C-4958.fasta	NODE_10_length_155100_cov_24.377750_pilon	5056	6222	+	ugd	1-1167/1167	========/======	99.49	84.48	card	U00096:2099613-2098446	PmrE is required for the synthesis and transfer of 4-amino-4-deoxy-L-arabinose (Ara4N) to Lipid A which allows gram-negative bacteria to resist the antimicrobial activity of cationic antimicrobial peptides and antibiotics such as polymyxin	peptide
2013C-4958.fasta	NODE_11_length_135855_cov_26.868458_pilon	127045	127720	-	kdpE	1-676/678	===============	99.71	96.75	card	U00096.3:721733-721055	kdpE is a transcriptional activator that is part of the two-component system KdpD/KdpE that is studied for its regulatory role in potassium transport and has been identified as an adaptive regulator involved in the virulence and intracellular survival of pathogenic bacteria. kdpE regulates a range of virulence loci through direct promoter binding.	aminoglycoside
2013C-4958.fasta	NODE_13_length_109043_cov_25.620157_pilon	98417	98749	+	Escherichia_coli_emrE	1-333/333	===============	100	99.4	card	Z11877.1:485-818	Member of the small MDR (multidrug resistance) family of transporters; in Escherichia coli this protein provides resistance against a number of positively charged compounds including ethidium bromide and erythromycin; proton-dependent secondary transporter which exchanges protons for compound translocation	macrolide
2013C-4958.fasta	NODE_18_length_90431_cov_26.375565_pilon	22792	24165	+	cpxA	1-1374/1374	===============	100	99.13	card	BA000007.3:4905062-4903688	CpxA is a membrane-localized sensor kinase that is activated by envelope stress. It starts a kinase cascade that activates CpxR which promotes efflux complex expression.	aminocoumarin;aminoglycoside
2013C-4958.fasta	NODE_19_length_79770_cov_22.576874_pilon	51735	52118	+	marA	1-384/384	===============	100	100	card	AP009048.1:1621287-1621671	In the presence of antibiotic stress E. coli overexpresses the global activator protein MarA which besides inducing MDR efflux pump AcrAB also down- regulates synthesis of the porin OmpF.	carbapenem;cephalosporin;cephamycin;fluoroquinolone;glycylcycline;monobactam;penam;penem;phenicol;rifamycin;tetracycline;triclosan
2013C-4958.fasta	NODE_1_length_786321_cov_25.969926_pilon	56611	57141	+	emrR	1-531/531	===============	100	99.62	card	U00096.3:2810769-2811300	EmrR is a negative regulator for the EmrAB-TolC multidrug efflux pump in E. coli. Mutations lead to EmrAB-TolC overexpression.	fluoroquinolone
2013C-4958.fasta	NODE_1_length_786321_cov_25.969926_pilon	57268	58440	+	emrA	1-1173/1173	===============	100	98.12	card	AP009048:2810082-2811255	EmrA is a membrane fusion protein providing an efflux pathway with EmrB and TolC between the inner and outer membranes of E. coli a Gram-negative bacterium.	fluoroquinolone
2013C-4958.fasta	NODE_1_length_786321_cov_25.969926_pilon	58457	59995	+	emrB	1-1539/1539	===============	100	98.44	card	U00096:2812615-2814154	emrB is a translocase in the emrB -TolC efflux protein in E. coli. It recognizes substrates including carbonyl cyanide m-chlorophenylhydrazone (CCCP) nalidixic acid and thioloactomycin.	fluoroquinolone
2013C-4958.fasta	NODE_1_length_786321_cov_25.969926_pilon	555557	557044	+	tolC	1-1488/1488	===============	100	98.79	card	FJ768952:0-1488	TolC is a protein subunit of many multidrug efflux complexes in Gram negative bacteria. It is an outer membrane efflux protein and is constitutively open. Regulation of efflux activity is often at its periplasmic entrance by other components of the efflux complex.	aminocoumarin;aminoglycoside;carbapenem;cephalosporin;cephamycin;fluoroquinolone;glycylcycline;macrolide;penam;penem;peptide;phenicol;rifamycin;tetracycline;triclosan
2013C-4958.fasta	NODE_1_length_786321_cov_25.969926_pilon	574196	575015	-	bacA	1-820/822	===============	99.76	99.63	card	U00096.3:3204131-3203309	The bacA gene product (BacA) recycles undecaprenyl pyrophosphate during cell wall biosynthesis which confers resistance to bacitracin.	peptide
2013C-4958.fasta	NODE_1_length_786321_cov_25.969926_pilon	774511	775173	-	acrS	1-663/663	===============	100	99.25	card	U00096:3413465-3412802	AcrS is a repressor of the AcrAB efflux complex and is associated with the expression of AcrEF. AcrS is believed to regulate a switch between AcrAB and AcrEF efflux.	cephalosporin;cephamycin;fluoroquinolone;glycylcycline;penam;phenicol;rifamycin;tetracycline;triclosan
2013C-4958.fasta	NODE_1_length_786321_cov_25.969926_pilon	775572	776729	+	acrE	1-1158/1158	===============	100	99.48	card	U00096:3413863-3415021	AcrE is a membrane fusion protein similar to AcrA.	cephalosporin;cephamycin;fluoroquinolone;penam
2013C-4958.fasta	NODE_1_length_786321_cov_25.969926_pilon	776741	779845	+	acrF	1-3105/3105	===============	100	98.97	card	U00096:3415032-3418137	AcrF is a inner membrane transporter similar to AcrB.	cephalosporin;cephamycin;fluoroquinolone;penam
2013C-4958.fasta	NODE_27_length_26535_cov_23.826416_pilon	19436	20593	+	mdtE	1-1158/1158	===============	100	99.22	card	AP009048.1:3981183-3980025	MdtE is the membrane fusion protein of the MdtEF multidrug efflux complex. It shares 70% sequence similarity with AcrA.	fluoroquinolone;macrolide;penam
2013C-4958.fasta	NODE_27_length_26535_cov_23.826416_pilon	20618	23731	+	mdtF	1-3114/3114	===============	100	98.56	card	U00096:3660413-3663527	MdtF is the multidrug inner membrane transporter for the MdtEF-TolC efflux complex.	fluoroquinolone;macrolide;penam
2013C-4958.fasta	NODE_27_length_26535_cov_23.826416_pilon	24094	24822	-	gadW	1-729/729	===============	100	94.92	card	CP015085.1:2552440-2551711	GadW is an AraC-family regulator that promotes mdtEF expression to confer multidrug resistance. GadW inhibits GadX-dependent activation. GadW clearly represses gadX and in situations where GadX is missing activates gadA and gadBC.	fluoroquinolone;macrolide;penam
2013C-4958.fasta	NODE_27_length_26535_cov_23.826416_pilon	25190	26014	-	gadX	1-825/825	===============	100	98.91	card	AP009048.1:3974604-3975429	GadX is an AraC-family regulator that promotes mdtEF expression to confer multidrug resistance.	fluoroquinolone;macrolide;penam
2013C-4958.fasta	NODE_2_length_613618_cov_25.891130_pilon	139252	142365	-	acrD	1-3114/3114	===============	100	98.84	card	AP009048.1:2586250-2589364	AcrD is an aminoglycoside efflux pump expressed in E. coli. Its expression can be induced by indole and is regulated by baeRS and cpxAR.	aminoglycoside
2013C-4958.fasta	NODE_2_length_613618_cov_25.891130_pilon	173833	175137	-	Escherichia_coli_ampC1_beta-lactamase	1-1305/1305	===============	100	98.62	card	FN649414.1:2765050-2766355	An ampC-like beta-lactamase identified from Escherichia coli.	cephalosporin;penam
2013C-4958.fasta	NODE_2_length_613618_cov_25.891130_pilon	232680	236273	-	evgS	1-3594/3594	===============	100	97.77	card	U00096:2484373-2487967	EvgS is a sensor protein that phosphorylates the regulatory protein EvgA. evgS corresponds to 1 locus in Pseudomonas aeruginosa PAO1 and 1 locus in Pseudomonas aeruginosa LESB58.	fluoroquinolone;macrolide;penam;tetracycline
2013C-4958.fasta	NODE_2_length_613618_cov_25.891130_pilon	236278	236892	-	evgA	1-615/615	===============	100	99.35	card	BA000007.3:3212025-3212640	EvgA when phosphorylated is a positive regulator for efflux protein complexes emrKY and mdtEF. While usually phosphorylated in a EvgS dependent manner it can be phosphorylated in the absence of EvgS when overexpressed.	fluoroquinolone;macrolide;penam;tetracycline
2013C-4958.fasta	NODE_2_length_613618_cov_25.891130_pilon	237416	238471	+	emrK	1-1056/1056	===============	100	98.86	card	D78168:536-1592	emrK is a membrane fusion protein that is a homolog of EmrA. Together with the inner membrane transporter EmrY and the outer membrane channel TolC it mediates multidrug efflux.	tetracycline
2013C-4958.fasta	NODE_2_length_613618_cov_25.891130_pilon	238471	240009	+	emrY	1-1539/1539	===============	100	98.64	card	D78168:1591-3130	emrY is a multidrug transport that moves substrates across the inner membrane of the Gram-negative E. coli. It is a homolog of emrB.	tetracycline
2013C-4958.fasta	NODE_2_length_613618_cov_25.891130_pilon	343336	344304	-	pmrF	1-969/969	===============	100	98.35	card	U00096:2367070-2368039	PmrF is required for the synthesis and transfer of 4-amino-4-deoxy-L-arabinose (Ara4N) to Lipid A which allows gram-negative bacteria to resist the antimicrobial activity of cationic antimicrobial peptides and antibiotics such as polymyxin. pmrF corresponds to 1 locus in Pseudomonas aeruginosa PAO1 and 1 locus in Pseudomonas aeruginosa LESB58.	peptide
2013C-4958.fasta	NODE_2_length_613618_cov_25.891130_pilon	397310	398953	+	yojI	1-1644/1644	===============	100	98.84	card	U00096.3:2308615-2306971	YojI mediates resistance to the peptide antibiotic microcin J25 when it is expressed from a multicopy vector. YojI is capable of pumping out microcin molecules. The outer membrane protein TolC in addition to YojI is required for export of microcin J25 out of the cell. Microcin J25 is thus the first known substrate for YojI.	peptide
2013C-4958.fasta	NODE_2_length_613618_cov_25.891130_pilon	550679	551401	-	baeR	1-723/723	===============	100	98.2	card	AP009048.1:2166412-2167135	BaeR is a response regulator that promotes the expression of MdtABC and AcrD efflux complexes.	aminocoumarin;aminoglycoside
2013C-4958.fasta	NODE_2_length_613618_cov_25.891130_pilon	551398	552801	-	baeS	1-1404/1404	===============	100	98.29	card	AP009048:2165012-2166416	BaeS is a sensor kinase in the BaeSR regulatory system. While it phosphorylates BaeR to increase its activity BaeS is not necessary for overexpressed BaeR to confer resistance.	aminocoumarin;aminoglycoside
2013C-4958.fasta	NODE_2_length_613618_cov_25.891130_pilon	554214	557291	-	mdtC	1-3078/3078	===============	100	98.64	card	U00096:2158385-2161463	MdtC is a transporter that forms a heteromultimer complex with MdtB to form a multidrug transporter. MdtBC is part of the MdtABC-TolC efflux complex. In the absence of MdtB MdtC can form a homomultimer complex that results in a functioning efflux complex with a narrower drug specificity. mdtC corresponds to 3 loci in Pseudomonas aeruginosa PAO1 (gene name: muxC/muxB) and 3 loci in Pseudomonas aer…	aminocoumarin
2013C-4958.fasta	NODE_2_length_613618_cov_25.891130_pilon	557292	560414	-	mdtB	1-3123/3123	===============	100	99.01	card	U00096:2155262-2158385	MdtB is a transporter that forms a heteromultimer complex with MdtC to form a multidrug transporter. MdtBC is part of the MdtABC-TolC efflux complex.	aminocoumarin
2013C-4958.fasta	NODE_2_length_613618_cov_25.891130_pilon	560414	561661	-	mdtA	1-1248/1248	===============	100	98.4	card	U00096:2154015-2155263	MdtA is the membrane fusion protein of the multidrug efflux complex mdtABC.	aminocoumarin
2013C-4958.fasta	NODE_3_length_412245_cov_26.626442_pilon	304333	305565	+	mdtM	1-1233/1233	===============	100	95.78	card	U00096.3:4568519-4567286	Multidrug resistance protein MdtM	acridine_dye;fluoroquinolone;lincosamide;nucleoside;phenicol
2013C-4958.fasta	NODE_4_length_396770_cov_25.601606_pilon	88258	89490	+	Escherichia_coli_mdfA	1-1233/1233	===============	100	97.49	card	JQ394987:0-1233	Multidrug efflux pump in E. coli. This multidrug efflux system was originally identified as the Cmr/CmlA chloramphenicol exporter.	benzalkonium_chloride;rhodamine;tetracycline
2013C-4958.fasta	NODE_4_length_396770_cov_25.601606_pilon	173783	175531	+	msbA	1-1749/1749	===============	100	98.97	card	U00096.3:966620-968369	MsbA is a multidrug resistance transporter homolog from E. coli and belongs to a superfamily of transporters that contain an adenosine triphosphate (ATP) binding cassette (ABC) which is also called a nucleotide-binding domain (NBD). MsbA is a member of the MDR-ABC transporter group by sequence homology. MsbA transports lipid A a major component of the bacterial outer cell membrane and is the only…	nitroimidazole
2013C-4958.fasta	NODE_4_length_396770_cov_25.601606_pilon	226328	227417	-	OmpA	18-1125/1125	========/======	96.89	83.84	card	FO834906.1:2175099-2173974	OmpA is a porin that confers resistance to beta-lactam antibiotics.	carbapenem;cephalosporin;cephamycin;monobactam;penam;penem
2013C-4958.fasta	NODE_4_length_396770_cov_25.601606_pilon	312751	313977	-	mdtG	1-1227/1227	===============	100	98.53	card	CP000800.1:1192954-1191727	The MdtG protein also named YceE appears to be a member of the major facilitator superfamily of transporters and it has been reported when overexpressed to increase fosfomycin and deoxycholate resistances. mdtG is a member of the marA-soxS-rob regulon.	fosfomycin
2013C-4958.fasta	NODE_4_length_396770_cov_25.601606_pilon	322608	323816	-	mdtH	1-1209/1209	===============	100	98.84	card	U00096:1125326-1124117	Multidrug resistance protein MdtH	fluoroquinolone
2013C-4958.fasta	NODE_6_length_286573_cov_26.267967_pilon	124712	125869	-	Escherichia_coli_ampH	1-1158/1158	===============	100	98.88	card	AP012030.1:396711-395553	AmpH is a class C ampC-like beta-lactamase and penicillin-binding protein identified in Escherichia coli.	cephalosporin;penam
2013C-4958.fasta	NODE_6_length_286573_cov_26.267967_pilon	214420	217569	-	acrB	1-3150/3150	===============	100	99.17	card	U00096.3:484403-481253	Protein subunit of AcrA-AcrB-TolC multidrug efflux complex. AcrB functions as a herterotrimer which forms the inner membrane component and is primarily responsible for substrate recognition and energy transduction by acting as a drug/proton antiporter.	cephalosporin;fluoroquinolone;glycylcycline;penam;phenicol;rifamycin;tetracycline;triclosan
2013C-4958.fasta	NODE_6_length_286573_cov_26.267967_pilon	217592	218785	-	Escherichia_coli_acrA	1-1194/1194	===============	100	99.92	card	U00096.3:485619-484425	AcrA is a subunit of the AcrAB-TolC multidrug efflux system that in E. coli.	cephalosporin;fluoroquinolone;glycylcycline;penam;phenicol;rifamycin;tetracycline;triclosan
2013C-4958.fasta	NODE_7_length_282218_cov_25.588402_pilon	107514	107927	-	H-NS	1-414/414	===============	100	98.79	card	BA000007.3:1738104-1737690	H-NS is a histone-like protein involved in global gene regulation in Gram-negative bacteria. It is a repressor of the membrane fusion protein genes acrE mdtE and emrK as well as nearby genes of many RND-type multidrug exporters.	cephalosporin;cephamycin;fluoroquinolone;macrolide;penam;tetracycline
2013C-4958.fasta	NODE_8_length_221836_cov_26.477166_pilon	91924	93390	-	mdtP	1-1467/1467	===============	100	97.89	card	AP009048.1:4304509-4303042	Multidrug resistance efflux pump. Could be involved in resistance to puromycin acriflavine and tetraphenylarsonium chloride	acridine_dye;nucleoside
2013C-4958.fasta	NODE_8_length_221836_cov_26.477166_pilon	93387	95438	-	mdtO	1-2052/2052	===============	100	97.95	card	AP009048.1:4306557-4304505	Multidrug resistance efflux pump. Could be involved in resistance to puromycin acriflavine and tetraphenylarsonium chloride	acridine_dye;nucleoside
2013C-4958.fasta	NODE_8_length_221836_cov_26.477166_pilon	95438	96469	-	mdtN	1-1032/1032	===============	100	97.19	card	AP009048.1:4307588-4306556	Multidrug resistance efflux pump. Could be involved in resistance to puromycin acriflavine and tetraphenylarsonium chloride.	acridine_dye;nucleoside
2013C-4958.fasta	NODE_8_length_221836_cov_26.477166_pilon	128133	129776	-	eptA	1-1644/1644	===============	100	99.33	card	AP009048:4340268-4338624	PmrC mediates the modification of Lipid A by the addition of 4-amino-4-deoxy-L-arabinose (L-Ara4N) and phosphoethanolamine resulting in a less negative cell membrane and decreased binding of polymyxin B.	peptide
2013C-4958.fasta	NODE_8_length_221836_cov_26.477166_pilon	171988	173121	-	Escherichia_coli_ampC	1-1134/1134	===============	100	97.53	card	U00096.3:4378944-4377810	A class C ampC beta-lactamase (cephalosporinase) enzyme described in Escherichia coli shown clinically to confer resistance to penicillin-like and cephalosporin-class antibiotics.	cephalosporin;penam
2013C-4958.fasta	NODE_9_length_176024_cov_26.787012_pilon	15128	15760	+	CRP	1-633/633	===============	100	99.21	card	AP009048.1:4154296-4153663	CRP is a global regulator that represses MdtEF multidrug efflux pump expression.	fluoroquinolone;macrolide;penam
2014EL-1345-2.fasta	NZ_CP024223	410892	412058	-	ugd	1-1167/1167	========/======	99.49	84.48	card	U00096:2099613-2098446	PmrE is required for the synthesis and transfer of 4-amino-4-deoxy-L-arabinose (Ara4N) to Lipid A which allows gram-negative bacteria to resist the antimicrobial activity of cationic antimicrobial peptides and antibiotics such as polymyxin	peptide
2014EL-1345-2.fasta	NZ_CP024223	469838	471085	+	mdtA	1-1248/1248	===============	100	98.4	card	U00096:2154015-2155263	MdtA is the membrane fusion protein of the multidrug efflux complex mdtABC.	aminocoumarin
2014EL-1345-2.fasta	NZ_CP024223	471085	474207	+	mdtB	1-3123/3123	===============	100	99.01	card	U00096:2155262-2158385	MdtB is a transporter that forms a heteromultimer complex with MdtC to form a multidrug transporter. MdtBC is part of the MdtABC-TolC efflux complex.	aminocoumarin
2014EL-1345-2.fasta	NZ_CP024223	474208	477285	+	mdtC	1-3078/3078	===============	100	98.64	card	U00096:2158385-2161463	MdtC is a transporter that forms a heteromultimer complex with MdtB to form a multidrug transporter. MdtBC is part of the MdtABC-TolC efflux complex. In the absence of MdtB MdtC can form a homomultimer complex that results in a functioning efflux complex with a narrower drug specificity. mdtC corresponds to 3 loci in Pseudomonas aeruginosa PAO1 (gene name: muxC/muxB) and 3 loci in Pseudomonas aer…	aminocoumarin
2014EL-1345-2.fasta	NZ_CP024223	478698	480101	+	baeS	1-1404/1404	===============	100	98.29	card	AP009048:2165012-2166416	BaeS is a sensor kinase in the BaeSR regulatory system. While it phosphorylates BaeR to increase its activity BaeS is not necessary for overexpressed BaeR to confer resistance.	aminocoumarin;aminoglycoside
2014EL-1345-2.fasta	NZ_CP024223	480098	480820	+	baeR	1-723/723	===============	100	98.2	card	AP009048.1:2166412-2167135	BaeR is a response regulator that promotes the expression of MdtABC and AcrD efflux complexes.	aminocoumarin;aminoglycoside
2014EL-1345-2.fasta	NZ_CP024223	620995	622638	-	yojI	1-1644/1644	===============	100	98.91	card	U00096.3:2308615-2306971	YojI mediates resistance to the peptide antibiotic microcin J25 when it is expressed from a multicopy vector. YojI is capable of pumping out microcin molecules. The outer membrane protein TolC in addition to YojI is required for export of microcin J25 out of the cell. Microcin J25 is thus the first known substrate for YojI.	peptide
2014EL-1345-2.fasta	NZ_CP024223	675644	676612	+	pmrF	1-969/969	===============	100	98.35	card	U00096:2367070-2368039	PmrF is required for the synthesis and transfer of 4-amino-4-deoxy-L-arabinose (Ara4N) to Lipid A which allows gram-negative bacteria to resist the antimicrobial activity of cationic antimicrobial peptides and antibiotics such as polymyxin. pmrF corresponds to 1 locus in Pseudomonas aeruginosa PAO1 and 1 locus in Pseudomonas aeruginosa LESB58.	peptide
2014EL-1345-2.fasta	NZ_CP024223	779940	781478	-	emrY	1-1539/1539	===============	100	98.7	card	D78168:1591-3130	emrY is a multidrug transport that moves substrates across the inner membrane of the Gram-negative E. coli. It is a homolog of emrB.	tetracycline
2014EL-1345-2.fasta	NZ_CP024223	781478	782533	-	emrK	1-1056/1056	===============	100	98.86	card	D78168:536-1592	emrK is a membrane fusion protein that is a homolog of EmrA. Together with the inner membrane transporter EmrY and the outer membrane channel TolC it mediates multidrug efflux.	tetracycline
2014EL-1345-2.fasta	NZ_CP024223	783057	783671	+	evgA	1-615/615	===============	100	99.35	card	BA000007.3:3212025-3212640	EvgA when phosphorylated is a positive regulator for efflux protein complexes emrKY and mdtEF. While usually phosphorylated in a EvgS dependent manner it can be phosphorylated in the absence of EvgS when overexpressed.	fluoroquinolone;macrolide;penam;tetracycline
2014EL-1345-2.fasta	NZ_CP024223	783676	787269	+	evgS	1-3594/3594	===============	100	97.77	card	U00096:2484373-2487967	EvgS is a sensor protein that phosphorylates the regulatory protein EvgA. evgS corresponds to 1 locus in Pseudomonas aeruginosa PAO1 and 1 locus in Pseudomonas aeruginosa LESB58.	fluoroquinolone;macrolide;penam;tetracycline
2014EL-1345-2.fasta	NZ_CP024223	846164	847468	+	Escherichia_coli_ampC1_beta-lactamase	1-1305/1305	===============	100	98.62	card	FN649414.1:2765050-2766355	An ampC-like beta-lactamase identified from Escherichia coli.	cephalosporin;penam
2014EL-1345-2.fasta	NZ_CP024223	878936	882049	+	acrD	1-3114/3114	===============	100	98.84	card	AP009048.1:2586250-2589364	AcrD is an aminoglycoside efflux pump expressed in E. coli. Its expression can be induced by indole and is regulated by baeRS and cpxAR.	aminoglycoside
2014EL-1345-2.fasta	NZ_CP024223	1104440	1104970	+	emrR	1-531/531	===============	100	99.62	card	U00096.3:2810769-2811300	EmrR is a negative regulator for the EmrAB-TolC multidrug efflux pump in E. coli. Mutations lead to EmrAB-TolC overexpression.	fluoroquinolone
2014EL-1345-2.fasta	NZ_CP024223	1105097	1106269	+	emrA	1-1173/1173	===============	100	98.12	card	AP009048:2810082-2811255	EmrA is a membrane fusion protein providing an efflux pathway with EmrB and TolC between the inner and outer membranes of E. coli a Gram-negative bacterium.	fluoroquinolone
2014EL-1345-2.fasta	NZ_CP024223	1106286	1107824	+	emrB	1-1539/1539	===============	100	98.44	card	U00096:2812615-2814154	emrB is a translocase in the emrB -TolC efflux protein in E. coli. It recognizes substrates including carbonyl cyanide m-chlorophenylhydrazone (CCCP) nalidixic acid and thioloactomycin.	fluoroquinolone
2014EL-1345-2.fasta	NZ_CP024223	1514732	1516219	+	tolC	1-1488/1488	===============	100	98.79	card	FJ768952:0-1488	TolC is a protein subunit of many multidrug efflux complexes in Gram negative bacteria. It is an outer membrane efflux protein and is constitutively open. Regulation of efflux activity is often at its periplasmic entrance by other components of the efflux complex.	aminocoumarin;aminoglycoside;carbapenem;cephalosporin;cephamycin;fluoroquinolone;glycylcycline;macrolide;penam;penem;peptide;phenicol;rifamycin;tetracycline;triclosan
2014EL-1345-2.fasta	NZ_CP024223	1533370	1534189	-	bacA	1-820/822	===============	99.76	99.63	card	U00096.3:3204131-3203309	The bacA gene product (BacA) recycles undecaprenyl pyrophosphate during cell wall biosynthesis which confers resistance to bacitracin.	peptide
2014EL-1345-2.fasta	NZ_CP024223	1735023	1735685	-	acrS	1-663/663	===============	100	99.25	card	U00096:3413465-3412802	AcrS is a repressor of the AcrAB efflux complex and is associated with the expression of AcrEF. AcrS is believed to regulate a switch between AcrAB and AcrEF efflux.	cephalosporin;cephamycin;fluoroquinolone;glycylcycline;penam;phenicol;rifamycin;tetracycline;triclosan
2014EL-1345-2.fasta	NZ_CP024223	1736084	1737241	+	acrE	1-1158/1158	===============	100	99.48	card	U00096:3413863-3415021	AcrE is a membrane fusion protein similar to AcrA.	cephalosporin;cephamycin;fluoroquinolone;penam
2014EL-1345-2.fasta	NZ_CP024223	1737253	1740357	+	acrF	1-3105/3105	===============	100	98.97	card	U00096:3415032-3418137	AcrF is a inner membrane transporter similar to AcrB.	cephalosporin;cephamycin;fluoroquinolone;penam
2014EL-1345-2.fasta	NZ_CP024223	1793078	1793710	+	CRP	1-633/633	===============	100	99.21	card	AP009048.1:4154296-4153663	CRP is a global regulator that represses MdtEF multidrug efflux pump expression.	fluoroquinolone;macrolide;penam
2014EL-1345-2.fasta	NZ_CP024223	1974441	1975598	+	mdtE	1-1158/1158	===============	100	99.22	card	AP009048.1:3981183-3980025	MdtE is the membrane fusion protein of the MdtEF multidrug efflux complex. It shares 70% sequence similarity with AcrA.	fluoroquinolone;macrolide;penam
2014EL-1345-2.fasta	NZ_CP024223	1975623	1978736	+	mdtF	1-3114/3114	===============	100	98.56	card	U00096:3660413-3663527	MdtF is the multidrug inner membrane transporter for the MdtEF-TolC efflux complex.	fluoroquinolone;macrolide;penam
2014EL-1345-2.fasta	NZ_CP024223	1979099	1979827	-	gadW	1-729/729	===============	100	94.92	card	CP015085.1:2552440-2551711	GadW is an AraC-family regulator that promotes mdtEF expression to confer multidrug resistance. GadW inhibits GadX-dependent activation. GadW clearly represses gadX and in situations where GadX is missing activates gadA and gadBC.	fluoroquinolone;macrolide;penam
2014EL-1345-2.fasta	NZ_CP024223	1980195	1981019	-	gadX	1-825/825	===============	100	98.91	card	AP009048.1:3974604-3975429	GadX is an AraC-family regulator that promotes mdtEF expression to confer multidrug resistance.	fluoroquinolone;macrolide;penam
2014EL-1345-2.fasta	NZ_CP024223	2515645	2517018	-	cpxA	1-1374/1374	===============	100	99.13	card	BA000007.3:4905062-4903688	CpxA is a membrane-localized sensor kinase that is activated by envelope stress. It starts a kinase cascade that activates CpxR which promotes efflux complex expression.	aminocoumarin;aminoglycoside
2014EL-1345-2.fasta	NZ_CP024223	2757344	2758810	-	mdtP	1-1467/1467	===============	100	97.89	card	AP009048.1:4304509-4303042	Multidrug resistance efflux pump. Could be involved in resistance to puromycin acriflavine and tetraphenylarsonium chloride	acridine_dye;nucleoside
2014EL-1345-2.fasta	NZ_CP024223	2758807	2760858	-	mdtO	1-2052/2052	===============	100	97.95	card	AP009048.1:4306557-4304505	Multidrug resistance efflux pump. Could be involved in resistance to puromycin acriflavine and tetraphenylarsonium chloride	acridine_dye;nucleoside
2014EL-1345-2.fasta	NZ_CP024223	2760858	2761889	-	mdtN	1-1032/1032	===============	100	97.09	card	AP009048.1:4307588-4306556	Multidrug resistance efflux pump. Could be involved in resistance to puromycin acriflavine and tetraphenylarsonium chloride.	acridine_dye;nucleoside
2014EL-1345-2.fasta	NZ_CP024223	2793553	2795196	-	eptA	1-1644/1644	===============	100	99.33	card	AP009048:4340268-4338624	PmrC mediates the modification of Lipid A by the addition of 4-amino-4-deoxy-L-arabinose (L-Ara4N) and phosphoethanolamine resulting in a less negative cell membrane and decreased binding of polymyxin B.	peptide
2014EL-1345-2.fasta	NZ_CP024223	2837408	2838541	-	Escherichia_coli_ampC	1-1134/1134	===============	100	97.53	card	U00096.3:4378944-4377810	A class C ampC beta-lactamase (cephalosporinase) enzyme described in Escherichia coli shown clinically to confer resistance to penicillin-like and cephalosporin-class antibiotics.	cephalosporin;penam
2014EL-1345-2.fasta	NZ_CP024223	2995066	2996298	-	mdtM	1-1233/1233	===============	100	95.78	card	U00096.3:4568519-4567286	Multidrug resistance protein MdtM	acridine_dye;fluoroquinolone;lincosamide;nucleoside;phenicol
2014EL-1345-2.fasta	NZ_CP024223	3483720	3484877	-	Escherichia_coli_ampH	1-1158/1158	===============	100	98.88	card	AP012030.1:396711-395553	AmpH is a class C ampC-like beta-lactamase and penicillin-binding protein identified in Escherichia coli.	cephalosporin;penam
2014EL-1345-2.fasta	NZ_CP024223	3573429	3576578	-	acrB	1-3150/3150	===============	100	99.17	card	U00096.3:484403-481253	Protein subunit of AcrA-AcrB-TolC multidrug efflux complex. AcrB functions as a herterotrimer which forms the inner membrane component and is primarily responsible for substrate recognition and energy transduction by acting as a drug/proton antiporter.	cephalosporin;fluoroquinolone;glycylcycline;penam;phenicol;rifamycin;tetracycline;triclosan
2014EL-1345-2.fasta	NZ_CP024223	3576601	3577794	-	Escherichia_coli_acrA	1-1194/1194	===============	100	99.83	card	U00096.3:485619-484425	AcrA is a subunit of the AcrAB-TolC multidrug efflux system that in E. coli.	cephalosporin;fluoroquinolone;glycylcycline;penam;phenicol;rifamycin;tetracycline;triclosan
2014EL-1345-2.fasta	NZ_CP024223	3814992	3815667	-	kdpE	1-676/678	===============	99.71	96.75	card	U00096.3:721733-721055	kdpE is a transcriptional activator that is part of the two-component system KdpD/KdpE that is studied for its regulatory role in potassium transport and has been identified as an adaptive regulator involved in the virulence and intracellular survival of pathogenic bacteria. kdpE regulates a range of virulence loci through direct promoter binding.	aminoglycoside
2014EL-1345-2.fasta	NZ_CP024223	3925262	3925594	+	Escherichia_coli_emrE	1-333/333	===============	100	98.8	card	Z11877.1:485-818	Member of the small MDR (multidrug resistance) family of transporters; in Escherichia coli this protein provides resistance against a number of positively charged compounds including ethidium bromide and erythromycin; proton-dependent secondary transporter which exchanges protons for compound translocation	macrolide
2014EL-1345-2.fasta	NZ_CP024223	4020037	4021269	+	Escherichia_coli_mdfA	1-1233/1233	===============	100	97.49	card	JQ394987:0-1233	Multidrug efflux pump in E. coli. This multidrug efflux system was originally identified as the Cmr/CmlA chloramphenicol exporter.	benzalkonium_chloride;rhodamine;tetracycline
2014EL-1345-2.fasta	NZ_CP024223	4106911	4108659	+	msbA	1-1749/1749	===============	100	98.97	card	U00096.3:966620-968369	MsbA is a multidrug resistance transporter homolog from E. coli and belongs to a superfamily of transporters that contain an adenosine triphosphate (ATP) binding cassette (ABC) which is also called a nucleotide-binding domain (NBD). MsbA is a member of the MDR-ABC transporter group by sequence homology. MsbA transports lipid A a major component of the bacterial outer cell membrane and is the only…	nitroimidazole
2014EL-1345-2.fasta	NZ_CP024223	4159456	4160545	-	OmpA	18-1125/1125	========/======	96.89	83.84	card	FO834906.1:2175099-2173974	OmpA is a porin that confers resistance to beta-lactam antibiotics.	carbapenem;cephalosporin;cephamycin;monobactam;penam;penem
2014EL-1345-2.fasta	NZ_CP024223	4245878	4247104	-	mdtG	1-1227/1227	===============	100	98.53	card	CP000800.1:1192954-1191727	The MdtG protein also named YceE appears to be a member of the major facilitator superfamily of transporters and it has been reported when overexpressed to increase fosfomycin and deoxycholate resistances. mdtG is a member of the marA-soxS-rob regulon.	fosfomycin
2014EL-1345-2.fasta	NZ_CP024223	4255735	4256943	-	mdtH	1-1209/1209	===============	100	98.92	card	U00096:1125326-1124117	Multidrug resistance protein MdtH	fluoroquinolone
2014EL-1345-2.fasta	NZ_CP024223	4459839	4460252	-	H-NS	1-414/414	===============	100	98.79	card	BA000007.3:1738104-1737690	H-NS is a histone-like protein involved in global gene regulation in Gram-negative bacteria. It is a repressor of the membrane fusion protein genes acrE mdtE and emrK as well as nearby genes of many RND-type multidrug exporters.	cephalosporin;cephamycin;fluoroquinolone;macrolide;penam;tetracycline
2014EL-1345-2.fasta	NZ_CP024223	4538453	4539658	-	tet(B)	1-1206/1206	===============	100	99.75	card	AB089595:0-1206	Tet(B) is a tetracycline efflux protein expressed in many Gram-negative bacteria. It confers resistance to tetracycline doxycycline and minocycline but not tigecycline.	tetracycline
2014EL-1345-2.fasta	NZ_CP024223	4824250	4824633	+	marA	1-384/384	===============	100	100	card	AP009048.1:1621287-1621671	In the presence of antibiotic stress E. coli overexpresses the global activator protein MarA which besides inducing MDR efflux pump AcrAB also down- regulates synthesis of the porin OmpF.	carbapenem;cephalosporin;cephamycin;fluoroquinolone;glycylcycline;monobactam;penam;penem;phenicol;rifamycin;tetracycline;triclosan
2014EL-1345-2.fasta	NZ_CP024226	10856	11731	+	CTX-M-15	1-876/876	===============	100	100	card	AY044436:1435-2311	CTX-M-15 is a beta-lactamase found in the Enterobacteriaceae family	cephalosporin
2014EL-1345-2.fasta	NZ_CP024226	16372	17028	+	QnrS1	1-657/657	===============	100	100	card	DQ485529.1:0-657	QnrS1 is a plasmid-mediated quinolone resistance protein found in Shigella flexneri	fluoroquinolone
2016EL-1001a.fasta	NODE_10_length_207311_cov_48.549521_pilon	140037	143150	-	acrD	1-3114/3114	===============	100	98.84	card	AP009048.1:2586250-2589364	AcrD is an aminoglycoside efflux pump expressed in E. coli. Its expression can be induced by indole and is regulated by baeRS and cpxAR.	aminoglycoside
2016EL-1001a.fasta	NODE_10_length_207311_cov_48.549521_pilon	174632	175936	-	Escherichia_coli_ampC1_beta-lactamase	1-1305/1305	===============	100	98.62	card	FN649414.1:2765050-2766355	An ampC-like beta-lactamase identified from Escherichia coli.	cephalosporin;penam
2016EL-1001a.fasta	NODE_11_length_201297_cov_49.052095_pilon	106681	107913	-	mdtM	1-1233/1233	===============	100	95.78	card	U00096.3:4568519-4567286	Multidrug resistance protein MdtM	acridine_dye;fluoroquinolone;lincosamide;nucleoside;phenicol
2016EL-1001a.fasta	NODE_12_length_154262_cov_49.426451_pilon	78353	78883	+	emrR	1-531/531	===============	100	99.62	card	U00096.3:2810769-2811300	EmrR is a negative regulator for the EmrAB-TolC multidrug efflux pump in E. coli. Mutations lead to EmrAB-TolC overexpression.	fluoroquinolone
2016EL-1001a.fasta	NODE_12_length_154262_cov_49.426451_pilon	79010	80182	+	emrA	1-1173/1173	===============	100	98.21	card	AP009048:2810082-2811255	EmrA is a membrane fusion protein providing an efflux pathway with EmrB and TolC between the inner and outer membranes of E. coli a Gram-negative bacterium.	fluoroquinolone
2016EL-1001a.fasta	NODE_12_length_154262_cov_49.426451_pilon	80199	81737	+	emrB	1-1539/1539	===============	100	98.44	card	U00096:2812615-2814154	emrB is a translocase in the emrB -TolC efflux protein in E. coli. It recognizes substrates including carbonyl cyanide m-chlorophenylhydrazone (CCCP) nalidixic acid and thioloactomycin.	fluoroquinolone
2016EL-1001a.fasta	NODE_14_length_122858_cov_49.699098_pilon	55144	56517	+	cpxA	1-1374/1374	===============	100	99.13	card	BA000007.3:4905062-4903688	CpxA is a membrane-localized sensor kinase that is activated by envelope stress. It starts a kinase cascade that activates CpxR which promotes efflux complex expression.	aminocoumarin;aminoglycoside
2016EL-1001a.fasta	NODE_15_length_106619_cov_47.634611_pilon	7859	8534	+	kdpE	1-676/678	===============	99.71	96.75	card	U00096.3:721733-721055	kdpE is a transcriptional activator that is part of the two-component system KdpD/KdpE that is studied for its regulatory role in potassium transport and has been identified as an adaptive regulator involved in the virulence and intracellular survival of pathogenic bacteria. kdpE regulates a range of virulence loci through direct promoter binding.	aminoglycoside
2016EL-1001a.fasta	NODE_18_length_82793_cov_48.083674_pilon	15128	15760	+	CRP	1-633/633	===============	100	99.21	card	AP009048.1:4154296-4153663	CRP is a global regulator that represses MdtEF multidrug efflux pump expression.	fluoroquinolone;macrolide;penam
2016EL-1001a.fasta	NODE_19_length_74227_cov_49.871997_pilon	51735	52118	+	marA	1-384/384	===============	100	100	card	AP009048.1:1621287-1621671	In the presence of antibiotic stress E. coli overexpresses the global activator protein MarA which besides inducing MDR efflux pump AcrAB also down- regulates synthesis of the porin OmpF.	carbapenem;cephalosporin;cephamycin;fluoroquinolone;glycylcycline;monobactam;penam;penem;phenicol;rifamycin;tetracycline;triclosan
2016EL-1001a.fasta	NODE_1_length_705120_cov_48.818273_pilon	75996	76409	+	H-NS	1-414/414	===============	100	98.79	card	BA000007.3:1738104-1737690	H-NS is a histone-like protein involved in global gene regulation in Gram-negative bacteria. It is a repressor of the membrane fusion protein genes acrE mdtE and emrK as well as nearby genes of many RND-type multidrug exporters.	cephalosporin;cephamycin;fluoroquinolone;macrolide;penam;tetracycline
2016EL-1001a.fasta	NODE_1_length_705120_cov_48.818273_pilon	277967	279175	+	mdtH	1-1209/1209	===============	100	98.92	card	U00096:1125326-1124117	Multidrug resistance protein MdtH	fluoroquinolone
2016EL-1001a.fasta	NODE_1_length_705120_cov_48.818273_pilon	287806	289032	+	mdtG	1-1227/1227	===============	100	98.53	card	CP000800.1:1192954-1191727	The MdtG protein also named YceE appears to be a member of the major facilitator superfamily of transporters and it has been reported when overexpressed to increase fosfomycin and deoxycholate resistances. mdtG is a member of the marA-soxS-rob regulon.	fosfomycin
2016EL-1001a.fasta	NODE_1_length_705120_cov_48.818273_pilon	374365	375454	+	OmpA	18-1125/1125	========/======	96.89	83.84	card	FO834906.1:2175099-2173974	OmpA is a porin that confers resistance to beta-lactam antibiotics.	carbapenem;cephalosporin;cephamycin;monobactam;penam;penem
2016EL-1001a.fasta	NODE_1_length_705120_cov_48.818273_pilon	426251	427999	-	msbA	1-1749/1749	===============	100	98.97	card	U00096.3:966620-968369	MsbA is a multidrug resistance transporter homolog from E. coli and belongs to a superfamily of transporters that contain an adenosine triphosphate (ATP) binding cassette (ABC) which is also called a nucleotide-binding domain (NBD). MsbA is a member of the MDR-ABC transporter group by sequence homology. MsbA transports lipid A a major component of the bacterial outer cell membrane and is the only…	nitroimidazole
2016EL-1001a.fasta	NODE_1_length_705120_cov_48.818273_pilon	512292	513524	-	Escherichia_coli_mdfA	1-1233/1233	===============	100	97.49	card	JQ394987:0-1233	Multidrug efflux pump in E. coli. This multidrug efflux system was originally identified as the Cmr/CmlA chloramphenicol exporter.	benzalkonium_chloride;rhodamine;tetracycline
2016EL-1001a.fasta	NODE_1_length_705120_cov_48.818273_pilon	607968	608300	-	Escherichia_coli_emrE	1-333/333	===============	100	98.8	card	Z11877.1:485-818	Member of the small MDR (multidrug resistance) family of transporters; in Escherichia coli this protein provides resistance against a number of positively charged compounds including ethidium bromide and erythromycin; proton-dependent secondary transporter which exchanges protons for compound translocation	macrolide
2016EL-1001a.fasta	NODE_24_length_26534_cov_50.671867_pilon	522	1346	+	gadX	1-825/825	===============	100	98.91	card	AP009048.1:3974604-3975429	GadX is an AraC-family regulator that promotes mdtEF expression to confer multidrug resistance.	fluoroquinolone;macrolide;penam
2016EL-1001a.fasta	NODE_24_length_26534_cov_50.671867_pilon	1714	2442	+	gadW	1-729/729	===============	100	94.92	card	CP015085.1:2552440-2551711	GadW is an AraC-family regulator that promotes mdtEF expression to confer multidrug resistance. GadW inhibits GadX-dependent activation. GadW clearly represses gadX and in situations where GadX is missing activates gadA and gadBC.	fluoroquinolone;macrolide;penam
2016EL-1001a.fasta	NODE_24_length_26534_cov_50.671867_pilon	2805	5918	-	mdtF	1-3114/3114	===============	100	98.56	card	U00096:3660413-3663527	MdtF is the multidrug inner membrane transporter for the MdtEF-TolC efflux complex.	fluoroquinolone;macrolide;penam
2016EL-1001a.fasta	NODE_24_length_26534_cov_50.671867_pilon	5943	7100	-	mdtE	1-1158/1158	===============	100	99.22	card	AP009048.1:3981183-3980025	MdtE is the membrane fusion protein of the MdtEF multidrug efflux complex. It shares 70% sequence similarity with AcrA.	fluoroquinolone;macrolide;penam
2016EL-1001a.fasta	NODE_2_length_563252_cov_48.764091_pilon	5674	8778	-	acrF	1-3105/3105	===============	100	98.97	card	U00096:3415032-3418137	AcrF is a inner membrane transporter similar to AcrB.	cephalosporin;cephamycin;fluoroquinolone;penam
2016EL-1001a.fasta	NODE_2_length_563252_cov_48.764091_pilon	8790	9947	-	acrE	1-1158/1158	===============	100	99.48	card	U00096:3413863-3415021	AcrE is a membrane fusion protein similar to AcrA.	cephalosporin;cephamycin;fluoroquinolone;penam
2016EL-1001a.fasta	NODE_2_length_563252_cov_48.764091_pilon	10346	11008	+	acrS	1-663/663	===============	100	99.25	card	U00096:3413465-3412802	AcrS is a repressor of the AcrAB efflux complex and is associated with the expression of AcrEF. AcrS is believed to regulate a switch between AcrAB and AcrEF efflux.	cephalosporin;cephamycin;fluoroquinolone;glycylcycline;penam;phenicol;rifamycin;tetracycline;triclosan
2016EL-1001a.fasta	NODE_2_length_563252_cov_48.764091_pilon	210504	211323	+	bacA	1-820/822	===============	99.76	99.63	card	U00096.3:3204131-3203309	The bacA gene product (BacA) recycles undecaprenyl pyrophosphate during cell wall biosynthesis which confers resistance to bacitracin.	peptide
2016EL-1001a.fasta	NODE_2_length_563252_cov_48.764091_pilon	228475	229962	-	tolC	1-1488/1488	===============	100	98.79	card	FJ768952:0-1488	TolC is a protein subunit of many multidrug efflux complexes in Gram negative bacteria. It is an outer membrane efflux protein and is constitutively open. Regulation of efflux activity is often at its periplasmic entrance by other components of the efflux complex.	aminocoumarin;aminoglycoside;carbapenem;cephalosporin;cephamycin;fluoroquinolone;glycylcycline;macrolide;penam;penem;peptide;phenicol;rifamycin;tetracycline;triclosan
2016EL-1001a.fasta	NODE_31_length_14800_cov_40.793771_pilon	263	1315	+	TEM-181	9-1061/1061	===============	99.25	99.53	card	NG_050218.1:0-1061	TEM-181 is a beta-lactamase.	cephalosporin;monobactam;penam;penem
2016EL-1001a.fasta	NODE_31_length_14800_cov_40.793771_pilon	2715	3530	+	sul2	1-816/816	===============	100	100	card	AY055428.1:21084-20268	Sul2 is a sulfonamide resistant dihydropteroate synthase of Gram-negative bacteria usually found on small plasmids.	sulfonamide
2016EL-1001a.fasta	NODE_31_length_14800_cov_40.793771_pilon	3591	4394	+	APH(3'')-Ib	1-804/804	===============	100	99.75	card	AF313472:15593-16397	APH(3'')-Ib is an aminoglycoside phosphotransferase encoded by plasmids transposons integrative conjugative elements and chromosomes in Enterobacteriaceae and Pseudomonas spp.	aminoglycoside
2016EL-1001a.fasta	NODE_31_length_14800_cov_40.793771_pilon	4394	5230	+	APH(6)-Id	1-837/837	===============	100	99.76	card	AF024602:3155-3992	APH(6)-Id is an aminoglycoside phosphotransferase encoded by plasmids integrative conjugative elements and chromosomal genomic islands in K. pneumoniae Salmonella spp. E. coli Shigella flexneri Providencia alcalifaciens Pseudomonas spp. V. cholerae Edwardsiella tarda Pasteurella multocida and Aeromonas bestiarum	aminoglycoside
2016EL-1001a.fasta	NODE_3_length_388284_cov_48.271643_pilon	51957	53204	+	mdtA	1-1248/1248	===============	100	98.4	card	U00096:2154015-2155263	MdtA is the membrane fusion protein of the multidrug efflux complex mdtABC.	aminocoumarin
2016EL-1001a.fasta	NODE_3_length_388284_cov_48.271643_pilon	53204	56326	+	mdtB	1-3123/3123	===============	100	99.01	card	U00096:2155262-2158385	MdtB is a transporter that forms a heteromultimer complex with MdtC to form a multidrug transporter. MdtBC is part of the MdtABC-TolC efflux complex.	aminocoumarin
2016EL-1001a.fasta	NODE_3_length_388284_cov_48.271643_pilon	56327	59404	+	mdtC	1-3078/3078	===============	100	98.64	card	U00096:2158385-2161463	MdtC is a transporter that forms a heteromultimer complex with MdtB to form a multidrug transporter. MdtBC is part of the MdtABC-TolC efflux complex. In the absence of MdtB MdtC can form a homomultimer complex that results in a functioning efflux complex with a narrower drug specificity. mdtC corresponds to 3 loci in Pseudomonas aeruginosa PAO1 (gene name: muxC/muxB) and 3 loci in Pseudomonas aer…	aminocoumarin
2016EL-1001a.fasta	NODE_3_length_388284_cov_48.271643_pilon	60817	62220	+	baeS	1-1404/1404	===============	100	98.29	card	AP009048:2165012-2166416	BaeS is a sensor kinase in the BaeSR regulatory system. While it phosphorylates BaeR to increase its activity BaeS is not necessary for overexpressed BaeR to confer resistance.	aminocoumarin;aminoglycoside
2016EL-1001a.fasta	NODE_3_length_388284_cov_48.271643_pilon	62217	62939	+	baeR	1-723/723	===============	100	98.2	card	AP009048.1:2166412-2167135	BaeR is a response regulator that promotes the expression of MdtABC and AcrD efflux complexes.	aminocoumarin;aminoglycoside
2016EL-1001a.fasta	NODE_3_length_388284_cov_48.271643_pilon	203114	204757	-	yojI	1-1644/1644	===============	100	98.91	card	U00096.3:2308615-2306971	YojI mediates resistance to the peptide antibiotic microcin J25 when it is expressed from a multicopy vector. YojI is capable of pumping out microcin molecules. The outer membrane protein TolC in addition to YojI is required for export of microcin J25 out of the cell. Microcin J25 is thus the first known substrate for YojI.	peptide
2016EL-1001a.fasta	NODE_3_length_388284_cov_48.271643_pilon	257763	258731	+	pmrF	1-969/969	===============	100	98.35	card	U00096:2367070-2368039	PmrF is required for the synthesis and transfer of 4-amino-4-deoxy-L-arabinose (Ara4N) to Lipid A which allows gram-negative bacteria to resist the antimicrobial activity of cationic antimicrobial peptides and antibiotics such as polymyxin. pmrF corresponds to 1 locus in Pseudomonas aeruginosa PAO1 and 1 locus in Pseudomonas aeruginosa LESB58.	peptide
2016EL-1001a.fasta	NODE_3_length_388284_cov_48.271643_pilon	362059	363597	-	emrY	1-1539/1539	===============	100	98.7	card	D78168:1591-3130	emrY is a multidrug transport that moves substrates across the inner membrane of the Gram-negative E. coli. It is a homolog of emrB.	tetracycline
2016EL-1001a.fasta	NODE_3_length_388284_cov_48.271643_pilon	363597	364652	-	emrK	1-1056/1056	===============	100	98.86	card	D78168:536-1592	emrK is a membrane fusion protein that is a homolog of EmrA. Together with the inner membrane transporter EmrY and the outer membrane channel TolC it mediates multidrug efflux.	tetracycline
2016EL-1001a.fasta	NODE_3_length_388284_cov_48.271643_pilon	365176	365790	+	evgA	1-615/615	===============	100	99.35	card	BA000007.3:3212025-3212640	EvgA when phosphorylated is a positive regulator for efflux protein complexes emrKY and mdtEF. While usually phosphorylated in a EvgS dependent manner it can be phosphorylated in the absence of EvgS when overexpressed.	fluoroquinolone;macrolide;penam;tetracycline
2016EL-1001a.fasta	NODE_3_length_388284_cov_48.271643_pilon	365795	369388	+	evgS	1-3594/3594	===============	100	97.77	card	U00096:2484373-2487967	EvgS is a sensor protein that phosphorylates the regulatory protein EvgA. evgS corresponds to 1 locus in Pseudomonas aeruginosa PAO1 and 1 locus in Pseudomonas aeruginosa LESB58.	fluoroquinolone;macrolide;penam;tetracycline
2016EL-1001a.fasta	NODE_40_length_6824_cov_56.790951_pilon	1415	2620	-	tet(B)	1-1206/1206	===============	100	99.75	card	AB089595:0-1206	Tet(B) is a tetracycline efflux protein expressed in many Gram-negative bacteria. It confers resistance to tetracycline doxycycline and minocycline but not tigecycline.	tetracycline
2016EL-1001a.fasta	NODE_57_length_1432_cov_40.432184_pilon	170	679	+	dfrA8	1-510/510	===============	100	100	card	KJ174469:710-1220	dfrA8 is a transposon-encoded dihydrofolate reductase found in Salmonella enterica	diaminopyrimidine
2016EL-1001a.fasta	NODE_5_length_316780_cov_48.052269_pilon	155119	156276	-	Escherichia_coli_ampH	1-1158/1158	===============	100	98.88	card	AP012030.1:396711-395553	AmpH is a class C ampC-like beta-lactamase and penicillin-binding protein identified in Escherichia coli.	cephalosporin;penam
2016EL-1001a.fasta	NODE_5_length_316780_cov_48.052269_pilon	244828	247977	-	acrB	1-3150/3150	===============	100	99.17	card	U00096.3:484403-481253	Protein subunit of AcrA-AcrB-TolC multidrug efflux complex. AcrB functions as a herterotrimer which forms the inner membrane component and is primarily responsible for substrate recognition and energy transduction by acting as a drug/proton antiporter.	cephalosporin;fluoroquinolone;glycylcycline;penam;phenicol;rifamycin;tetracycline;triclosan
2016EL-1001a.fasta	NODE_5_length_316780_cov_48.052269_pilon	248000	249193	-	Escherichia_coli_acrA	1-1194/1194	===============	100	99.83	card	U00096.3:485619-484425	AcrA is a subunit of the AcrAB-TolC multidrug efflux system that in E. coli.	cephalosporin;fluoroquinolone;glycylcycline;penam;phenicol;rifamycin;tetracycline;triclosan
2016EL-1001a.fasta	NODE_7_length_221911_cov_48.596977_pilon	91924	93390	-	mdtP	1-1467/1467	===============	100	97.89	card	AP009048.1:4304509-4303042	Multidrug resistance efflux pump. Could be involved in resistance to puromycin acriflavine and tetraphenylarsonium chloride	acridine_dye;nucleoside
2016EL-1001a.fasta	NODE_7_length_221911_cov_48.596977_pilon	93387	95438	-	mdtO	1-2052/2052	===============	100	97.95	card	AP009048.1:4306557-4304505	Multidrug resistance efflux pump. Could be involved in resistance to puromycin acriflavine and tetraphenylarsonium chloride	acridine_dye;nucleoside
2016EL-1001a.fasta	NODE_7_length_221911_cov_48.596977_pilon	95438	96469	-	mdtN	1-1032/1032	===============	100	97.09	card	AP009048.1:4307588-4306556	Multidrug resistance efflux pump. Could be involved in resistance to puromycin acriflavine and tetraphenylarsonium chloride.	acridine_dye;nucleoside
2016EL-1001a.fasta	NODE_7_length_221911_cov_48.596977_pilon	128133	129776	-	eptA	1-1644/1644	===============	100	99.33	card	AP009048:4340268-4338624	PmrC mediates the modification of Lipid A by the addition of 4-amino-4-deoxy-L-arabinose (L-Ara4N) and phosphoethanolamine resulting in a less negative cell membrane and decreased binding of polymyxin B.	peptide
2016EL-1001a.fasta	NODE_7_length_221911_cov_48.596977_pilon	171988	173121	-	Escherichia_coli_ampC	1-1134/1134	===============	100	97.53	card	U00096.3:4378944-4377810	A class C ampC beta-lactamase (cephalosporinase) enzyme described in Escherichia coli shown clinically to confer resistance to penicillin-like and cephalosporin-class antibiotics.	cephalosporin;penam
2016EL-1001a.fasta	NODE_8_length_211764_cov_48.725554_pilon	5057	6223	+	ugd	1-1167/1167	========/======	99.49	84.48	card	U00096:2099613-2098446	PmrE is required for the synthesis and transfer of 4-amino-4-deoxy-L-arabinose (Ara4N) to Lipid A which allows gram-negative bacteria to resist the antimicrobial activity of cationic antimicrobial peptides and antibiotics such as polymyxin	peptide
2016EL-1097a.fasta	NODE_10_length_176024_cov_26.260192_pilon	160265	160897	-	CRP	1-633/633	===============	100	99.21	card	AP009048.1:4154296-4153663	CRP is a global regulator that represses MdtEF multidrug efflux pump expression.	fluoroquinolone;macrolide;penam
2016EL-1097a.fasta	NODE_11_length_154347_cov_24.553501_pilon	78438	78968	+	emrR	1-531/531	===============	100	99.62	card	U00096.3:2810769-2811300	EmrR is a negative regulator for the EmrAB-TolC multidrug efflux pump in E. coli. Mutations lead to EmrAB-TolC overexpression.	fluoroquinolone
2016EL-1097a.fasta	NODE_11_length_154347_cov_24.553501_pilon	79095	80267	+	emrA	1-1173/1173	===============	100	98.21	card	AP009048:2810082-2811255	EmrA is a membrane fusion protein providing an efflux pathway with EmrB and TolC between the inner and outer membranes of E. coli a Gram-negative bacterium.	fluoroquinolone
2016EL-1097a.fasta	NODE_11_length_154347_cov_24.553501_pilon	80284	81822	+	emrB	1-1539/1539	===============	100	98.44	card	U00096:2812615-2814154	emrB is a translocase in the emrB -TolC efflux protein in E. coli. It recognizes substrates including carbonyl cyanide m-chlorophenylhydrazone (CCCP) nalidixic acid and thioloactomycin.	fluoroquinolone
2016EL-1097a.fasta	NODE_14_length_106830_cov_23.873940_pilon	8069	8744	+	kdpE	1-676/678	===============	99.71	96.75	card	U00096.3:721733-721055	kdpE is a transcriptional activator that is part of the two-component system KdpD/KdpE that is studied for its regulatory role in potassium transport and has been identified as an adaptive regulator involved in the virulence and intracellular survival of pathogenic bacteria. kdpE regulates a range of virulence loci through direct promoter binding.	aminoglycoside
2016EL-1097a.fasta	NODE_16_length_93080_cov_28.379826_pilon	25366	26739	+	cpxA	1-1374/1374	===============	100	99.13	card	BA000007.3:4905062-4903688	CpxA is a membrane-localized sensor kinase that is activated by envelope stress. It starts a kinase cascade that activates CpxR which promotes efflux complex expression.	aminocoumarin;aminoglycoside
2016EL-1097a.fasta	NODE_1_length_713591_cov_23.848616_pilon	75996	76409	+	H-NS	1-414/414	===============	100	98.79	card	BA000007.3:1738104-1737690	H-NS is a histone-like protein involved in global gene regulation in Gram-negative bacteria. It is a repressor of the membrane fusion protein genes acrE mdtE and emrK as well as nearby genes of many RND-type multidrug exporters.	cephalosporin;cephamycin;fluoroquinolone;macrolide;penam;tetracycline
2016EL-1097a.fasta	NODE_1_length_713591_cov_23.848616_pilon	277967	279175	+	mdtH	1-1209/1209	===============	100	98.92	card	U00096:1125326-1124117	Multidrug resistance protein MdtH	fluoroquinolone
2016EL-1097a.fasta	NODE_1_length_713591_cov_23.848616_pilon	287806	289032	+	mdtG	1-1227/1227	===============	100	98.53	card	CP000800.1:1192954-1191727	The MdtG protein also named YceE appears to be a member of the major facilitator superfamily of transporters and it has been reported when overexpressed to increase fosfomycin and deoxycholate resistances. mdtG is a member of the marA-soxS-rob regulon.	fosfomycin
2016EL-1097a.fasta	NODE_1_length_713591_cov_23.848616_pilon	374366	375455	+	OmpA	18-1125/1125	========/======	96.89	83.84	card	FO834906.1:2175099-2173974	OmpA is a porin that confers resistance to beta-lactam antibiotics.	carbapenem;cephalosporin;cephamycin;monobactam;penam;penem
2016EL-1097a.fasta	NODE_1_length_713591_cov_23.848616_pilon	426252	428000	-	msbA	1-1749/1749	===============	100	98.97	card	U00096.3:966620-968369	MsbA is a multidrug resistance transporter homolog from E. coli and belongs to a superfamily of transporters that contain an adenosine triphosphate (ATP) binding cassette (ABC) which is also called a nucleotide-binding domain (NBD). MsbA is a member of the MDR-ABC transporter group by sequence homology. MsbA transports lipid A a major component of the bacterial outer cell membrane and is the only…	nitroimidazole
2016EL-1097a.fasta	NODE_1_length_713591_cov_23.848616_pilon	523181	524413	-	Escherichia_coli_mdfA	1-1233/1233	===============	100	97.49	card	JQ394987:0-1233	Multidrug efflux pump in E. coli. This multidrug efflux system was originally identified as the Cmr/CmlA chloramphenicol exporter.	benzalkonium_chloride;rhodamine;tetracycline
2016EL-1097a.fasta	NODE_1_length_713591_cov_23.848616_pilon	618857	619189	-	Escherichia_coli_emrE	1-333/333	===============	100	98.8	card	Z11877.1:485-818	Member of the small MDR (multidrug resistance) family of transporters; in Escherichia coli this protein provides resistance against a number of positively charged compounds including ethidium bromide and erythromycin; proton-dependent secondary transporter which exchanges protons for compound translocation	macrolide
2016EL-1097a.fasta	NODE_22_length_54489_cov_28.046393_pilon	52872	54104	-	mdtM	1-1233/1233	===============	100	96.35	card	U00096.3:4568519-4567286	Multidrug resistance protein MdtM	acridine_dye;fluoroquinolone;lincosamide;nucleoside;phenicol
2016EL-1097a.fasta	NODE_25_length_42951_cov_37.709859_pilon	26327	27163	-	APH(6)-Id	1-837/837	===============	100	99.76	card	AF024602:3155-3992	APH(6)-Id is an aminoglycoside phosphotransferase encoded by plasmids integrative conjugative elements and chromosomal genomic islands in K. pneumoniae Salmonella spp. E. coli Shigella flexneri Providencia alcalifaciens Pseudomonas spp. V. cholerae Edwardsiella tarda Pasteurella multocida and Aeromonas bestiarum	aminoglycoside
[truncated: 5,556 more rows]

## Sheet: FimTyper
Name	FimType
[truncated: 130 more rows]

## Sheet: IS_integron
#FILE	NUM_FOUND	IS100kyp:U59875	IS10L:J01829	IS10R:J01829	IS1203:U06468	IS1414:AF143819	IS1541D:AJ238016	IS15DIV:X13616	IS186B:X03123	IS1A:X52534	IS1F:X52538	IS1H:U15127	IS1R:J01730	IS26:X00011	IS2:M18426	IS30:X00792	IS4:J01733	IS5708:AJ010745	IS5:J01735	IS621:NC_009800	IS903B:X02527	ISEc45:NC_004431	ISEc9:AJ242809	ISEsa1:LCWW01000014	ISSde10:NC_007954	ISShdy1:AIHI01000025	ISSso4:NC_007385	ISSty2:NC_003197	NUM_FOUND	intI1_HQ730118.1
[truncated: 130 more rows]

[truncated: 8 more sheets: PlasmidFinder_summary, PlasmidFinder, pMLST, PointFinder, ResFinder_summary, ResFinder, VFDB_summary, VFDB]
