# Supplementary material for: Multidrug-Resistant Lineage of Enterotoxigenic Escherichia coli ST182 With Serotype O169:H41 in Airline Waste
Source: Front Microbiol. 2021 Sep 7;12:731050. doi: 10.3389/fmicb.2021.731050 (PMC8454413; doi:10.3389/fmicb.2021.731050)
Supplement: Supplementary file 6 [file Data_Sheet_6.XLSX]

## Sheet: Sheet1
Isolate	IZD Ampicillin (mm)	IZD Amoxicillin-Clavulanic Acid (mm)	IZD Piperacillin (mm)	IZD Ticarcillin (mm)	IZD Cefepime (mm)	IZD Cefotaxime (mm)	IZD Cefoxitin (mm)	IZD Cefopodoxim (mm)	IZD Ceftazidim (mm)	IZD Cefuroxim (mm)	IZD Doripenem (mm)	IZD Ertapenem (mm)	IZD Impipenem (mm)	IZD Meropenem (mm)	IZD Ciprofloxacin (mm)	IZD Levofloxacin (mm)	IZD Norfloxacin (mm)	IZD Amikacin (mm)	IZD Gentamycin (mm)	IZD Netilmicin (mm)	IZD Tobramycin (mm)	IZD Tigecyclin (mm)	IZD Chloramphenicol (mm)	IZD SXT (mm)
SS_1_H10	no IZ (resistant)	21 (sensitive)	no IZ (resistant)	no IZ (resistant)	14 (resistant)	no IZ (resistant)	21 (sensitive)	no IZ (resistant)	15 (resistant)	no IZ (resistant)	28 (sensitive)	28 (sensitive)	25 (sensitive)	31 (sensitive)	15 (resistant)	15 (resistant)	20 (intermediate)	18 (sensitive)	16 (intermediate)	15 (sensitive)	15 (intermediate)	21 (sensitive)	24 (sensitive)	no IZ (resistant)
SS_1_H11	no IZ (resistant)	21 (sensitive)	no IZ (resistant)	no IZ (resistant)	15 (resistant)	no IZ (resistant)	21 (sensitive)	no IZ (resistant)	16 (resistant)	no IZ (resistant)	29 (sensitive)	31 (sensitive)	30 (sensitive)	31 (sensitive)	17 (resistant)	17 (resistant)	21 (intermediate)	19 (sensitive)	16 (intermediate)	17 (sensitive)	16 (intermediate)	22 (sensitive)	27 (sensitive)	no IZ (resistant)
SS_1_H12	no IZ (resistant)	23 (sensitive)	no IZ (resistant)	no IZ (resistant)	11 (resistant)	no IZ (resistant)	20 (sensitive)	no IZ (resistant)	15 (resistant)	no IZ (resistant)	29 (sensitive)	30 (sensitive)	28 (sensitive)	32 (sensitive)	17 (resistant)	no IZ (resistant)	20 (intermediate)	18 (sensitive)	16 (intermediate)	15 (sensitive)	15 (intermediate)	26 (sensitive)	27 (sensitive)	no IZ (resistant)
SS_1_H2	no IZ (resistant)	23 (sensitive)	no IZ (resistant)	no IZ (resistant)	15 (resistant)	no IZ (resistant)	20 (sensitive)	no IZ (resistant)	15 (resistant)	no IZ (resistant)	19 (resistant)	28 (sensitive)	28 (sensitive)	30 (sensitive)	16 (resistant)	16 (resistant)	21 (intermediate)	18 (sensitive)	15 (intermediate)	16 (sensitive)	17 (sensitive)	22 (sensitive)	27 (sensitive)	no IZ (resistant)
SS_1_H5	no IZ (resistant)	21 (sensitive)	no IZ (resistant)	no IZ (resistant)	12 (resistant)	no IZ (resistant)	22 (sensitive)	no IZ (resistant)	14 (resistant)	no IZ (resistant)	29 (sensitive)	30 (sensitive)	25 (sensitive)	30 (sensitive)	17 (resistant)	18 (resistant)	20 (intermediate)	17 (intermediate)	14 (intermediate)	14 (intermediate)	15 (intermediate)	22 (sensitive)	no IZ (resistant)	no IZ (resistant)
SS_1_H6	no IZ (resistant)	21 (sensitive)	no IZ (resistant)	no IZ (resistant)	10 (resistant)	no IZ (resistant)	22 (sensitive)	no IZ (resistant)	14 (resistant)	no IZ (resistant)	27 (sensitive)	31 (sensitive)	27 (sensitive)	28 (sensitive)	16 (resistant)	15 (resistant)	19 (intermediate)	17 (intermediate)	15 (intermediate)	15 (sensitive)	13 (resistant)	25 (sensitive)	23 (sensitive)	no IZ (resistant)
SS_1_H7	no IZ (resistant)	22 (sensitive)	no IZ (resistant)	7 (resistant)	14 (resistant)	no IZ (resistant)	20 (sensitive)	no IZ (resistant)	14 (resistant)	no IZ (resistant)	28 (sensitive)	28 (sensitive)	25 (sensitive)	30 (sensitive)	18 (resistant)	17 (resistant)	19 (intermediate)	no IZ (resistant)	16 (intermediate)	13 (intermediate)	14 (intermediate)	22 (sensitive)	27 (sensitive)	no IZ (resistant)
SS_1_H9	no IZ (resistant)	23 (sensitive)	11 (resistant)	8 (resistant)	20 (resistant)	no IZ (resistant)	21 (sensitive)	no IZ (resistant)	17 (resistant)	no IZ (resistant)	29 (sensitive)	31 (sensitive)	29 (sensitive)	33 (sensitive)	16 (resistant)	18 (resistant)	21 (intermediate)	18 (sensitive)	17 (sensitive)	14 (intermediate)	15 (intermediate)	21 (sensitive)	25 (sensitive)	no IZ (resistant)
SS_2_A1	no IZ (resistant)	23 (sensitive)	9 (resistant)	no IZ (resistant)	21 (intermediate)	no IZ (resistant)	23 (sensitive)	no IZ (resistant)	18 (resistant)	no IZ (resistant)	30 (sensitive)	29 (sensitive)	28 (sensitive)	31 (sensitive)	18 (resistant)	19 (intermediate)	22 (sensitive)	19 (sensitive)	18 (sensitive)	16 (sensitive)	16 (intermediate)	23 (sensitive)	25 (sensitive)	no IZ (resistant)
SS_2_A10	no IZ (resistant)	22 (sensitive)	no IZ (resistant)	no IZ (resistant)	16 (resistant)	9 (resistant)	21 (sensitive)	no IZ (resistant)	14 (resistant)	no IZ (resistant)	29 (sensitive)	27 (sensitive)	26 (sensitive)	31 (sensitive)	17 (resistant)	17 (resistant)	20 (intermediate)	18 (sensitive)	16 (intermediate)	16 (sensitive)	16 (intermediate)	21 (sensitive)	27 (sensitive)	no IZ (resistant)
SS_2_A12	no IZ (resistant)	22 (sensitive)	no IZ (resistant)	no IZ (resistant)	21 (intermediate)	no IZ (resistant)	19 (sensitive)	no IZ (resistant)	17 (resistant)	no IZ (resistant)	28 (sensitive)	29 (sensitive)	26 (sensitive)	30 (sensitive)	18 (resistant)	18 (resistant)	22 (sensitive)	18 (sensitive)	18 (sensitive)	16 (sensitive)	15 (intermediate)	22 (sensitive)	24 (sensitive)	no IZ (resistant)
SS_2_A2	no IZ (resistant)	23 (sensitive)	8 (resistant)	no IZ (resistant)	13 (resistant)	no IZ (resistant)	20 (sensitive)	no IZ (resistant)	15 (resistant)	no IZ (resistant)	30 (sensitive)	31 (sensitive)	28 (sensitive)	32 (sensitive)	18 (resistant)	18 (resistant)	21 (intermediate)	18 (sensitive)	18 (sensitive)	16 (sensitive)	15 (intermediate)	22 (sensitive)	25 (sensitive)	no IZ (resistant)
SS_2_A3	no IZ (resistant)	20 (sensitive)	no IZ (resistant)	no IZ (resistant)	14 (resistant)	no IZ (resistant)	22 (sensitive)	no IZ (resistant)	13 (resistant)	no IZ (resistant)	28 (sensitive)	29 (sensitive)	26 (sensitive)	26 (sensitive)	17 (resistant)	15 (resistant)	20 (intermediate)	18 (sensitive)	15 (intermediate)	15 (sensitive)	16 (intermediate)	23 (sensitive)	27 (sensitive)	no IZ (resistant)
SS_2_A6	no IZ (resistant)	21 (sensitive)	no IZ (resistant)	no IZ (resistant)	9 (resistant)	no IZ (resistant)	21 (sensitive)	no IZ (resistant)	15 (resistant)	no IZ (resistant)	29 (sensitive)	31 (sensitive)	27 (sensitive)	32 (sensitive)	17 (resistant)	16 (resistant)	19 (intermediate)	18 (sensitive)	15 (intermediate)	17 (sensitive)	15 (intermediate)	22 (sensitive)	27 (sensitive)	no IZ (resistant)
SS_2_A7	no IZ (resistant)	22 (sensitive)	no IZ (resistant)	no IZ (resistant)	10 (resistant)	no IZ (resistant)	22 (sensitive)	no IZ (resistant)	15 (resistant)	no IZ (resistant)	30 (sensitive)	28 (sensitive)	26 (sensitive)	31 (sensitive)	16 (resistant)	16 (resistant)	21 (intermediate)	18 (sensitive)	17 (sensitive)	15 (sensitive)	16 (intermediate)	22 (sensitive)	26 (sensitive)	no IZ (resistant)
SS_2_A8	no IZ (resistant)	22 (sensitive)	no IZ (resistant)	no IZ (resistant)	11 (resistant)	no IZ (resistant)	20 (sensitive)	no IZ (resistant)	10 (resistant)	no IZ (resistant)	28 (sensitive)	30 (sensitive)	29 (sensitive)	31 (sensitive)	16 (resistant)	16 (resistant)	22 (sensitive)	18 (sensitive)	15 (intermediate)	18 (sensitive)	15 (intermediate)	23 (sensitive)	26 (sensitive)	no IZ (resistant)
SS_2_A9	no IZ (resistant)	22 (sensitive)	no IZ (resistant)	no IZ (resistant)	13 (resistant)	no IZ (resistant)	22 (sensitive)	no IZ (resistant)	15 (resistant)	no IZ (resistant)	28 (sensitive)	31 (sensitive)	29 (sensitive)	31 (sensitive)	15 (resistant)	16 (resistant)	19 (intermediate)	19 (sensitive)	19 (sensitive)	15 (sensitive)	16 (intermediate)	21 (sensitive)	26 (sensitive)	no IZ (resistant)
SS_2_B1	no IZ (resistant)	24 (sensitive)	no IZ (resistant)	no IZ (resistant)	15 (resistant)	no IZ (resistant)	20 (sensitive)	no IZ (resistant)	14 (resistant)	no IZ (resistant)	31 (sensitive)	34 (sensitive)	27 (sensitive)	33 (sensitive)	18 (resistant)	16 (resistant)	20 (intermediate)	17 (intermediate)	17 (sensitive)	15 (sensitive)	16 (intermediate)	22 (sensitive)	25 (sensitive)	no IZ (resistant)
SS_2_B2	no IZ (resistant)	21 (sensitive)	no IZ (resistant)	no IZ (resistant)	14 (resistant)	no IZ (resistant)	21 (sensitive)	no IZ (resistant)	14 (resistant)	no IZ (resistant)	26 (sensitive)	29 (sensitive)	27 (sensitive)	29 (sensitive)	16 (resistant)	16 (resistant)	18 (resistant)	17 (intermediate)	16 (intermediate)	15 (sensitive)	15 (intermediate)	22 (sensitive)	23 (sensitive)	no IZ (resistant)
SS_2_B3	no IZ (resistant)	23 (sensitive)	no IZ (resistant)	no IZ (resistant)	12 (resistant)	no IZ (resistant)	24 (sensitive)	no IZ (resistant)	16 (resistant)	no IZ (resistant)	29 (sensitive)	30 (sensitive)	28 (sensitive)	31 (sensitive)	16 (resistant)	16 (resistant)	19 (intermediate)	17 (intermediate)	16 (intermediate)	16 (sensitive)	16 (intermediate)	22 (sensitive)	27 (sensitive)	no IZ (resistant)
SS_2_B5	no IZ (resistant)	22 (sensitive)	no IZ (resistant)	no IZ (resistant)	16 (resistant)	no IZ (resistant)	19 (sensitive)	no IZ (resistant)	15 (resistant)	no IZ (resistant)	31 (sensitive)	30 (sensitive)	27 (sensitive)	30 (sensitive)	18 (resistant)	16 (resistant)	18 (resistant)	18 (sensitive)	16 (intermediate)	15 (sensitive)	15 (intermediate)	24 (sensitive)	26 (sensitive)	no IZ (resistant)
SS_2_B6	no IZ (resistant)	21 (sensitive)	no IZ (resistant)	no IZ (resistant)	13 (resistant)	no IZ (resistant)	22 (sensitive)	no IZ (resistant)	15 (resistant)	no IZ (resistant)	32 (sensitive)	32 (sensitive)	24 (sensitive)	30 (sensitive)	16 (resistant)	16 (resistant)	19 (intermediate)	18 (sensitive)	17 (sensitive)	17 (sensitive)	16 (intermediate)	22 (sensitive)	24 (sensitive)	no IZ (resistant)
SS_2_B7	no IZ (resistant)	21 (sensitive)	no IZ (resistant)	no IZ (resistant)	13 (resistant)	no IZ (resistant)	21 (sensitive)	no IZ (resistant)	15 (resistant)	no IZ (resistant)	28 (sensitive)	29 (sensitive)	24 (sensitive)	28 (sensitive)	16 (resistant)	16 (resistant)	19 (intermediate)	18 (sensitive)	17 (sensitive)	15 (sensitive)	15 (intermediate)	24 (sensitive)	25 (sensitive)	no IZ (resistant)
SS_2_B8	no IZ (resistant)	23 (sensitive)	no IZ (resistant)	no IZ (resistant)	18 (resistant)	no IZ (resistant)	22 (sensitive)	no IZ (resistant)	16 (resistant)	no IZ (resistant)	27 (sensitive)	30 (sensitive)	28 (sensitive)	29 (sensitive)	16 (resistant)	16 (resistant)	19 (intermediate)	19 (sensitive)	16 (intermediate)	17 (sensitive)	16 (intermediate)	25 (sensitive)	24 (sensitive)	no IZ (resistant)
SS_2_C10	no IZ (resistant)	23 (sensitive)	no IZ (resistant)	no IZ (resistant)	no IZ (resistant)	21 (sensitive)	no IZ (resistant)	no IZ (resistant)	16 (resistant)	19 (sensitive)	29 (sensitive)	29 (sensitive)	27 (sensitive)	29 (sensitive)	14 (resistant)	14 (resistant)	12 (resistant)	16 (intermediate)	no IZ (resistant)	12 (intermediate)	14 (intermediate)	23 (sensitive)	26 (sensitive)	no IZ (resistant)
SS_2_C11	no IZ (resistant)	24 (sensitive)	no IZ (resistant)	no IZ (resistant)	20 (resistant)	no IZ (resistant)	20 (sensitive)	no IZ (resistant)	16 (resistant)	no IZ (resistant)	33 (sensitive)	31 (sensitive)	30 (sensitive)	35 (sensitive)	18 (resistant)	17 (resistant)	18 (resistant)	no IZ (resistant)	no IZ (resistant)	15 (sensitive)	16 (intermediate)	26 (sensitive)	27 (sensitive)	no IZ (resistant)
SS_2_C12	no IZ (resistant)	23 (sensitive)	no IZ (resistant)	no IZ (resistant)	no IZ (resistant)	24 (sensitive)	22 (sensitive)	23 (sensitive)	15 (resistant)	20 (sensitive)	30 (sensitive)	30 (sensitive)	29 (sensitive)	33 (sensitive)	16 (resistant)	15 (resistant)	22 (sensitive)	18 (sensitive)	16 (intermediate)	16 (sensitive)	15 (intermediate)	11 (resistant)	25 (sensitive)	no IZ (resistant)
SS_2_C6	no IZ (resistant)	19 (sensitive)	no IZ (resistant)	no IZ (resistant)	no IZ (resistant)	28 (sensitive)	22 (sensitive)	25 (sensitive)	12 (resistant)	no IZ (resistant)	29 (sensitive)	29 (sensitive)	29 (sensitive)	30 (sensitive)	17 (resistant)	16 (resistant)	no IZ (resistant)	no IZ (resistant)	no IZ (resistant)	11 (resistant)	no IZ (resistant)	20 (sensitive)	no IZ (resistant)	no IZ (resistant)
SS_2_D5	7 (resistant)	22 (sensitive)	no IZ (resistant)	no IZ (resistant)	no IZ (resistant)	no IZ (resistant)	21 (sensitive)	no IZ (resistant)	16 (resistant)	no IZ (resistant)	30 (sensitive)	26 (sensitive)	28 (sensitive)	30 (sensitive)	15 (resistant)	16 (resistant)	21 (intermediate)	16 (intermediate)	15 (intermediate)	16 (sensitive)	16 (intermediate)	7 (resistant)	26 (sensitive)	no IZ (resistant)
SS_2_D6	no IZ (resistant)	22 (sensitive)	no IZ (resistant)	no IZ (resistant)	no IZ (resistant)	6 (resistant)	21 (sensitive)	7 (resistant)	16 (resistant)	7 (resistant)	31 (sensitive)	30 (sensitive)	30 (sensitive)	30 (sensitive)	16 (resistant)	16 (resistant)	19 (intermediate)	16 (intermediate)	15 (intermediate)	16 (sensitive)	15 (intermediate)	23 (sensitive)	27 (sensitive)	no IZ (resistant)
SS_2_D7	no IZ (resistant)	22 (sensitive)	no IZ (resistant)	no IZ (resistant)	no IZ (resistant)	7 (resistant)	21 (sensitive)	no IZ (resistant)	17 (resistant)	no IZ (resistant)	26 (sensitive)	28 (sensitive)	29 (sensitive)	30 (sensitive)	17 (resistant)	16 (resistant)	18 (resistant)	17 (intermediate)	16 (intermediate)	15 (sensitive)	14 (intermediate)	24 (sensitive)	26 (sensitive)	no IZ (resistant)
SS_2_D8	no IZ (resistant)	24 (sensitive)	no IZ (resistant)	no IZ (resistant)	no IZ (resistant)	no IZ (resistant)	21 (sensitive)	no IZ (resistant)	16 (resistant)	no IZ (resistant)	32 (sensitive)	31 (sensitive)	23 (sensitive)	33 (sensitive)	16 (resistant)	16 (resistant)	18 (resistant)	15 (intermediate)	16 (intermediate)	16 (sensitive)	15 (intermediate)	23 (sensitive)	27 (sensitive)	no IZ (resistant)
SS_2_D9	no IZ (resistant)	23 (sensitive)	no IZ (resistant)	no IZ (resistant)	14 (resistant)	26 (sensitive)	22 (sensitive)	24 (sensitive)	15 (resistant)	23 (sensitive)	27 (sensitive)	29 (sensitive)	28 (sensitive)	29 (sensitive)	17 (resistant)	no IZ (resistant)	21 (intermediate)	18 (sensitive)	15 (intermediate)	16 (sensitive)	17 (sensitive)	24 (sensitive)	27 (sensitive)	no IZ (resistant)
SS_2_E1	no IZ (resistant)	23 (sensitive)	no IZ (resistant)	no IZ (resistant)	11 (resistant)	no IZ (resistant)	no IZ (resistant)	no IZ (resistant)	15 (resistant)	no IZ (resistant)	28 (sensitive)	30 (sensitive)	28 (sensitive)	30 (sensitive)	16 (resistant)	15 (resistant)	18 (resistant)	17 (intermediate)	17 (sensitive)	15 (sensitive)	14 (intermediate)	23 (sensitive)	26 (sensitive)	no IZ (resistant)
SS_2_E11	no IZ (resistant)	24 (sensitive)	no IZ (resistant)	no IZ (resistant)	no IZ (resistant)	22 (sensitive)	20 (sensitive)	25 (sensitive)	15 (resistant)	20 (sensitive)	30 (sensitive)	30 (sensitive)	29 (sensitive)	32 (sensitive)	16 (resistant)	17 (resistant)	18 (resistant)	16 (intermediate)	16 (intermediate)	16 (sensitive)	16 (intermediate)	24 (sensitive)	29 (sensitive)	no IZ (resistant)
SS_2_E12	no IZ (resistant)	24 (sensitive)	no IZ (resistant)	no IZ (resistant)	18 (resistant)	no IZ (resistant)	21 (sensitive)	no IZ (resistant)	16 (resistant)	no IZ (resistant)	27 (sensitive)	28 (sensitive)	29 (sensitive)	30 (sensitive)	15 (resistant)	14 (resistant)	17 (resistant)	18 (sensitive)	16 (intermediate)	16 (sensitive)	16 (intermediate)	21 (sensitive)	26 (sensitive)	29 (sensitive)
SS_2_E2	7 (resistant)	22 (sensitive)	no IZ (resistant)	no IZ (resistant)	no IZ (resistant)	no IZ (resistant)	23 (sensitive)	no IZ (resistant)	14 (resistant)	no IZ (resistant)	30 (sensitive)	30 (sensitive)	27 (sensitive)	31 (sensitive)	15 (resistant)	13 (resistant)	19 (intermediate)	17 (intermediate)	16 (intermediate)	15 (sensitive)	14 (intermediate)	22 (sensitive)	24 (sensitive)	no IZ (resistant)
SS_2_E3	no IZ (resistant)	22 (sensitive)	no IZ (resistant)	no IZ (resistant)	11 (resistant)	27 (sensitive)	22 (sensitive)	25 (sensitive)	13 (resistant)	21 (sensitive)	28 (sensitive)	30 (sensitive)	29 (sensitive)	31 (sensitive)	15 (resistant)	13 (resistant)	23 (sensitive)	18 (sensitive)	15 (intermediate)	16 (sensitive)	15 (intermediate)	23 (sensitive)	25 (sensitive)	no IZ (resistant)
SS_2_E4	no IZ (resistant)	22 (sensitive)	9 (resistant)	no IZ (resistant)	9 (resistant)	27 (sensitive)	22 (sensitive)	22 (sensitive)	15 (resistant)	21 (sensitive)	29 (sensitive)	31 (sensitive)	30 (sensitive)	31 (sensitive)	17 (resistant)	15 (resistant)	18 (resistant)	17 (intermediate)	17 (sensitive)	15 (sensitive)	15 (intermediate)	24 (sensitive)	26 (sensitive)	no IZ (resistant)
SS_2_E5	no IZ (resistant)	23 (sensitive)	no IZ (resistant)	no IZ (resistant)	no IZ (resistant)	26 (sensitive)	21 (sensitive)	24 (sensitive)	13 (resistant)	22 (sensitive)	26 (sensitive)	29 (sensitive)	27 (sensitive)	28 (sensitive)	15 (resistant)	13 (resistant)	17 (resistant)	18 (sensitive)	16 (intermediate)	14 (intermediate)	14 (intermediate)	22 (sensitive)	25 (sensitive)	no IZ (resistant)
SS_2_E6	no IZ (resistant)	20 (sensitive)	no IZ (resistant)	no IZ (resistant)	no IZ (resistant)	27 (sensitive)	22 (sensitive)	27 (sensitive)	15 (resistant)	24 (sensitive)	28 (sensitive)	29 (sensitive)	29 (sensitive)	31 (sensitive)	15 (resistant)	13 (resistant)	19 (intermediate)	20 (sensitive)	17 (sensitive)	15 (sensitive)	14 (intermediate)	22 (sensitive)	24 (sensitive)	no IZ (resistant)
SS_2_E8	no IZ (resistant)	23 (sensitive)	no IZ (resistant)	no IZ (resistant)	7 (resistant)	no IZ (resistant)	21 (sensitive)	no IZ (resistant)	16 (resistant)	no IZ (resistant)	29 (sensitive)	28 (sensitive)	27 (sensitive)	29 (sensitive)	14 (resistant)	14 (resistant)	17 (resistant)	18 (sensitive)	16 (intermediate)	15 (sensitive)	14 (intermediate)	24 (sensitive)	27 (sensitive)	no IZ (resistant)
SS_2_E9	no IZ (resistant)	22 (sensitive)	no IZ (resistant)	no IZ (resistant)	no IZ (resistant)	no IZ (resistant)	22 (sensitive)	no IZ (resistant)	15 (resistant)	no IZ (resistant)	29 (sensitive)	31 (sensitive)	30 (sensitive)	33 (sensitive)	16 (resistant)	13 (resistant)	22 (sensitive)	16 (intermediate)	15 (intermediate)	15 (sensitive)	15 (intermediate)	23 (sensitive)	26 (sensitive)	no IZ (resistant)
SS_2_F4	no IZ (resistant)	22 (sensitive)	no IZ (resistant)	no IZ (resistant)	no IZ (resistant)	no IZ (resistant)	11 (resistant)	no IZ (resistant)	no IZ (resistant)	no IZ (resistant)	29 (sensitive)	32 (sensitive)	29 (sensitive)	33 (sensitive)	21 (intermediate)	21 (sensitive)	25 (sensitive)	16 (intermediate)	16 (intermediate)	15 (sensitive)	15 (intermediate)	23 (sensitive)	24 (sensitive)	no IZ (resistant)
SS_5_E6	no IZ (resistant)	22 (sensitive)	no IZ (resistant)	no IZ (resistant)	15 (resistant)	no IZ (resistant)	21 (sensitive)	no IZ (resistant)	14 (resistant)	no IZ (resistant)	28 (sensitive)	29 (sensitive)	28 (sensitive)	30 (sensitive)	16 (resistant)	16 (resistant)	17 (resistant)	16 (intermediate)	16 (intermediate)	16 (sensitive)	no IZ (resistant)	20 (sensitive)	26 (sensitive)	no IZ (resistant)
SS_5_F6	no IZ (resistant)	23 (sensitive)	no IZ (resistant)	no IZ (resistant)	9 (resistant)	no IZ (resistant)	22 (sensitive)	no IZ (resistant)	16 (resistant)	no IZ (resistant)	27 (sensitive)	31 (sensitive)	29 (sensitive)	29 (sensitive)	18 (resistant)	15 (resistant)	19 (intermediate)	18 (sensitive)	16 (intermediate)	15 (sensitive)	14 (intermediate)	23 (sensitive)	26 (sensitive)	no IZ (resistant)
