# Supplementary material for: Multidrug-Resistant Lineage of Enterotoxigenic Escherichia coli ST182 With Serotype O169:H41 in Airline Waste
Source: Front Microbiol. 2021 Sep 7;12:731050. doi: 10.3389/fmicb.2021.731050 (PMC8454413; doi:10.3389/fmicb.2021.731050)
Supplement: Supplementary file 7 [file Data_Sheet_7.XLSX]

## Sheet: BLASTn
#FILE	SEQUENCE	START	END	STRAND	GENE	COVERAGE	COVERAGE_MAP	GAPS	%COVERAGE	%IDENTITY	DATABASE	PRODUCT
050b3db0-8b0c-11e6-95da-3c4a9275d6c8.fasta	NODE_13_length_131287_cov_24.422230_pilon	1	58241	-	full_tia	1-58240/60824	========/======	2020-01-01	95.75	100	Tia_full	full_tia_region (60824 bp)
069d2850-8b0c-11e6-95da-3c4a9275d6c8.fasta	NODE_15_length_131287_cov_21.797817_pilon	1	58241	-	full_tia	1-58240/60824	========/======	2020-01-01	95.75	99.99	Tia_full	full_tia_region (60824 bp)
071a2080-8b0c-11e6-95da-3c4a9275d6c8.fasta	NODE_25_length_53014_cov_26.356588_pilon	77	53014	+	full_tia	5303-58240/60824	.=======/======	2020-02-02	87.03	99.99	Tia_full	full_tia_region (60824 bp)
072962c0-8b0c-11e6-95da-3c4a9275d6c8.fasta	NODE_15_length_131287_cov_23.209012_pilon	1	58241	-	full_tia	1-58240/60824	========/======	2020-01-01	95.75	100	Tia_full	full_tia_region (60824 bp)
0cbe8620-8b0c-11e6-95da-3c4a9275d6c8.fasta	NODE_14_length_131032_cov_27.550304_pilon	1	58241	-	full_tia	1-58240/60824	========/======	2020-01-01	95.75	100	Tia_full	full_tia_region (60824 bp)
0dca77e0-8b0c-11e6-95da-3c4a9275d6c8_.fasta	NODE_16_length_117410_cov_25.958630_pilon	58670	117410	+	full_tia	1-58740/60824	========/======	2020-01-01	96.57	99.99	Tia_full	full_tia_region (60824 bp)
0eacc190-8b0c-11e6-95da-3c4a9275d6c8.fasta	NODE_15_length_116928_cov_22.809857_pilon	1	58241	-	full_tia	1-58240/60824	========/======	2020-01-01	95.75	100	Tia_full	full_tia_region (60824 bp)
0f108c70-8b0c-11e6-95da-3c4a9275d6c8.fasta	NODE_15_length_131287_cov_21.393414_pilon	73047	131287	+	full_tia	1-58240/60824	========/======	2020-01-01	95.75	100	Tia_full	full_tia_region (60824 bp)
2014EL-1345-2.fasta	NZ_CP024223.1	2157800	2218623	+	full_tia	1-60824/60824	===============	0/0	100	100	Tia_full	full_tia_region (60824 bp)
2016EL-1001a.fasta	NODE_4_length_343996_cov_50.128593_pilon	171546	232370	+	full_tia	1-60824/60824	========/======	2020-01-01	100	100	Tia_full	full_tia_region (60824 bp)
285828.fasta	NODE_14_length_117286_cov_16.952301_pilon	1	58233	-	full_tia	1-58232/60824	========/======	2020-01-01	95.74	100	Tia_full	full_tia_region (60824 bp)
358418.fasta	NODE_15_length_117285_cov_19.050745_pilon	1	58232	-	full_tia	1-58232/60824	===============	0/0	95.74	100	Tia_full	full_tia_region (60824 bp)
363572.fasta	NODE_14_length_131270_cov_15.556994_pilon	1	58232	-	full_tia	1-58232/60824	===============	0/0	95.74	100	Tia_full	full_tia_region (60824 bp)
385483.fasta	NODE_32_length_48963_cov_10.160987_pilon	1	48963	-	full_tia	11016-59978/60824	..=============	0/0	80.5	100	Tia_full	full_tia_region (60824 bp)
777331.fasta	NODE_15_length_131660_cov_30.134331_pilon	73035	131660	+	full_tia	1-58628/60824	========/======	2020-02-01	96.39	99.99	Tia_full	full_tia_region (60824 bp)
E5084.fasta	NODE_4_length_243109_cov_24.668555_pilon	72768	132764	+	full_tia	1-59996/60824	========/======	2020-01-01	98.64	99.69	Tia_full	full_tia_region (60824 bp)
ETEC-18.fasta	NODE_13_length_131287_cov_41.286172_pilon	73047	131287	+	full_tia	1-58240/60824	========/======	2020-01-01	95.75	100	Tia_full	full_tia_region (60824 bp)
F8110-10.fasta	NODE_12_length_133977_cov_19.893582_pilon	73095	133921	+	full_tia	1-60824/60824	========/======	2020-03-02	100	99.98	Tia_full	full_tia_region (60824 bp)
F8111-1SC3.fasta	NODE_11_length_134559_cov_31.173917_pilon	639	61465	-	full_tia	1-60824/60824	========/======	2020-03-02	100	99.98	Tia_full	full_tia_region (60824 bp)
ff2b2ea0-8b0b-11e6-95da-3c4a9275d6c8.fasta	NODE_15_length_131287_cov_24.248217_pilon	73047	131287	+	full_tia	1-58240/60824	========/======	2020-01-01	95.75	100	Tia_full	full_tia_region (60824 bp)
SS_1_H10.fasta	contig00015	41	60864	-	full_tia	1-60824/60824	===============	0/0	100	100	Tia_full	full_tia_region (60824 bp)
SS_1_H11.fasta	contig00016	41	60864	-	full_tia	1-60824/60824	===============	0/0	100	100	Tia_full	full_tia_region (60824 bp)
SS_1_H12.fasta	contig00015	73079	133902	+	full_tia	1-60824/60824	===============	0/0	100	100	Tia_full	full_tia_region (60824 bp)
SS_1_H2.fasta	contig00015	72824	133647	+	full_tia	1-60824/60824	===============	0/0	100	100	Tia_full	full_tia_region (60824 bp)
SS_1_H5.fasta	contig00015	72824	133647	+	full_tia	1-60824/60824	===============	0/0	100	100	Tia_full	full_tia_region (60824 bp)
SS_1_H6.fasta	contig00015	1	60758	-	full_tia	1-60758/60824	===============	0/0	99.89	100	Tia_full	full_tia_region (60824 bp)
SS_1_H7.fasta	contig00015	73079	133902	+	full_tia	1-60824/60824	===============	0/0	100	100	Tia_full	full_tia_region (60824 bp)
SS_1_H9.fasta	contig00016	73079	133902	+	full_tia	1-60824/60824	===============	0/0	100	100	Tia_full	full_tia_region (60824 bp)
SS_2_A10.fasta	contig00015	1	60758	-	full_tia	1-60758/60824	===============	0/0	99.89	100	Tia_full	full_tia_region (60824 bp)
SS_2_A12.fasta	contig00015	72824	133647	+	full_tia	1-60824/60824	===============	0/0	100	100	Tia_full	full_tia_region (60824 bp)
SS_2_A1.fasta	contig00015	72824	133647	+	full_tia	1-60824/60824	===============	0/0	100	100	Tia_full	full_tia_region (60824 bp)
SS_2_A2.fasta	contig00015	73079	133836	+	full_tia	1-60758/60824	===============	0/0	99.89	100	Tia_full	full_tia_region (60824 bp)
SS_2_A3.fasta	contig00015	73079	133902	+	full_tia	1-60824/60824	===============	0/0	100	100	Tia_full	full_tia_region (60824 bp)
SS_2_A6.fasta	contig00016	332	61155	-	full_tia	1-60824/60824	===============	0/0	100	100	Tia_full	full_tia_region (60824 bp)
SS_2_A7.fasta	contig00015	72824	133647	+	full_tia	1-60824/60824	===============	0/0	100	100	Tia_full	full_tia_region (60824 bp)
SS_2_A8.fasta	contig00016	73079	133902	+	full_tia	1-60824/60824	===============	0/0	100	100	Tia_full	full_tia_region (60824 bp)
SS_2_A9.fasta	contig00016	1	60758	-	full_tia	1-60758/60824	===============	0/0	99.89	100	Tia_full	full_tia_region (60824 bp)
SS_2_B1.fasta	contig00015	1	60758	-	full_tia	1-60758/60824	===============	0/0	99.89	100	Tia_full	full_tia_region (60824 bp)
SS_2_B2.fasta	contig00015	72824	133647	+	full_tia	1-60824/60824	===============	0/0	100	100	Tia_full	full_tia_region (60824 bp)
SS_2_B3.fasta	contig00015	73079	133902	+	full_tia	1-60824/60824	===============	0/0	100	100	Tia_full	full_tia_region (60824 bp)
SS_2_B5.fasta	contig00014	72824	133581	+	full_tia	1-60758/60824	===============	0/0	99.89	100	Tia_full	full_tia_region (60824 bp)
SS_2_B6.fasta	contig00015	41	60864	-	full_tia	1-60824/60824	===============	0/0	100	100	Tia_full	full_tia_region (60824 bp)
SS_2_B7.fasta	contig00016	72824	133647	+	full_tia	1-60824/60824	===============	0/0	100	100	Tia_full	full_tia_region (60824 bp)
SS_2_B8.fasta	contig00015	72824	133647	+	full_tia	1-60824/60824	===============	0/0	100	100	Tia_full	full_tia_region (60824 bp)
SS_2_C10.fasta	contig00016	1	60758	-	full_tia	1-60758/60824	===============	0/0	99.89	100	Tia_full	full_tia_region (60824 bp)
SS_2_C11.fasta	contig00015	73079	133902	+	full_tia	1-60824/60824	===============	0/0	100	100	Tia_full	full_tia_region (60824 bp)
SS_2_C12.fasta	contig00016	72824	133647	+	full_tia	1-60824/60824	===============	0/0	100	100	Tia_full	full_tia_region (60824 bp)
SS_2_C6.fasta	contig00016	73079	133902	+	full_tia	1-60824/60824	===============	0/0	100	100	Tia_full	full_tia_region (60824 bp)
SS_2_D5.fasta	contig00015	1	60758	-	full_tia	1-60758/60824	===============	0/0	99.89	100	Tia_full	full_tia_region (60824 bp)
SS_2_D6.fasta	contig00015	1	60758	-	full_tia	1-60758/60824	===============	0/0	99.89	100	Tia_full	full_tia_region (60824 bp)
SS_2_D7.fasta	contig00015	73079	133836	+	full_tia	1-60758/60824	===============	0/0	99.89	100	Tia_full	full_tia_region (60824 bp)
SS_2_D8.fasta	contig00014	72824	133647	+	full_tia	1-60824/60824	===============	0/0	100	100	Tia_full	full_tia_region (60824 bp)
SS_2_D9.fasta	contig00014	72824	133581	+	full_tia	1-60758/60824	===============	0/0	99.89	100	Tia_full	full_tia_region (60824 bp)
SS_2_E11.fasta	contig00016	73079	133836	+	full_tia	1-60758/60824	===============	0/0	99.89	100	Tia_full	full_tia_region (60824 bp)
SS_2_E12.fasta	contig00015	73079	133902	+	full_tia	1-60824/60824	===============	0/0	100	100	Tia_full	full_tia_region (60824 bp)
SS_2_E1.fasta	contig00015	73079	133902	+	full_tia	1-60824/60824	===============	0/0	100	100	Tia_full	full_tia_region (60824 bp)
SS_2_E2.fasta	contig00016	73079	133902	+	full_tia	1-60824/60824	===============	0/0	100	100	Tia_full	full_tia_region (60824 bp)
SS_2_E3.fasta	contig00016	73079	133836	+	full_tia	1-60758/60824	===============	0/0	99.89	100	Tia_full	full_tia_region (60824 bp)
SS_2_E4.fasta	contig00015	41	60864	-	full_tia	1-60824/60824	===============	0/0	100	100	Tia_full	full_tia_region (60824 bp)
SS_2_E5.fasta	contig00016	72824	133647	+	full_tia	1-60824/60824	===============	0/0	100	100	Tia_full	full_tia_region (60824 bp)
SS_2_E6.fasta	contig00014	41	60864	-	full_tia	1-60824/60824	===============	0/0	100	100	Tia_full	full_tia_region (60824 bp)
SS_2_E8.fasta	contig00015	73079	133902	+	full_tia	1-60824/60824	===============	0/0	100	100	Tia_full	full_tia_region (60824 bp)
SS_2_E9.fasta	contig00016	41	60864	-	full_tia	1-60824/60824	===============	0/0	100	100	Tia_full	full_tia_region (60824 bp)
SS_2_F4.fasta	contig00015	41	60864	-	full_tia	1-60824/60824	===============	0/0	100	100	Tia_full	full_tia_region (60824 bp)
SS_5_E6.fasta	contig00016	73079	133836	+	full_tia	1-60758/60824	===============	0/0	99.89	100	Tia_full	full_tia_region (60824 bp)
SS_5_F6.fasta	contig00014	73079	133902	+	full_tia	1-60824/60824	===============	0/0	100	100	Tia_full	full_tia_region (60824 bp)
