# Supplementary material for: Multidrug-Resistant Lineage of Enterotoxigenic Escherichia coli ST182 With Serotype O169:H41 in Airline Waste
Source: Front Microbiol. 2021 Sep 7;12:731050. doi: 10.3389/fmicb.2021.731050 (PMC8454413; doi:10.3389/fmicb.2021.731050)
Supplement: Supplementary file 8 [file Data_Sheet_8.XLSX]

## Sheet: SNPs
SNP	sequence_1_Contig	sequence_1_PosInContg	sequence_1_GenWidePos1	sequence_2_Contig	sequence_2_PosInContg	sequence_2_GenWidePos2
ta	unnamed4	15072	15072	pEntYN10	123817	123817
ct	unnamed4	55961	55961	pEntYN10	19621	19621
tc	unnamed4	59195	59195	pEntYN10	22855	22855
tc	unnamed4	65852	65852	pEntYN10	29512	29512
tg	unnamed4	75868	75868	pEntYN10	39526	39526
ga	unnamed4	113621	113621	pEntYN10	77277	77277
ta	unnamed4	115408	115408	pEntYN10	79062	79062
ct	unnamed4	119486	119486	pEntYN10	83139	83139
tc	unnamed4	119487	119487	pEntYN10	83140	83140
ct	unnamed4	122047	122047	pEntYN10	85700	85700
ag	unnamed4	126122	126122	pEntYN10	89775	89775
at	unnamed4	127887	127887	pEntYN10	91540	91540
ga	unnamed4	128205	128205	pEntYN10	91858	91858
tc	unnamed4	136341	136341	pEntYN10	99994	99994
ct	unnamed4	136343	136343	pEntYN10	99996	99996
ga	unnamed4	136359	136359	pEntYN10	100012	100012
tc	unnamed4	136371	136371	pEntYN10	100024	100024
ta	unnamed4	136406	136406	pEntYN10	100059	100059
gc	unnamed4	136434	136434	pEntYN10	100087	100087
gt	unnamed4	136435	136435	pEntYN10	100088	100088
ac	unnamed4	136436	136436	pEntYN10	100089	100089
ag	unnamed4	136440	136440	pEntYN10	100093	100093
ag	unnamed4	136452	136452	pEntYN10	100105	100105
tc	unnamed4	136455	136455	pEntYN10	100108	100108
ga	unnamed4	136500	136500	pEntYN10	100153	100153
tc	unnamed4	136502	136502	pEntYN10	100155	100155
ac	unnamed4	136539	136539	pEntYN10	100192	100192
ag	unnamed4	136542	136542	pEntYN10	100195	100195
ct	unnamed4	136560	136560	pEntYN10	100213	100213
ga	unnamed4	136593	136593	pEntYN10	100246	100246
ct	unnamed4	136641	136641	pEntYN10	100294	100294
ct	unnamed4	136686	136686	pEntYN10	100339	100339
ga	unnamed4	136716	136716	pEntYN10	100369	100369
ct	unnamed4	136782	136782	pEntYN10	100435	100435
tg	unnamed4	136785	136785	pEntYN10	100438	100438
ta	unnamed4	136836	136836	pEntYN10	100489	100489
ag	unnamed4	136857	136857	pEntYN10	100510	100510
ga	unnamed4	136860	136860	pEntYN10	100513	100513
ct	unnamed4	136869	136869	pEntYN10	100522	100522
ga	unnamed4	136875	136875	pEntYN10	100528	100528
ag	unnamed4	136884	136884	pEntYN10	100537	100537
ct	unnamed4	136902	136902	pEntYN10	100555	100555
ag	unnamed4	136926	136926	pEntYN10	100579	100579
ag	unnamed4	136929	136929	pEntYN10	100582	100582
ga	unnamed4	136953	136953	pEntYN10	100606	100606
ag	unnamed4	136992	136992	pEntYN10	100645	100645
ca	unnamed4	136995	136995	pEntYN10	100648	100648
ag	unnamed4	137025	137025	pEntYN10	100678	100678
gt	unnamed4	137028	137028	pEntYN10	100681	100681
ga	unnamed4	137070	137070	pEntYN10	100723	100723
tc	unnamed4	137129	137129	pEntYN10	100782	100782
ca	unnamed4	137133	137133	pEntYN10	100786	100786
ga	unnamed4	137136	137136	pEntYN10	100789	100789
ga	unnamed4	137150	137150	pEntYN10	100803	100803
tg	unnamed4	137154	137154	pEntYN10	100807	100807
ga	unnamed4	137157	137157	pEntYN10	100810	100810
ct	unnamed4	137168	137168	pEntYN10	100821	100821
ga	unnamed4	143184	143184	pEntYN10	106843	106843
ag	unnamed4	143185	143185	pEntYN10	106844	106844
at	unnamed4	143786	143786	pEntYN10	107445	107445

## Sheet: Mauve comparison
Unnamed plasmid 4
pEntYN10
